# Supplementary material for: Polysaccharide utilization loci of North Sea Flavobacteriia as basis for using SusC/D-protein expression for predicting major phytoplankton glycans
Source: ISME J. 2018 Aug 15;13(1):76–91. doi: 10.1038/s41396-018-0242-6 (PMC6298971; doi:10.1038/s41396-018-0242-6)
Supplement: Supplementary file 6 — Supplementary Table S2 [file 41396_2018_242_MOESM6_ESM.csv]

			%NSAF (=SAF/sum all SAFs*100)
			2009				2010				2011			2012
			MID	MID	MID	LATE	PRE	EARLY	MID	LATE	PRE	MID	LATE	PRE	EARLY	LATE
Accession #	Protein name and preliminary preliminary taxonomic classification	MW (Da)	03.31.	07.07.	04.14.	04.21.	03.03.	04.08.	5.04	05.18.	03.24.	04.28.	05.26.	03.08.	04.16.	05.10.
SusC-like
0324_538217	|TonB-dependent_Receptor_Plug_Domain|Gramella_forsetii	65,319.80	0.08	0.06	0.03	0.1	0.04	0.31	0.1	0.06	0.06	0.13	0.25	0.16	0.11	0.07
0428_328653	|TonB-dependent_Receptor_Plug_Domain|gamma_proteobacterium_HTCC2207	65,572.40	0.16	0.08	0.02	0.04	0	0.08	0.14	0	0	0.05	0	0	0	0
0510_569007	|TonB_dependent_receptor|Bacteroidetes	59,997.80	0.04	0.01	0	0.06	0	0.25	0	0.04	0	0.05	0.03	0	0.02	0.01
0606_30694	|[similarity_to]_TonB-dependent_receptor|root	15,051.30	0.04	0.05	0	0.02	0	0	0.09	0.05	0	0.22	0	0	0	0
0331_147915	|TonB-dependent_outer_membrane_receptor_protein|Ulvibacter_SCB49	90,161.20	0.2	0.02	0.01	0.01	0	0.13	0.04	0.01	0	0.02	0	0	0	0
0428_430992	|TonB-dependent_Receptor_Plug_Domain|gamma_proteobacterium_HTCC2207	42,627.00	0.07	0.05	0.03	0.04	0	0	0.13	0.11	0	0	0	0	0	0
0526_477726	|TonB-dependent_Receptor_Plug_Domain|Alteromonas_macleodii	64,582.90	0.03	0.02	0	0	0.06	0	0	0	0.07	0.08	0.05	0.04	0.04	0.03
0416_442955	|TonB-dependent_Receptor_Plug_Domain|Congregibacter_litoralis	76,484.50	0.07	0.03	0.04	0.05	0	0	0.01	0.03	0.01	0.07	0.04	0	0	0.02
0504_446865	|TonB-dependent_Receptor_Plug_Domain|Flavobacteriales_bacterium_ALC-1	27,451.50	0.02	0.01	0	0.01	0.05	0.12	0	0	0	0.05	0	0.03	0.02	0.02
0504_429813	|TonB-dependent_Receptor_Plug_Domain|Shewanella_baltica	60,146.50	0	0	0	0	0	0	0.19	0.11	0	0	0	0	0	0.03
0408_130472	|TonB-dependent_Receptor_Plug_Domain|Alteromonadales	87,364.90	0.12	0.07	0.02	0	0	0.07	0	0	0	0.01	0	0	0	0.02
0414_671697	|TonB-dependent_outer_membrane_receptor_protein|Flavobacteria_bacterium_MS024-3C	64,222.00	0.01	0.02	0.06	0.1	0	0	0	0	0	0.01	0	0.04	0.05	0.02
0414_812691	|TonB-dependent_receptor|gamma_proteobacterium_HTCC2207	90,993.60	0.03	0.03	0.04	0.12	0	0	0.01	0.04	0	0	0.01	0	0	0.01
0416_315739	|TonB-dependent_Receptor_Plug_Domain|Flavobacteriaceae	74,695.00	0.05	0.02	0	0	0	0	0	0	0	0.19	0.01	0	0	0.02
0331_157098	|TonB_system_biopolymer_transport_component|Idiomarina_baltica	44,748.80	0.05	0	0.02	0.05	0	0	0	0	0	0.1	0.05	0	0	0.02
0324_436972	|TonB-dependent_Receptor_Plug_Domain|Croceibacter_atlanticus	104,840.60	0	0	0	0	0	0	0	0	0.02	0.02	0.02	0.06	0.06	0.03
0428_243231	|TonB_dependent_receptor|Flavobacteria_bacterium_MS024-2A	56,482.90	0.01	0	0.01	0.02	0	0.03	0	0	0	0.01	0.04	0.02	0.04	0.03
0518_391893	|TonB-dependent_Receptor_Plug_Domain|Flavobacteria_bacterium_MS024-2A	66,459.50	0	0	0	0	0	0	0	0	0.09	0	0.01	0.05	0.04	0.02
0331_103457	|TonB-dependent_outer_membrane_receptor_protein|Flavobacteriaceae	88,590.20	0.07	0.04	0.01	0.01	0	0.06	0.02	0	0	0	0	0	0	0
0407_108735	|TonB-dependent_receptor_plug|Pseudoalteromonas_haloplanktis	70,412.40	0.03	0.01	0.02	0.03	0	0	0.02	0.06	0	0	0.01	0	0	0.01
0504_395461	|TonB-dependent_Receptor_Plug_Domain|Shewanella_frigidimarina	64,074.40	0	0.06	0.04	0.09	0	0	0	0.01	0	0	0	0	0	0
0526_513789	|TonB-dependent_Receptor_Plug_Domain|Polaribacter_irgensii	86,733.50	0	0	0.03	0.16	0	0	0	0	0	0	0	0	0	0
0518_432844	|TonB_dependent_receptor|Flavobacteriaceae	86,631.20	0.08	0.05	0.01	0.01	0	0.03	0.01	0	0	0	0	0	0	0
0414_553815	|protein_containing_TonB-dependent_receptor_plug_//_TonB-dependent_receptor_beta-barrel|Polaribacter_irgensii	97,183.00	0	0	0.02	0.16	0	0	0	0	0	0	0	0	0	0.01
0414_599977	|secreted_protein_containing_TonB-dependent_receptor_beta-barrel_domain|Polaribacter_irgensii	104,017.00	0	0.01	0.13	0.04	0	0	0	0	0	0	0	0	0	0
0416_386004	|TonB-dependent_Receptor_Plug_Domain|Alteromonas_macleodii	105,510.80	0.02	0.01	0	0	0	0	0	0.01	0.01	0.04	0.04	0	0.02	0.01
0504_526734	|TonB-dependent_Receptor_Plug_Domain|Shewanella_woodyi	29,642.00	0.15	0	0.02	0	0	0	0	0	0	0	0	0	0	0
0414_645696	|Bacterial_TonB-dependent_receptor|Polaribacter_irgensii	111,725.60	0	0	0.13	0.05	0	0	0	0	0	0	0	0	0	0
0414_717573	|secreted_protein_containing_TonB-dependent_receptor_plug_//_TonB-dependent_receptor_beta-barrel|Polaribacter	111,866.70	0	0.04	0.07	0.06	0	0	0	0	0	0	0	0	0	0.01
0414_651204	|TonB-dependent_receptor_domain_protein|Polaribacter_irgensii	98,929.90	0	0.03	0.07	0.07	0	0	0	0	0	0	0	0	0	0
0414_681789	|protein_containing_TonB-dependent_receptor_beta-barrel_//_TonB-dependent_receptor_plug|Glaciecola_sp._HTCC2999	90,416.10	0	0.01	0.1	0.04	0	0	0	0.01	0	0	0.01	0	0	0
0414_649394	|TonB_system_biopolymer_transport_component|Alteromonas_macleodii	29,432.80	0	0.05	0.03	0	0	0	0	0	0	0	0.05	0	0	0.03
0526_835423	|TonB_dependent_receptor|Bacteroidetes	20,503.60	0.03	0.04	0.02	0	0	0	0.06	0	0	0	0	0	0	0
0428_514031	|TonB-dependent_Receptor_Plug_Domain|Flavobacteriales_bacterium_ALC-1	35,674.70	0	0.01	0	0	0	0	0.02	0.01	0.01	0.05	0	0.01	0.03	0.01
0414_704131	|protein_containing_TonB-dependent_receptor_beta-barrel_domain|Formosa_agariphila	89,495.40	0	0	0.08	0.07	0	0	0	0	0	0	0	0	0	0
0504_369818	|TonB-dependent_Receptor_Plug_Domain|Polaribacter_irgensii	61,797.10	0	0	0	0	0	0	0.13	0.02	0	0	0	0	0	0
0414_628829	|[weak_similarity_to]_TonB-dependent_outer_membrane_receptor_protein|Flavobacteriales_bacterium_ALC-1	11,677.90	0	0	0	0.15	0	0	0	0	0	0	0	0	0	0
0606_206583	|[weak_similarity_to]_TonB-dependent_outer_membrane_receptor_protein|Gammaproteobacteria	16,464.80	0	0	0	0	0	0.12	0	0	0	0.03	0	0	0	0
0526_280230	|TonB-dependent_Receptor_Plug_Domain|Flavobacteriaceae	92,695.40	0	0.11	0.02	0.01	0	0	0	0	0	0	0	0	0	0
0428_405428	|TonB-dependent_Receptor_Plug_Domain|Polaribacter_irgensii	116,151.10	0.01	0.02	0.03	0.04	0	0	0	0	0	0.01	0.03	0	0	0
0526_567205	|TonB-dependent_Receptor_Plug_Domain|Flavobacteriales_bacterium_ALC-1	64,527.50	0.02	0.01	0.01	0.02	0	0	0	0	0	0.02	0.02	0.01	0.01	0.02
0308_338515	|TonB-dependent_Receptor_Plug_Domain|gamma_proteobacterium_HTCC2207	93,672.40	0.03	0.01	0	0	0	0	0	0.02	0	0.04	0.03	0	0	0
0331_119466	|[weak_similarity_to]_TonB-dependent_receptor|Glaciecola_sp._HTCC2999	18,526.10	0.12	0.01	0	0.01	0	0	0	0	0	0	0	0	0	0
0414_574911	|[similarity_to]_TonB-dependent_outer_membrane_receptor_protein|Polaribacter_sp._MED152	110,008.60	0	0	0.07	0.06	0	0	0	0	0	0	0	0	0	0
0414_555287	|TonB-dependent_outer_membrane_receptor|Glaciecola_sp._HTCC2999	52,079.10	0.09	0	0.03	0	0	0	0	0	0	0	0	0	0	0
0518_483172	|TonB_dependent_receptor|Listeria_monocytogenes	13,452.50	0.02	0.03	0.03	0.05	0	0	0	0	0	0	0	0	0	0
0428_335792	|TonB-dependent_Receptor_Plug_Domain|Candidatus_Pelagibacter_ubique	60,722.70	0	0	0	0	0.01	0	0	0	0.01	0.01	0.02	0.04	0.02	0.01
0526_417252	|TonB-dependent_Receptor_Plug_Domain|Gammaproteobacteria	59,668.50	0.02	0.01	0.01	0	0	0	0	0	0	0	0.08	0	0	0
0518_343888	|TonB-dependent_Receptor_Plug_Domain|Gammaproteobacteria	33,571.30	0	0	0	0	0	0	0.05	0.07	0	0	0	0	0	0
0414_704806	|[similarity_to]_TonB-dependent_receptor_protein|Polaribacter_irgensii	62,740.70	0	0.02	0.02	0.01	0	0	0.04	0.01	0	0	0	0	0	0.01
0303_576365	|TonB-dependent_Receptor_Plug_Domain|Novosphingobium_aromaticivorans	44,419.90	0	0	0	0	0	0	0	0	0	0	0	0.02	0.07	0.02
0414_729181	|Bacterial_TonB-dependent_receptor|Alteromonadales	109,963.20	0	0.01	0.07	0.03	0	0	0	0	0	0	0	0	0	0
0428_247152	|TonB-dependent_Receptor_Plug_Domain|gamma_proteobacterium_HTCC2207	86,412.90	0.05	0.01	0	0.02	0	0	0.01	0	0	0.01	0	0	0	0
0303_467615	|TonB-dependent_Receptor_Plug_Domain|Maricaulis_maris	80,197.90	0.01	0	0	0	0.01	0	0	0	0	0.01	0.02	0.02	0.01	0.02
0504_383569	|TonB_dependent_receptor|Cellulophaga_algicola	63,753.40	0.02	0.03	0.01	0.01	0	0	0.02	0.02	0	0	0	0	0	0
0526_605800	|TonB-dependent_Receptor_Plug_Domain|Flavobacteria_bacterium_MS024-2A	33,706.30	0.03	0.02	0.02	0.04	0	0	0	0	0	0	0	0	0	0
0504_400312	|TonB-dependent_Receptor_Plug_Domain|Flavobacteriales_bacterium_ALC-1	67,714.40	0.02	0.02	0.01	0.01	0	0	0.02	0.02	0	0	0	0	0	0
0408_440507	|TonB-dependent_Receptor_Plug_Domain|Gramella_forsetii	18,890.90	0	0.01	0	0	0	0	0	0	0	0	0	0.03	0.04	0.02
0526_734642	|TonB-dependent_Receptor_Plug_Domain|Alphaproteobacteria	28,490.20	0.1	0	0	0	0	0	0	0	0	0	0	0	0	0
0526_526075	|TonB-dependent_Receptor_Plug_Domain|Flavobacteria_bacterium_MS024-3C	55,449.80	0	0.01	0.03	0.04	0	0	0	0	0	0	0.02	0	0	0
0414_693336	|TonB-dependent_receptor|Alteromonas_macleodii	32,665.30	0.08	0	0.01	0	0	0	0	0	0	0	0	0	0	0
0414_575478	|TonB-dependent_receptor|Alteromonadales	86,210.20	0	0	0.07	0.02	0	0	0	0	0	0	0	0	0	0
0526_393056	|TonB_dependent_receptor|Flavobacteria_bacterium_MS024-2A	60,497.10	0	0	0	0	0	0.01	0	0	0	0	0.03	0.01	0.03	0.01
0504_474466	|TonB_dependent_receptor|Formosa_agariphila	43,498.50	0.01	0.02	0	0.01	0	0	0.03	0	0	0	0.02	0	0	0
0414_555267	|[similarity_to]_TonB-dependent_receptor|Glaciecola_sp._HTCC2999	16,682.90	0.03	0	0.06	0	0	0	0	0	0	0	0	0	0	0
0414_674302	|protein_containing_TonB-dependent_receptor_plug_domain|Formosa	38,334.50	0	0.04	0.01	0.02	0	0	0	0.01	0	0	0	0	0	0
0416_375867	|TonB-dependent_Receptor_Plug_Domain|Flavobacteriaceae	92,964.30	0.01	0.01	0	0.01	0	0.03	0.01	0.01	0	0	0.01	0	0	0
0510_609091	|TonB_dependent_receptor|Formosa	49,652.30	0.01	0.02	0.01	0.01	0	0	0.03	0.01	0	0	0	0	0	0
0510_409594	|TonB-dependent_Receptor_Plug_Domain|Maribacter_sp._HTCC2170	87,967.70	0	0.02	0.02	0.04	0	0	0	0	0	0	0	0	0	0
0510_475462	|TonB-dependent_Receptor_Plug_Domain|gamma_proteobacterium_HTCC2207	39,703.90	0.08	0	0	0	0	0	0	0	0	0	0	0	0	0
0526_806503	|TonB-dependent_Receptor_Plug_Domain|Alteromonas_macleodii	20,949.40	0	0	0	0	0	0	0	0.02	0	0	0.04	0	0	0.01
0526_670726	|TonB-dependent_Receptor_Plug_Domain|marine_gamma_proteobacterium_HTCC2143	37,822.40	0.02	0.01	0	0.01	0	0	0	0	0	0.01	0.02	0	0	0
0510_314107	|TonB-dependent_Receptor_Plug_Domain|Proteobacteria	100,700.90	0.01	0	0	0	0	0	0.01	0.02	0	0	0.02	0.01	0	0
0211_133655	|[weak_similarity_to]_TonB-dependent_receptor|unidentified_eubacterium_SCB49	102,388.10	0	0	0	0.02	0	0.02	0.03	0	0	0	0	0	0	0
0308_242509	|TonB-dependent_Receptor_Plug_Domain|Gammaproteobacteria	109,519.10	0	0	0	0	0	0	0	0	0	0	0	0.04	0.01	0
0428_431151	|TonB-dependent_Receptor_Plug_Domain|Candidatus_Pelagibacter_ubique	100,214.80	0	0	0	0	0	0	0	0	0	0.05	0	0	0	0.01
0510_489812	|TonB-dependent_Receptor_Plug_Domain|Alteromonas_macleodii	86,572.00	0.01	0.01	0.01	0.01	0	0	0	0	0	0.01	0.01	0	0	0
0510_544903	|TonB-dependent_Receptor_Plug_Domain|Leeuwenhoekiella_blandensis	39,797.90	0	0	0.01	0.06	0	0	0	0	0	0	0	0	0	0
0414_598976	|TonB-dependent_outer_membrane_receptor_protein|Flavobacteria_bacterium_MS024-3C	65,532.30	0	0.01	0.03	0.03	0	0	0	0	0	0	0	0	0	0
0324_476620	|TonB-dependent_Receptor_Plug_Domain|Flavobacteria_bacterium_MS024-3C	71,632.00	0	0	0.01	0.03	0	0	0	0	0	0.01	0.01	0	0.01	0
0211_60596	|[similarity_to]_TonB-dependent_outer_membrane_receptor_protein|unidentified_eubacterium_SCB49	24,339.20	0.02	0.02	0.01	0.01	0	0	0	0	0	0	0	0	0	0
0504_341626	|TonB-dependent_Receptor_Plug_Domain|Shewanella_baltica	88,277.40	0.05	0	0	0	0	0	0.01	0	0	0	0	0	0	0
0416_484211	|TonB-dependent_Receptor_Plug_Domain|Gramella_forsetii	54,703.00	0	0	0	0	0	0	0	0	0	0	0.02	0.02	0.02	0
0510_411355	|TonB-dependent_Receptor_Plug_Domain|Maribacter_sp._HTCC2170	43,196.80	0	0.01	0	0	0	0	0	0	0	0	0	0	0.01	0.04
0504_214599	|TonB-dependent_Receptor_Plug_Domain|gamma_proteobacterium_HTCC2207	79,574.80	0	0	0	0.05	0	0	0.01	0	0	0	0	0	0	0
0414_741317	|[similarity_to]_TonB-dependent_receptor|Pseudoalteromonas_atlantica	16,000.00	0.05	0	0.01	0	0	0	0	0	0	0	0	0	0	0
0211_103958	|TonB_system-dependent_transport_protein|Idiomarina_baltica	19,000.00	0.02	0.01	0	0.01	0	0	0	0	0	0	0	0	0	0.02
0526_411003	|TonB_dependent_receptor|Kordia_algicida	86,368.80	0	0.01	0	0	0	0.03	0.01	0	0	0	0	0	0	0
0518_363442	|TonB-dependent_Receptor_Plug_Domain|Polaribacter_irgensii	45,521.50	0	0	0.01	0.03	0	0	0	0	0	0	0	0	0	0.02
0414_680755	|secreted_protein_containing_TonB-dependent_receptor_plug_domain|marine_gamma_proteobacterium_HTCC2080	59,687.70	0.02	0.01	0.01	0	0	0	0	0	0	0.01	0	0	0	0
0308_423739	|TonB-dependent_Receptor_Plug_Domain|Shewanella_frigidimarina	46,767.30	0	0	0	0	0.01	0	0	0	0	0	0	0.05	0	0
0518_432104	|TonB-dependent_Receptor_Plug_Domain|gamma_proteobacterium_HTCC2207	52,518.50	0	0.01	0	0	0	0	0	0.05	0	0	0	0	0	0
0414_708543	|protein_containing_TonB-dependent_receptor_plug_domain|Polaribacter_irgensii	78,430.60	0	0.01	0.01	0.03	0	0	0	0	0	0	0	0	0	0
0504_327552	|TonB_dependent_receptor|gamma_proteobacterium_HTCC2207	58,985.80	0	0.03	0.01	0.01	0	0	0	0	0	0	0	0	0	0
0308_580792	|TonB-dependent_Receptor_Plug_Domain|Flavobacteriales_bacterium_ALC-1	44,663.00	0	0	0	0	0	0	0	0	0.01	0	0	0.03	0.02	0
0408_376569	|TonB_dependent_receptor|root	32,180.40	0.05	0	0	0	0	0	0	0	0	0	0	0	0	0
0211_46713	|[similarity_to]_TonB_system_transport_protein_ExbD2|Alteromonadales	8,000.00	0	0	0	0	0	0	0	0.03	0	0	0	0	0	0.02
0518_229653	|TonB-dependent_Receptor_Plug_Domain|Kordia_algicida	35,135.40	0	0	0	0	0	0	0	0	0	0	0	0.02	0	0.03
0526_401297	|TonB-dependent_Receptor_Plug_Domain|Shewanella_denitrificans	50,150.70	0	0	0.01	0	0	0	0	0	0	0	0.03	0	0	0
0526_552824	|TonB-dependent_Receptor_Plug_Domain|marine_gamma_proteobacterium_HTCC2143	37,679.70	0.01	0	0	0	0	0	0	0	0	0	0.04	0	0	0
0518_348993	|TonB-dependent_Receptor_Plug_Domain|marine_gamma_proteobacterium_HTCC2143	63,292.30	0	0	0	0	0	0	0	0.04	0	0	0	0.01	0	0
0526_610736	|TonB-dependent_Receptor_Plug_Domain|marine_gamma_proteobacterium_HTCC2143	39,243.10	0	0	0	0.01	0	0	0	0	0	0	0.01	0.01	0.03	0
0303_292028	|TonB-dependent_Receptor_Plug_Domain|Flavobacteriales_bacterium_ALC-1	116,004.70	0	0	0	0	0	0	0	0	0	0	0	0.02	0.02	0.01
0518_651096	|TonB-dependent_Receptor_Plug_Domain|Flavobacteria_bacterium_MS024-3C	24,904.10	0.01	0.01	0	0.02	0	0	0	0	0	0	0.01	0	0	0
0504_359644	|TonB-dependent_Receptor_Plug_Domain|Flavobacteriaceae	52,205.20	0	0	0	0	0	0	0.03	0.02	0	0	0	0	0	0
0211_69425	|protein_containing_TonB-dependent_receptor_plug_domain|Alteromonas_macleodii	19,000.00	0.05	0	0	0	0	0	0	0	0	0	0	0	0	0
0414_627111	|TonB-dependent_outer_membrane_receptor_protein|Formosa	46,160.40	0	0.01	0.01	0.02	0	0	0	0	0	0	0	0	0	0
0303_516986	|TonB_dependent_receptor|Candidatus_Pelagibacter_ubique	59,745.50	0	0	0	0.01	0	0	0	0	0.04	0	0	0	0	0
0324_563552	|TonB-dependent_Receptor_Plug_Domain|gamma_proteobacterium_HTCC2207	26,000.00	0	0	0	0	0	0	0	0.01	0	0	0	0	0.04	0
0526_858045	|TonB_dependent_receptor|root	18,790.40	0	0	0	0	0	0	0	0	0	0	0.05	0	0	0
0526_870857	|TonB-dependent_Receptor_Plug_Domain|Polaribacter_irgensii	18,288.40	0	0	0	0.05	0	0	0	0	0	0	0	0	0	0
0414_758209	|secreted_protein_containing_TonB-dependent_receptor_plug_domain|Polaribacter_irgensii	24,851.60	0	0	0.01	0.04	0	0	0	0	0	0	0	0	0	0
0504_506905	|TonB-dependent_Receptor_Plug_Domain|marine_gamma_proteobacterium_HTCC2143	27,830.60	0.03	0	0.01	0.01	0	0	0	0	0	0	0	0	0	0
0504_307916	|TonB-dependent_Receptor_Plug_Domain|gamma_proteobacterium_HTCC2207	23,413.80	0	0	0	0	0	0	0.04	0	0	0	0	0	0	0
0518_447012	|TonB_dependent_receptor|Leeuwenhoekiella_blandensis	48,266.50	0	0.02	0	0	0	0	0	0.01	0	0	0	0	0	0
0428_534860	|TonB-dependent_Receptor_Plug_Domain|unidentified_eubacterium_SCB49	50,702.40	0	0	0	0.02	0	0	0	0	0	0	0	0.01	0.01	0
0416_399780	|TonB-dependent_Receptor_Plug_Domain|Shewanella_frigidimarina	62,000.00	0	0	0	0	0	0	0	0	0.01	0	0	0	0.01	0.02
0518_702789	|TonB_dependent_receptor|Bacteroidetes	21,399.70	0.01	0.01	0	0.02	0	0	0	0	0	0	0.01	0	0	0
0414_768655	|protein_containing_TonB-dependent_receptor_beta-barrel_domain|Glaciecola_sp._HTCC2999	58,901.20	0	0	0.02	0.02	0	0	0	0	0	0	0	0	0	0
0414_712155	|TonB-dependent_receptor|Glaciecola_sp._HTCC2999	99,350.20	0	0	0.03	0	0	0	0	0	0	0	0	0	0	0
0414_645945	|TonB-dependent_receptor|Glaciecola_sp._HTCC2999	31,274.10	0	0	0.03	0.01	0	0	0	0	0	0	0	0	0	0
0504_250353	|TonB-dependent_Receptor_Plug_Domain|Clostridium_carboxidivorans	82,851.90	0	0	0	0	0	0	0	0.02	0	0	0.02	0	0	0
0526_408634	|TonB-dependent_Receptor_Plug_Domain|Pseudoalteromonas_sp._SM9913	74,049.60	0	0	0	0	0	0	0	0	0	0	0.04	0	0	0
0416_308314	|TonB-dependent_Receptor_Plug_Domain|Flavobacteriales	93,289.30	0	0	0	0	0	0	0	0	0	0	0	0.03	0.01	0
0526_549836	|TonB_dependent_receptor|Candidatus_Pelagibacter_ubique	48,499.10	0	0	0	0	0	0	0	0.02	0	0	0.02	0	0	0
0428_438284	|TonB-dependent_Receptor_Plug_Domain|Flavobacteria_bacterium_MS024-2A	95,247.50	0.02	0	0	0	0	0	0	0	0	0.01	0	0	0	0
0526_591388	|TonB-dependent_Receptor_Plug_Domain|Leeuwenhoekiella_blandensis	38,045.80	0	0	0	0	0	0.03	0	0	0	0	0	0	0	0.01
0414_786918	|protein_containing_TonB-dependent_receptor_beta-barrel_domain|gamma_proteobacterium_HTCC2207	77,923.20	0	0	0	0.01	0	0	0	0	0	0	0.01	0.01	0	0
0414_712084	|TonB_system_biopolymer_transport_component|Glaciecola_sp._HTCC2999	52,000.00	0.02	0	0.02	0	0	0	0	0	0	0	0	0	0	0
0510_338424	|TonB_dependent_receptor|Candidatus_Pelagibacter_ubique	29,418.80	0	0	0	0	0	0	0	0	0	0	0	0	0	0.03
0303_310665	|TonB-dependent_Receptor_Plug_Domain|Candidatus_Pelagibacter_ubique	42,091.10	0.01	0.01	0.01	0.01	0	0	0	0	0	0	0	0	0	0
0504_465336	|TonB-dependent_Receptor_Plug_Domain|Bacteroidetes	44,491.50	0.01	0.01	0	0	0	0	0.01	0	0	0	0	0	0	0
0414_752758	|protein_containing_TonB-dependent_receptor_plug_domain|Bacteroides_fragilis	18,466.80	0	0	0	0.03	0	0	0	0	0	0	0	0	0	0
0518_637530	|TonB-dependent_Receptor_Plug_Domain|Rhodothermus_marinus	26,642.80	0	0	0	0	0	0	0	0.03	0	0	0	0	0	0
0526_445825	|TonB_dependent_receptor|Polaribacter_irgensii	57,146.80	0	0	0	0	0	0	0	0	0	0	0.03	0	0	0
0428_550042	|TonB-dependent_Receptor_Plug_Domain|marine_gamma_proteobacterium_HTCC2143	44,686.80	0	0	0.02	0	0	0	0	0	0	0.01	0	0	0	0
0414_590331	|TonB-dependent_outer_membrane_receptor_protein|Polaribacter_irgensii	82,904.60	0	0.01	0.02	0	0	0	0	0	0	0	0	0	0	0
0526_608283	|TonB-dependent_Receptor_Plug_Domain|Flavobacteria_bacterium_MS024-3C	21,365.40	0	0	0	0	0	0	0	0	0	0	0	0.01	0.01	0.01
0308_404163	|TonB-dependent_Receptor_Plug_Domain|Shewanella_frigidimarina	103,682.80	0.01	0	0	0	0	0	0	0.01	0	0	0	0	0	0
0510_572871	|TonB-dependent_Receptor_Plug_Domain|Polaribacter_irgensii	25,797.00	0	0	0	0	0	0	0.02	0.01	0	0	0	0	0	0
0526_654768	|TonB-dependent_Receptor_Plug_Domain|Gammaproteobacteria	39,632.90	0	0	0	0	0	0	0	0	0	0	0	0	0.03	0
0407_155859	|TonB-dependent_receptor_domain_protein|Formosa	94,923.10	0	0.02	0	0	0	0	0	0	0	0	0	0	0	0
0518_329161	|TonB-dependent_Receptor_Plug_Domain|Dokdonia_donghaensis	118,463.90	0	0	0	0	0	0	0	0.03	0	0	0	0	0	0
0428_654918	|TonB-dependent_Receptor_Plug_Domain|Shewanella_sp._MR-4	21,514.00	0	0	0	0	0	0	0	0	0	0.03	0	0	0	0
0416_307287	|TonB_dependent_receptor|Croceibacter_atlanticus	30,016.90	0	0	0	0	0	0.01	0	0	0	0	0	0.01	0	0.02
0526_536687	|TonB-dependent_Receptor_Plug_Domain|Pseudoalteromonas_haloplanktis	77,872.80	0.01	0	0	0	0	0	0	0	0	0	0.01	0	0	0
0510_383945	|TonB-dependent_Receptor_Plug_Domain|Proteobacteria	54,990.30	0	0	0	0	0	0	0	0	0	0	0.03	0	0	0
0303_384580	|TonB-dependent_Receptor_Plug_Domain|gamma_proteobacterium_HTCC2207	60,039.13	0	0	0	0	0	0	0	0	0.01	0	0	0	0.02	0
0526_630687	|TonB_dependent_receptor|Bacteroidetes	47,430.20	0	0	0.01	0.02	0	0	0	0	0	0	0	0	0	0
0504_279272	|TonB_dependent_receptor|Polaribacter_irgensii	73,918.20	0	0	0	0	0	0	0.02	0.01	0	0	0	0	0	0
0504_199289	|TonB-dependent_Receptor_Plug_Domain|Flavobacteriales_bacterium_ALC-1	93,545.50	0	0.01	0	0.01	0	0	0.01	0.01	0	0	0	0	0	0
0324_652903	|TonB-dependent_Receptor_Plug_Domain|root	37,366.20	0	0	0	0	0	0	0	0	0	0	0	0.02	0.01	0
0308_498509	|TonB-dependent_Receptor_Plug_Domain|Mycobacterium	13,748.00	0	0	0	0	0	0	0	0	0	0	0	0.03	0	0
0504_397049	|TonB-dependent_Receptor_Plug_Domain|marine_gamma_proteobacterium_HTCC2143	63,000.00	0	0	0	0	0	0	0.02	0	0	0	0	0	0	0
0428_303102	|TonB-dependent_Receptor_Plug_Domain|Dokdonia_donghaensis	119,364.20	0.01	0	0	0	0	0	0	0	0	0.01	0	0	0	0.01
0518_623711	|TonB-dependent_Receptor_Plug_Domain|Maribacter_sp._HTCC2170	29,109.90	0	0	0	0	0	0	0.03	0	0	0	0	0	0	0
0414_574508	|protein_containing_TonB-dependent_receptor_plug_domain|Flavobacteria_bacterium_MS024-3C	68,318.80	0	0	0.01	0.01	0	0	0	0	0	0	0	0	0	0
0428_406824	|TonB-dependent_Receptor_Plug_Domain|Bacteroides_thetaiotaomicron	67,167.80	0.01	0	0	0	0	0	0	0	0	0	0	0	0	0.01
0308_488701	|TonB_dependent_receptor|Bacteroidetes	15,265.70	0	0	0	0	0	0	0	0	0	0	0	0.02	0	0
0428_268879	|TonB-dependent_Receptor_Plug_Domain|gamma_proteobacterium_HTCC2207	79,444.30	0	0	0	0.01	0	0	0	0	0	0.01	0	0	0	0
0510_702042	|TonB-dependent_Receptor_Plug_Domain|Croceibacter_atlanticus	30,946.20	0	0	0	0	0	0	0	0	0	0	0	0.01	0	0
0416_433631	|TonB-dependent_Receptor_Plug_Domain|Flavobacteriales_bacterium_ALC-1	85,958.80	0	0	0	0	0	0.02	0	0	0.01	0	0	0	0	0
0407_135441	|TonB-dependent_receptor|Vibrio_alginolyticus	72,463.60	0	0	0	0	0	0	0	0	0.02	0	0	0	0	0
0428_553870	|TonB-dependent_Receptor_Plug_Domain|Hyphomonas_neptunium	44,422.00	0	0	0	0	0	0	0	0	0	0.02	0	0	0	0
0504_346906	|TonB-dependent_Receptor_Plug_Domain|gamma_proteobacterium_HTCC2207	80,042.40	0	0	0	0.02	0	0	0	0	0	0	0	0	0	0
0510_709661	|TonB_dependent_receptor|Formosa	30,085.70	0	0	0	0.02	0	0	0	0	0	0	0	0	0	0
0331_110367	|protein_containing_TonB-dependent_receptor_plug_domain|Eukaryota	34,562.60	0.02	0	0	0	0	0	0	0	0	0	0	0	0	0
0303_548184	|TonB-dependent_Receptor_Plug_Domain|Leeuwenhoekiella_blandensis	51,375.30	0	0	0	0	0	0	0	0	0	0	0	0.01	0.01	0
0510_544556	|TonB-dependent_Receptor_Plug_Domain|Formosa	69,897.50	0	0	0	0	0	0	0	0	0	0	0	0	0	0.02
0308_639153	|TonB-dependent_Receptor_Plug_Domain|Flavobacteria_bacterium_MS024-3C	34,785.80	0	0	0.02	0	0	0	0	0	0	0	0	0	0	0
0504_360896	|TonB-dependent_Receptor_Plug_Domain|Congregibacter_litoralis	64,349.90	0.01	0	0.01	0.01	0	0	0	0	0	0	0	0	0	0
0331_156580	|TonB-dependent_outer_membrane_receptor|gamma_proteobacterium_HTCC2207	25,556.40	0.02	0	0	0	0	0	0	0	0	0	0	0	0	0
0526_781853	|TonB-dependent_Receptor_Plug_Domain|Bacteroidetes	22,971.40	0	0	0	0.02	0	0	0	0	0	0	0	0	0	0
0308_756779	|TonB_dependent_receptor|root	19,324.80	0	0	0	0	0	0	0	0	0	0	0	0.02	0	0
0414_779012	|[similarity_to]_TonB-dependent_receptor|Polaribacter_irgensii	25,129.50	0	0	0.01	0.01	0	0	0	0	0	0	0	0	0	0
0504_346833	|TonB-dependent_Receptor_Plug_Domain|Bradyrhizobium_sp._BTAi1	81,378.30	0	0	0	0	0	0	0	0.02	0	0	0	0	0	0
0416_287051	|TonB-dependent_Receptor_Plug_Domain|Flavobacteria_bacterium_MS024-2A	14,540.50	0	0	0	0	0	0	0	0	0	0	0	0	0.02	0
0428_510453	|TonB-dependent_Receptor_Plug_Domain|Maribacter_sp._HTCC2170	61,964.40	0	0	0	0	0	0	0	0	0	0	0	0	0.01	0
0331_100191	|[similarity_to]_TonB-dependent_receptor|marine_gamma_proteobacterium_HTCC2080	19,818.80	0.02	0	0	0	0	0	0	0	0	0	0	0	0	0
0303_416451	|TonB-dependent_Receptor_Plug_Domain|Dokdonia_donghaensis	81,661.40	0	0	0	0.01	0	0	0	0	0	0	0	0	0	0
0518_398320	|TonB-dependent_Receptor_Plug_Domain|Congregibacter_litoralis	67,603.20	0	0	0	0	0	0	0	0	0	0	0.02	0	0	0
0526_655728	|TonB-dependent_Receptor_Plug_Domain|Polaribacter_irgensii	41,118.90	0	0	0	0.01	0	0	0	0	0	0	0.01	0	0	0
0407_63347	|[similarity_to]_TonB-dependent_outer_membrane_receptor_protein|Polaribacter_sp._MED152	20,240.50	0	0	0.01	0	0	0	0	0	0	0	0	0	0	0
0303_434897	|TonB-dependent_Receptor_Plug_Domain|marine_gamma_proteobacterium_HTCC2080	88,009.73	0	0	0	0	0	0	0	0	0	0	0	0	0	0.01
0331_87535	|TonB-dependent_receptor|Alteromonas_macleodii	21,000.00	0	0	0	0.02	0	0	0	0	0	0	0	0	0	0
0518_351156	|TonB-dependent_Receptor_Plug_Domain|Flavobacteriaceae	79,797.20	0	0	0	0	0	0	0	0.02	0	0	0	0	0	0
0526_636863	|TonB-dependent_Receptor_Plug_Domain|Flavobacteria_bacterium_MS024-2A	43,679.80	0.01	0	0	0.01	0	0	0	0	0	0	0	0	0	0
0416_695353	|TonB-dependent_Receptor_Plug_Domain|Alphaproteobacteria	22,569.50	0	0	0	0	0	0	0	0	0	0	0	0.02	0	0
0414_692765	|TonB-dependent_outer_membrane_Receptor/Oar-like_protein|Polaribacter_irgensii	54,026.50	0	0	0	0.02	0	0	0	0	0	0	0	0	0	0
0416_477776	|TonB_dependent_receptor|Flavobacteria_bacterium_MS024-2A	14,702.10	0	0	0	0	0	0	0	0	0	0	0	0	0	0.02
0308_600505	|TonB-dependent_Receptor_Plug_Domain|Alteromonadales	40,259.00	0	0	0	0	0	0	0	0	0	0	0	0.02	0	0
0510_368308	|TonB-dependent_Receptor_Plug_Domain|Flavobacteria_bacterium_MS024-2A	14,334.60	0	0	0	0	0	0.02	0	0	0	0	0	0	0	0
0504_506183	|TonB-dependent_Receptor_Plug_Domain|Maribacter_sp._HTCC2170	35,008.60	0	0	0	0.02	0	0	0	0	0	0	0	0	0	0
0308_473098	|TonB-dependent_Receptor_Plug_Domain|Shewanella_piezotolerans	48,611.70	0	0	0	0	0	0	0	0	0	0	0	0.01	0.01	0
0510_661728	|TonB_dependent_receptor|Vibrionales	26,032.60	0	0	0	0	0	0	0	0	0	0	0.01	0.01	0	0
0526_279205	|TonB-dependent_Receptor_Plug_Domain|Flavobacteriaceae	114,980.50	0	0	0	0	0	0	0	0	0	0	0.01	0	0	0
0526_445824	|TonB-dependent_Receptor_Plug_Domain|Polaribacter_irgensii	56,985.30	0	0	0	0	0	0	0	0	0	0	0.01	0	0	0
0518_387442	|TonB-dependent_Receptor_Plug_Domain|Flavobacteriaceae	66,147.90	0	0	0	0	0	0	0.01	0.01	0	0	0	0	0	0
0526_466594	|TonB-dependent_Receptor_Plug_Domain|marine_gamma_proteobacterium_HTCC2143	51,220.60	0	0	0	0	0	0	0	0	0	0	0.01	0	0	0.01
0408_283224	|TonB-dependent_Receptor_Plug_Domain|Flavobacteria_bacterium_MS024-3C	67,940.90	0	0	0	0	0	0	0	0	0	0	0	0.01	0	0
0308_759700	|TonB-dependent_Receptor_Plug_Domain|Xanthomonas_albilineans	22,000.00	0	0	0	0	0	0	0	0	0	0	0	0	0.01	0
0504_601469	|TonB-dependent_Receptor_Plug_Domain|Formosa	20,611.70	0.01	0.01	0	0	0	0	0	0	0	0	0	0	0	0
0408_292008	|TonB_dependent_receptor|Bacteroidetes	74,882.00	0.01	0.01	0	0	0	0	0	0	0	0	0	0	0	0
0211_192341	|TonB-dependent_receptor|Novosphingobium_aromaticivorans	55,435.10	0	0	0	0	0	0	0	0	0	0	0	0	0	0
0414_683939	|protein_containing_TonB-dependent_receptor_plug_domain|Alteromonas_macleodii	23,590.30	0	0	0.01	0	0	0	0	0	0	0	0	0	0	0
0526_582562	|TonB-dependent_Receptor_Plug_Domain|marine_gamma_proteobacterium_HTCC2143	51,029.90	0	0.01	0	0	0	0	0	0	0	0	0	0	0	0
0308_320953	|TonB-dependent_Receptor_Plug_Domain|Shewanella_putrefaciens	102,770.70	0	0	0	0	0	0	0	0	0	0	0	0.01	0	0
0510_380421	|TonB-dependent_Receptor_Plug_Domain|Maribacter_sp._HTCC2170	55,623.50	0	0	0	0	0	0	0	0	0	0	0	0.01	0	0
0518_458583	|TonB-dependent_Receptor_Plug_Domain|Phaeobacter_gallaeciensis	76,065.60	0	0	0	0	0	0	0	0.01	0	0	0	0	0	0
0526_481298	|TonB_dependent_receptor|Flavobacteria_bacterium_MS024-2A	89,731.10	0	0	0	0	0	0	0	0	0	0	0	0	0	0
0331_126947	|TonB-dependent_receptor|Gammaproteobacteria	39,587.20	0.01	0	0	0	0	0	0	0	0	0	0	0	0	0
0518_730788	|TonB_dependent_receptor|Flavobacteriaceae	9,994.60	0	0	0	0.01	0	0	0	0	0	0	0	0	0	0
0526_469537	|TonB-dependent_Receptor_Plug_Domain|marine_gamma_proteobacterium_HTCC2143	101,019.10	0	0	0	0	0	0	0	0	0	0	0.01	0	0	0
0518_328336	|TonB_dependent_receptor|Kordia_algicida	15,187.20	0	0	0	0.01	0	0	0	0	0	0	0	0	0	0
0518_566627	|TonB-dependent_Receptor_Plug_Domain|Gramella_forsetii	37,195.00	0	0	0	0	0	0	0	0.01	0	0	0	0	0	0
0407_11490	|TonB-dependent_receptor_plug|gamma_proteobacterium_HTCC2207	65,888.90	0	0	0.01	0	0	0	0	0	0	0	0	0	0	0
0428_704164	|TonB-dependent_Receptor_Plug_Domain|Shewanella_piezotolerans	17,653.00	0	0	0	0	0	0	0	0	0	0.01	0	0	0	0
0518_495291	|TonB_dependent_receptor|Formosa	63,940.40	0	0	0	0	0	0	0	0.01	0	0	0	0	0	0
0526_515905	|TonB-dependent_Receptor_Plug_Domain|Kordia_algicida	89,765.80	0	0	0	0	0	0	0	0	0	0	0.01	0	0	0
0510_521919	|TonB-dependent_Receptor_Plug_Domain|marine_gamma_proteobacterium_HTCC2080	49,195.20	0.01	0	0	0	0	0	0	0	0	0	0	0	0	0
0324_421095	|TonB-dependent_Receptor_Plug_Domain|Leeuwenhoekiella_blandensis	104,427.80	0	0	0	0	0	0	0	0	0	0	0	0	0	0
0414_603309	|TonB-dependent_receptor|Alteromonas_macleodii	45,181.60	0	0	0.01	0	0	0	0	0	0	0	0	0	0	0
0428_251835	|TonB-dependent_Receptor_Plug_Domain|gamma_proteobacterium_HTCC2207	106,062.20	0	0	0	0.01	0	0	0	0	0	0	0	0	0	0
0414_625397	|TonB-dependent_outer_membrane_receptor|Alteromonadales	54,596.00	0	0	0.01	0	0	0	0	0	0	0	0	0	0	0
0526_731437	|TonB_dependent_receptor|Bacteroidetes	29,164.80	0	0	0	0.01	0	0	0	0	0	0	0	0	0	0
0211_9915	|TonB-dependent_receptor|Gammaproteobacteria	72,090.69	0	0	0	0	0.01	0	0	0	0	0	0	0	0	0
0414_789358	|TonB-dependent_receptor|Alteromonadaceae	90,557.20	0	0	0.01	0	0	0	0	0	0	0	0	0	0	0
0303_468607	|TonB_dependent_receptor|Shewanella	81,996.30	0	0	0	0	0	0	0	0	0	0	0	0.01	0	0
0308_631353	|TonB-dependent_Receptor_Plug_Domain|Flavobacteria_bacterium_MS024-3C	21,497.50	0	0	0	0	0	0	0	0	0	0	0	0	0.01	0
0324_683565	|TonB-dependent_Receptor_Plug_Domain|Congregibacter_litoralis	20,000.00	0	0	0	0	0	0	0	0	0	0	0.01	0	0	0
0308_833889	|TonB-dependent_Receptor_Plug_Domain|Maribacter_sp._HTCC2170	17,771.50	0	0	0	0	0	0	0	0	0	0	0	0.01	0	0
0518_452425	|TonB-dependent_Receptor_Plug_Domain|Kordia_algicida	46,476.90	0	0	0	0	0	0	0.01	0	0	0	0	0	0	0
0414_658131	|TonB-dependent_receptor|Alphaproteobacteria	31,292.60	0	0	0.01	0	0	0	0	0	0	0	0	0	0	0
0518_588288	|TonB-dependent_Receptor_Plug_Domain|Kordia_algicida	36,396.20	0	0	0	0	0	0	0	0.01	0	0	0	0	0	0
0428_520722	|TonB-dependent_Receptor_Plug_Domain|Colwellia_psychrerythraea	52,735.00	0	0	0	0	0	0	0	0	0	0	0	0	0	0.01
0414_787966	|TonB-dependent_receptor|Alteromonas_macleodii	81,377.40	0	0	0.01	0	0	0	0	0	0	0	0	0	0	0
0616_32272	|TonB-dependent_receptor|Gammaproteobacteria	28,965.30	0	0	0	0	0	0	0	0	0	0	0.01	0	0	0
0510_548897	|TonB-dependent_Receptor_Plug_Domain|Shewanella_frigidimarina	56,317.40	0	0	0	0	0	0	0	0	0	0	0	0.01	0	0
0416_401655	|TonB-dependent_Receptor_Plug_Domain|Roseobacter_litoralis	105,506.50	0	0	0	0	0	0	0	0	0	0	0	0	0	0
0504_385425	|TonB_dependent_receptor|Flavobacteriaceae	68,162.40	0	0	0	0	0	0	0	0	0	0	0	0	0	0
0324_508856	|TonB-dependent_Receptor_Plug_Domain|Shewanella_frigidimarina	48,646.40	0	0	0	0	0	0	0	0	0	0.01	0	0	0	0
0526_336986	|TonB-dependent_Receptor_Plug_Domain|Flavobacteriaceae	38,069.40	0	0	0	0.01	0	0	0	0	0	0	0	0	0	0
0324_574832	|TonB-dependent_Receptor_Plug_Domain|Bacteroidetes	57,618.90	0	0	0	0.01	0	0	0	0	0	0	0	0	0	0
0308_403440	|TonB-dependent_Receptor_Plug_Domain|marine_gamma_proteobacterium_HTCC2080	52,640.49	0	0	0	0	0.01	0	0	0	0	0	0	0	0	0
0428_311863	|TonB-dependent_Receptor_Plug_Domain|Flavobacteriaceae	63,316.80	0	0	0	0	0	0	0	0	0	0	0.01	0	0	0
0303_729115	|TonB-dependent_Receptor_Plug_Domain|marine_gamma_proteobacterium_HTCC2143	22,592.10	0.01	0	0	0	0	0	0	0	0	0	0	0	0	0
0324_686869	|TonB_dependent_receptor|root	33,613.60	0	0	0	0	0	0	0	0	0	0	0	0.01	0	0
0414_555213	|TonB_system_transport_protein_ExbB2|Glaciecola_sp._HTCC2999	19,000.00	0.01	0	0	0	0	0	0	0	0	0	0	0	0	0
0428_456746	|TonB-dependent_Receptor_Plug_Domain|Leeuwenhoekiella_blandensis	52,427.70	0	0	0	0	0	0	0	0	0	0.01	0	0	0	0
0416_344067	|TonB_dependent_receptor|Flavobacteriia	55,850.00	0	0	0	0	0	0	0	0	0	0	0	0	0.01	0
0510_714783	|TonB_dependent_receptor|unidentified_eubacterium_SCB49	29,325.50	0	0	0	0	0	0	0	0	0	0	0	0	0	0.01
0308_262819	|TonB-dependent_Receptor_Plug_Domain|gamma_proteobacterium_HTCC2207	87,297.30	0	0	0	0	0	0	0	0	0	0	0	0	0	0
0526_441583	|TonB-dependent_Receptor_Plug_Domain|marine_gamma_proteobacterium_HTCC2080	39,884.20	0	0	0	0	0	0	0	0	0	0	0.01	0	0	0
0303_790822	|TonB-dependent_Receptor_Plug_Domain|Caulobacter_vibrioides	17,916.50	0	0	0	0	0	0	0	0	0	0	0	0.01	0	0
0408_225655	|TonB-dependent_Receptor_Plug_Domain|Shewanella	22,673.20	0	0.01	0	0	0	0	0	0	0	0	0	0	0	0
0308_589288	|TonB-dependent_Receptor_Plug_Domain|Caulobacter_segnis	30,927.50	0	0	0	0	0	0	0	0	0	0	0	0	0.01	0
0518_650582	|TonB-dependent_Receptor_Plug_Domain|Croceibacter_atlanticus	25,767.80	0	0	0	0.01	0	0	0	0	0	0	0	0	0	0
0408_218221	|TonB-dependent_Receptor_Plug_Domain|gamma_proteobacterium_HTCC2207	45,108.40	0	0	0	0	0	0	0	0	0	0	0	0	0	0
0428_384760	|TonB_dependent_receptor|Flavobacteria_bacterium_MS024-2A	26,000.00	0.01	0	0	0	0	0	0	0	0	0	0	0	0	0
0504_539416	|TonB-dependent_Receptor_Plug_Domain|Beggiatoa_sp._SS	26,005.90	0.01	0	0	0	0	0	0	0	0	0	0	0	0	0
0407_97273	|TonB-dependent_receptor_domain_protein|Formosa	92,978.50	0	0.01	0	0	0	0	0	0	0	0	0	0	0	0
0303_522795	|TonB-dependent_Receptor_Plug_Domain|Bacillus_coahuilensis	55,489.80	0	0	0	0	0	0	0	0	0	0	0	0	0	0
0407_114537	|TonB-dependent_receptor_domain_protein|Flavobacteriaceae	37,205.80	0	0	0	0	0	0	0	0	0	0	0	0	0	0
0407_38136	|TonB-dependent_receptor|Congregibacter_litoralis	64,000.00	0	0	0	0	0	0.01	0	0	0	0	0	0	0	0
0510_647018	|TonB-dependent_Receptor_Plug_Domain|Congregibacter_litoralis	32,971.20	0.01	0	0	0	0	0	0	0	0	0	0	0	0	0
0408_398228	|TonB-dependent_Receptor_Plug_Domain|unidentified_eubacterium_SCB49	26,000.00	0	0	0	0	0	0	0	0	0	0	0	0	0	0
0414_658160	|TonB-dependent_receptor|Alphaproteobacteria	45,833.00	0	0	0.01	0	0	0	0	0	0	0	0	0	0	0
0308_605527	|TonB-dependent_Receptor_Plug_Domain|Flavobacteriaceae	28,771.40	0	0	0	0	0	0	0	0	0	0	0	0.01	0	0
0504_275222	|TonB-dependent_Receptor_Plug_Domain|Kordia_algicida	69,854.90	0	0.01	0	0	0	0	0	0	0	0	0	0	0	0
0324_263221	|TonB-dependent_Receptor_Plug_Domain|Proteobacteria	97,645.60	0	0	0	0	0	0	0	0	0	0	0	0	0	0
0526_561417	|TonB_dependent_receptor|Dokdonia_donghaensis	68,698.20	0	0	0	0	0	0	0	0	0	0	0	0	0	0
0518_357428	|TonB-dependent_Receptor_Plug_Domain|Flavobacteriaceae	58,538.10	0	0	0	0	0	0	0	0.01	0	0	0	0	0	0
0308_678647	|TonB_dependent_receptor|Bacteroides_fragilis	30,250.60	0	0	0	0	0	0	0	0	0	0	0	0.01	0	0
0526_475957	|TonB-dependent_Receptor_Plug_Domain|Maribacter_sp._HTCC2170	43,705.90	0	0	0	0	0	0	0	0	0	0	0.01	0	0	0
0504_363679	|TonB-dependent_Receptor_Plug_Domain|Gammaproteobacteria	98,584.70	0.01	0	0	0	0	0	0	0	0	0	0	0	0	0
0518_434904	|TonB-dependent_Receptor_Plug_Domain|Maribacter_sp._HTCC2170	94,368.00	0	0	0	0	0	0	0	0.01	0	0	0	0	0	0
0518_681503	|TonB-dependent_Receptor_Plug_Domain|marine_gamma_proteobacterium_HTCC2080	16,767.80	0	0.01	0	0	0	0	0	0	0	0	0	0	0	0
0308_353219	|TonB-dependent_Receptor_Plug_Domain|marine_gamma_proteobacterium_HTCC2143	46,013.70	0	0	0	0.01	0	0	0	0	0	0	0	0	0	0
0408_272390	|TonB-dependent_Receptor_Plug_Domain|Shewanella_benthica	46,703.10	0	0	0	0	0	0	0	0	0	0	0	0	0	0
0416_382347	|TonB-dependent_Receptor_Plug_Domain|Kordia_algicida	104,907.80	0	0	0	0	0	0	0	0	0	0	0	0	0	0
0504_360852	|TonB-dependent_Receptor_Plug_Domain|Alteromonas_macleodii	99,422.40	0.01	0	0	0	0	0	0	0	0	0	0	0	0	0
0407_79170	|TonB-dependent_outer_membrane_Receptor/Oar-like_protein|Formosa	63,000.00	0	0	0	0	0	0	0	0	0	0	0	0	0	0.01
0518_482670	|TonB_dependent_receptor|Kordia_algicida	45,800.10	0	0	0	0	0	0	0	0.01	0	0	0	0	0	0
0303_698175	|TonB_dependent_receptor|Polaribacter_sp._MED152	25,762.30	0	0	0	0	0	0	0	0	0	0	0	0.01	0	0
0414_599149	|protein_containing_TonB-dependent_receptor_plug_domain|Alteromonas_macleodii	12,775.30	0	0	0.01	0	0	0	0	0	0	0	0	0	0	0
0324_519801	|TonB-dependent_Receptor_Plug_Domain|Flavobacteria_bacterium_MS024-3C	78,689.30	0	0	0	0	0	0	0	0	0	0	0	0	0	0
0303_387327	|TonB-dependent_Receptor_Plug_Domain|Candidatus_Pelagibacter_ubique	59,076.00	0	0	0	0	0	0	0	0	0	0	0	0	0.01	0
0526_564998	|TonB-dependent_Receptor_Plug_Domain|Flavobacteria_bacterium_BAL38	40,933.30	0	0	0	0	0	0	0	0	0	0	0.01	0	0	0
0428_403636	|TonB-dependent_Receptor_Plug_Domain|Polaribacter_irgensii	90,123.40	0	0	0	0	0	0	0	0	0	0	0	0	0	0
0518_381157	|TonB-dependent_Receptor_Plug_Domain|Kordia_algicida	91,920.40	0	0	0	0	0	0	0	0	0	0	0	0	0	0
0428_520388	|TonB-dependent_Receptor_Plug_Domain|Flavobacteriales_bacterium_ALC-1	57,476.70	0	0	0	0	0	0	0	0	0	0	0	0	0	0
0518_612091	|TonB-dependent_Receptor_Plug_Domain|Rhodothermus_marinus	30,834.20	0	0	0	0	0	0	0	0	0	0	0	0	0	0
0407_104681	|secreted_protein_containing_TonB-dependent_receptor_plug_domain|Formosa	93,612.50	0	0	0	0	0	0	0	0	0	0	0	0	0	0
0416_249752	|TonB-dependent_Receptor_Plug_Domain|Proteobacteria	100,336.90	0	0	0	0	0	0	0	0	0	0	0	0	0	0
0518_570496	|TonB-dependent_Receptor_Plug_Domain|gamma_proteobacterium_HTCC2207	40,236.20	0	0	0	0	0	0	0	0	0	0	0	0	0	0
0526_556501	|TonB-dependent_Receptor_Plug_Domain|Leeuwenhoekiella_blandensis	67,891.50	0	0	0	0	0	0	0	0	0	0	0	0	0	0
0526_435028	|TonB-dependent_Receptor_Plug_Domain|gamma_proteobacterium_HTCC2207	56,696.80	0	0	0	0	0	0	0	0	0	0	0	0	0	0
0408_327289	|TonB-dependent_Receptor_Plug_Domain|Beggiatoa_sp._SS	39,692.20	0	0	0	0	0	0	0	0	0	0	0	0	0	0
0518_627592	|TonB-dependent_Receptor_Plug_Domain|marine_gamma_proteobacterium_HTCC2143	22,549.10	0	0	0	0	0	0	0	0	0	0	0	0	0	0
0414_778803	|protein_containing_TonB-dependent_receptor_beta-barrel_domain|Alteromonas_macleodii	42,112.40	0	0	0	0	0	0	0	0	0	0	0	0	0	0
0414_669965	|[weak_similarity_to]_TonB-dependent_receptor|Alphaproteobacteria	15,000.00	0	0	0	0	0	0	0	0	0	0	0	0	0	0
0526_571299	|TonB-dependent_Receptor_Plug_Domain|Proteobacteria	63,963.60	0	0	0	0	0	0	0	0	0	0	0	0	0	0
0518_477453	|TonB-dependent_Receptor_Plug_Domain|marine_gamma_proteobacterium_HTCC2143	71,581.90	0	0	0	0	0	0	0	0	0	0	0	0	0	0
0510_466644	|TonB-dependent_Receptor_Plug_Domain|Leeuwenhoekiella_blandensis	87,000.00	0	0	0	0	0	0	0	0	0	0	0	0	0	0
0526_284027	|TonB-dependent_Receptor_Plug_Domain|Flavobacteriales_bacterium_ALC-1	102,404.50	0	0	0	0	0	0	0	0	0	0	0	0	0	0
0303_362946	|TonB_dependent_receptor|Kordia_algicida	38,000.00	0	0	0	0	0	0	0	0	0	0	0	0	0	0
0510_470431	|TonB-dependent_Receptor_Plug_Domain|Kordia_algicida	39,879.50	0	0	0	0	0	0	0	0	0	0	0	0	0	0
0526_416612	|TonB-dependent_Receptor_Plug_Domain|Candidatus_Pelagibacter_ubique	56,805.60	0	0	0	0	0	0	0	0	0	0	0	0	0	0
0428_454635	|TonB_dependent_receptor|Candidatus_Pelagibacter_ubique	65,104.30	0	0	0	0	0	0	0	0	0	0	0	0	0	0
0526_494761	|TonB_dependent_receptor|Flavobacteria_bacterium_MS024-3C	29,682.10	0	0	0	0	0	0	0	0	0	0	0	0	0	0
0504_429726	|TonB-dependent_Receptor_Plug_Domain|gamma_proteobacterium_HTCC2207	55,907.80	0	0	0	0	0	0	0	0	0	0	0	0	0	0
0526_461099	|TonB-dependent_Receptor_Plug_Domain|gamma_proteobacterium_HTCC2207	57,746.30	0	0	0	0	0	0	0	0	0	0	0	0	0	0
0407_99640	|TonB-dependent_receptor|Saccharophagus_degradans	37,383.90	0	0	0	0	0	0	0	0	0	0	0	0	0	0
0518_653916	|TonB-dependent_Receptor_Plug_Domain|Dokdonia_donghaensis	25,636.20	0	0	0	0	0	0	0	0	0	0	0	0	0	0
0211_189663	|TonB-dependent_transmembrane_receptor_protein|Flavobacteriaceae	80,893.90	0	0	0	0	0	0	0	0	0	0	0	0	0	0
0414_625365	|TonB-dependent_receptor_plug|Alteromonadales	44,989.20	0	0	0	0	0	0	0	0	0	0	0	0	0	0
0510_514692	|TonB-dependent_Receptor_Plug_Domain|Candidatus_Pelagibacter_sp._HTCC7211	52,414.90	0	0	0	0	0	0	0	0	0	0	0	0	0	0
0324_568594	|TonB-dependent_Receptor_Plug_Domain|Corynebacterineae	48,054.10	0	0	0	0	0	0	0	0	0	0	0	0	0	0
0303_796515	|TonB-dependent_Receptor_Plug_Domain|Flavobacteriaceae	18,000.00	0	0	0	0	0	0	0	0	0	0	0	0	0	0
0526_685075	|TonB-dependent_Receptor_Plug_Domain|Caulobacter_vibrioides	13,240.30	0	0	0	0	0	0	0	0	0	0	0	0	0	0
0518_441996	|TonB-dependent_Receptor_Plug_Domain|Polaribacter_irgensii	78,757.00	0	0	0	0	0	0	0	0	0	0	0	0	0	0
0518_338235	|TonB-dependent_Receptor_Plug_Domain|Maribacter_sp._HTCC2170	86,954.80	0	0	0	0	0	0	0	0	0	0	0	0	0	0
0324_623533	|TonB_dependent_receptor|Bacteroidetes	42,861.60	0	0	0	0	0	0	0	0	0	0	0	0	0	0
0428_244671	|TonB-dependent_Receptor_Plug_Domain|Vibrio	93,469.80	0	0	0	0	0	0	0	0	0	0	0	0	0	0
0526_401547	|TonB_dependent_receptor|Psychroflexus_torquis	68,624.80	0	0	0	0	0	0	0	0	0	0	0	0	0	0
0510_519177	|TonB-dependent_Receptor_Plug_Domain|Shewanella_sp._MR-4	69,860.90	0	0	0	0	0	0	0	0	0	0	0	0	0	0
0414_580912	|TonB-dependent_receptor|marine_gamma_proteobacterium_HTCC2143	32,985.10	0	0	0	0	0	0	0	0	0	0	0	0	0	0
0526_316695	|TonB-dependent_Receptor_Plug_Domain|Flavobacteriales	93,156.60	0	0	0	0	0	0	0	0	0	0	0	0	0	0
0526_462375	|TonB-dependent_Receptor_Plug_Domain|Maribacter_sp._HTCC2170	35,669.50	0	0	0	0	0	0	0	0	0	0	0	0	0	0
0510_397617	|TonB-dependent_Receptor_Plug_Domain|Formosa	40,034.10	0	0	0	0	0	0	0	0	0	0	0	0	0	0
0518_227648	|TonB-dependent_Receptor_Plug_Domain|gamma_proteobacterium_HTCC2207	69,692.90	0	0	0	0	0	0	0	0	0	0	0	0	0	0
0504_414054	|TonB-dependent_Receptor_Plug_Domain|Candidatus_Pelagibacter_ubique	21,601.00	0	0	0	0	0	0	0	0	0	0	0	0	0	0
0510_372105	|TonB-dependent_Receptor_Plug_Domain|Flavobacteriaceae	74,193.20	0	0	0	0	0	0	0	0	0	0	0	0	0	0
0518_445313	|TonB-dependent_Receptor_Plug_Domain|Polaribacter_irgensii	61,076.10	0	0	0	0	0	0	0	0	0	0	0	0	0	0
0407_155172	|TonB-dependent_outer_membrane_receptor_protein|Polaribacter_irgensii	40,000.00	0	0	0	0	0	0	0	0	0	0	0	0	0	0
0407_107952	|TonB-dependent_receptor|Sphingomonadaceae	24,000.00	0	0	0	0	0	0	0	0	0	0	0	0	0	0
0303_457033	|TonB-dependent_Receptor_Plug_Domain|Alphaproteobacteria	87,412.40	0	0	0	0	0	0	0	0	0	0	0	0	0	0
0324_457959	|TonB_dependent_receptor|Polaribacter_sp._MED152	50,260.00	0	0	0	0	0	0	0	0	0	0	0	0	0	0
0324_519140	|TonB-dependent_Receptor_Plug_Domain|Sphingomonas_sp._KA1	67,110.10	0	0	0	0	0	0	0	0	0	0	0	0	0	0
0407_157869	|TonB-dependent_outer_membrane_receptor_protein|Formosa	62,347.70	0	0	0	0	0	0	0	0	0	0	0	0	0	0
0407_44347	|secreted_protein_containing_TonB-dependent_receptor_plug_domain|Flavobacteria_bacterium_MS024-3C	27,000.00	0	0	0	0	0	0	0	0	0	0	0	0	0	0
0518_227127	|TonB-dependent_Receptor_Plug_Domain|Flavobacteriales	79,421.20	0	0	0	0	0	0	0	0	0	0	0	0	0	0
0510_622156	|TonB-dependent_Receptor_Plug_Domain|marine_gamma_proteobacterium_HTCC2080	25,555.80	0	0	0	0	0	0	0	0	0	0	0	0	0	0
0606_24345	|tonB-dependent_outer_membrane_receptor|marine_gamma_proteobacterium_HTCC2080	58,559.50	0	0	0	0	0	0	0	0	0	0	0	0	0	0
0308_265764	|TonB-dependent_Receptor_Plug_Domain|Gammaproteobacteria	91,624.90	0	0	0	0	0	0	0	0	0	0	0	0	0	0
0428_652331	|TonB-dependent_Receptor_Plug_Domain|marine_gamma_proteobacterium_HTCC2080	26,266.40	0	0	0	0	0	0	0	0	0	0	0	0	0	0
0407_159394	|TonB-dependent_receptor_domain_protein|Formosa	42,586.10	0	0	0	0	0	0	0	0	0	0	0	0	0	0
0324_583362	|TonB-dependent_Receptor_Plug_Domain|Shewanella_baltica	52,738.20	0	0	0	0	0	0	0	0	0	0	0	0	0	0
0526_551196	|TonB-dependent_Receptor_Plug_Domain|gamma_proteobacterium_HTCC2207	71,864.20	0	0	0	0	0	0	0	0	0	0	0	0	0	0
0428_339852	|TonB-dependent_Receptor_Plug_Domain|gamma_proteobacterium_HTCC2207	68,128.40	0	0	0	0	0	0	0	0	0	0	0	0	0	0
0504_452731	|TonB-dependent_Receptor_Plug_Domain|Maricaulis_maris	47,109.50	0	0	0	0	0	0	0	0	0	0	0	0	0	0
0324_410471	|TonB-dependent_Receptor_Plug_Domain|Syntrophus_aciditrophicus	90,000.00	0	0	0	0	0	0	0	0	0	0	0	0	0	0
0526_522008	|TonB-dependent_Receptor_Plug_Domain|Rhodothermus_marinus	84,461.60	0	0	0	0	0	0	0	0	0	0	0	0	0	0
0211_158543	|TonB-dependent_receptor|marine_gamma_proteobacterium_HTCC2080	50,000.00	0	0	0	0	0	0	0	0	0	0	0	0	0	0
0504_214579	|TonB-dependent_Receptor_Plug_Domain|Caldanaerobacter_subterraneus_subsp._tengcongensis	103,185.50	0	0	0	0	0	0	0	0	0	0	0	0	0	0
0526_607396	|TonB-dependent_Receptor_Plug_Domain|Congregibacter_litoralis	52,442.50	0	0	0	0	0	0	0	0	0	0	0	0	0	0
0428_392064	|TonB-dependent_Receptor_Plug_Domain|Vibrio_sp._Ex25	90,755.10	0	0	0	0	0	0	0	0	0	0	0	0	0	0
0518_434887	|TonB-dependent_Receptor_Plug_Domain|Leptospira_interrogans	76,071.90	0	0	0	0	0	0	0	0	0	0	0	0	0	0
0303_468793	|TonB-dependent_Receptor_Plug_Domain|Alteromonadales_bacterium_TW-7	62,207.20	0	0	0	0	0	0	0	0	0	0	0	0	0	0
0414_593007	|protein_containing_TonB-dependent_receptor_plug_domain|Polaribacter_irgensii	55,821.50	0	0	0	0	0	0	0	0	0	0	0	0	0	0
0428_403080	|TonB-dependent_Receptor_Plug_Domain|Congregibacter_litoralis	89,622.00	0	0	0	0	0	0	0	0	0	0	0	0	0	0
0526_574795	|TonB-dependent_Receptor_Plug_Domain|Gramella_forsetii	63,028.20	0	0	0	0	0	0	0	0	0	0	0	0	0	0
0414_717707	|secreted_protein_containing_TonB-dependent_receptor_plug_domain|Polaribacter	95,166.60	0	0	0	0	0	0	0	0	0	0	0	0	0	0
0407_108646	|TonB-dependent_receptor|Shewanella	68,000.00	0	0	0	0	0	0	0	0	0	0	0	0	0	0
0414_678607	|TonB-dependent_receptor_plug|Shewanella	69,146.10	0	0	0	0	0	0	0	0	0	0	0	0	0	0
0407_137166	|[weak_similarity_to]_TonB-dependent_receptor|Shewanella	28,000.00	0	0	0	0	0	0	0	0	0	0	0	0	0	0
0504_421227	|TonB-dependent_Receptor_Plug_Domain|gamma_proteobacterium_HTCC2207	56,616.00	0	0	0	0	0	0	0	0	0	0	0	0	0	0
0518_375981	|TonB-dependent_Receptor_Plug_Domain|marine_gamma_proteobacterium_HTCC2143	72,349.80	0	0	0	0	0	0	0	0	0	0	0	0	0	0
0428_410040	|TonB-dependent_Receptor_Plug_Domain|Dokdonia_donghaensis	81,825.00	0	0	0	0	0	0	0	0	0	0	0	0	0	0
0428_383665	|TonB-dependent_Receptor_Plug_Domain|Polaribacter_irgensii	30,538.40	0	0	0	0	0	0	0	0	0	0	0	0	0	0
0526_533487	|TonB-dependent_Receptor_Plug_Domain|Polaribacter_irgensii	29,635.70	0	0	0	0	0	0	0	0	0	0	0	0	0	0
0211_115270	|TonB-dependent_receptor_plug|Pseudomonas	38,000.00	0	0	0	0	0	0	0	0	0	0	0	0	0	0
0510_498563	|TonB-dependent_Receptor_Plug_Domain|marine_gamma_proteobacterium_HTCC2080	64,000.00	0	0	0	0	0	0	0	0	0	0	0	0	0	0
0526_607529	|TonB-dependent_Receptor_Plug_Domain|Leeuwenhoekiella_blandensis	47,962.40	0	0	0	0	0	0	0	0	0	0	0	0	0	0
0407_35248	|protein_containing_TonB-dependent_receptor_plug_domain|Formosa	80,198.50	0	0	0	0	0	0	0	0	0	0	0	0	0	0
0414_584755	|TonB-dependent_receptor|Comamonadaceae	35,000.00	0	0	0	0	0	0	0	0	0	0	0	0	0	0
0414_579689	|secreted_protein_containing_TonB-dependent_receptor_plug_domain|Flavobacteriales_bacterium_ALC-1	107,677.50	0	0	0	0	0	0	0	0	0	0	0	0	0	0
0407_108222	|TonB-dependent_receptor_domain_protein|Aurantimonadaceae	93,000.00	0	0	0	0	0	0	0	0	0	0	0	0	0	0
0407_34011	|TonB-dependent_receptor|Formosa	67,334.20	0	0	0	0	0	0	0	0	0	0	0	0	0	0
0414_585578	|protein_containing_TonB-dependent_receptor_beta-barrel_domain|Pseudoalteromonas_haloplanktis	62,531.90	0	0	0	0	0	0	0	0	0	0	0	0	0	0
0510_518353	|TonB-dependent_Receptor_Plug_Domain|Gammaproteobacteria	46,016.90	0	0	0	0	0	0	0	0	0	0	0	0	0	0
0414_753801	|protein_containing_TonB-dependent_receptor_beta-barrel_domain|Polaribacter_sp._MED152	41,917.50	0	0	0	0	0	0	0	0	0	0	0	0	0	0
0428_533579	|TonB-dependent_Receptor_Plug_Domain|Polaribacter_sp._MED152	51,113.80	0	0	0	0	0	0	0	0	0	0	0	0	0	0
0414_773956	|[similarity_to]_TonB-dependent_outer_membrane_receptor|Psychroflexus_torquis	116,792.50	0	0	0	0	0	0	0	0	0	0	0	0	0	0
0518_207549	|TonB-dependent_Receptor_Plug_Domain|Flavobacteriales_bacterium_ALC-1	105,073.20	0	0	0	0	0	0	0	0	0	0	0	0	0	0
0526_591822	|TonB-dependent_Receptor_Plug_Domain|Candidatus_Pelagibacter_ubique	57,158.10	0	0	0	0	0	0	0	0	0	0	0	0	0	0
0416_324095	|TonB-dependent_Receptor_Plug_Domain|marine_gamma_proteobacterium_HTCC2080	116,150.20	0	0	0	0	0	0	0	0	0	0	0	0	0	0
0414_795465	|TonB-dependent_receptor|Alteromonadaceae	78,783.10	0	0	0	0	0	0	0	0	0	0	0	0	0	0
0504_188404	|TonB-dependent_Receptor_Plug_Domain|Flavobacteria_bacterium_MS024-3C	80,166.10	0	0	0	0	0	0	0	0	0	0	0	0	0	0
0331_34193	|TonB-dependent_outer_membrane_receptor|unidentified_eubacterium_SCB49	90,000.00	0	0	0	0	0	0	0	0	0	0	0	0	0	0
SusD-like
0308_240382	|SusD_family|Flavobacteria_bacterium_MS024-2A	63,995.30	0.06	0.04	0.02	0.09	0.01	0.16	0.04	0.03	0.05	0.15	0.24	0.02	0.13	0.02
0504_280779	|SusD_family|Leeuwenhoekiella_blandensis	61,618.30	0.11	0.09	0.03	0.04	0	0.07	0.11	0.02	0	0.25	0.01	0	0	0
0324_263282	|SusD_family|Flavobacteria_bacterium_MS024-2A	70,234.50	0.03	0.02	0.02	0.07	0	0.04	0	0.01	0.01	0.05	0.1	0.02	0.05	0.02
0504_295739	|SusD_family|Flavobacteriales_bacterium_ALC-1	29,871.70	0	0	0	0	0	0	0.24	0.11	0	0	0	0	0	0
0510_336498	|SusD_family|Flavobacteria_bacterium_MS024-3C	57,924.50	0.03	0.08	0.06	0.12	0	0.03	0.03	0	0	0	0	0	0	0
0416_306780	|SusD_family|Psychroflexus_torquis	60,682.20	0.04	0.02	0.05	0.09	0	0.02	0.01	0.02	0	0.03	0.01	0	0.01	0.02
0428_299054	|SusD_family|Polaribacter_irgensii	52,850.80	0.01	0.01	0	0.01	0	0.03	0.14	0.01	0	0.02	0.06	0.01	0	0.02
0408_180681	|SusD_family|Flavobacteria_bacterium_MS024-2A	64,677.50	0.04	0.02	0	0	0	0.04	0	0	0.01	0.15	0	0	0.03	0.02
0428_311601	|SusD_family|Flavobacteriaceae	57,206.10	0.01	0.04	0.01	0.02	0	0.11	0.06	0.02	0	0.01	0.01	0	0	0.01
0414_802151	|protein_containing_RagB/SusD_domain|Flavobacteria_bacterium_MS024-2A	18,192.50	0.06	0.04	0.04	0.08	0	0	0	0	0	0	0.02	0.01	0.01	0.01
0324_397012	|SusD_family|Flavobacteria_bacterium_MS024-3C	58,007.12	0	0	0	0	0	0	0	0	0.04	0.07	0.08	0.03	0.04	0.01
0428_444488	|SusD_family|Thermoanaerobacter_pseudethanolicus	54,093.20	0.01	0.02	0	0.02	0	0	0.06	0.02	0.01	0.08	0.01	0.01	0.02	0.01
0408_146408	|SusD_family|Flavobacteriaceae	50,688.90	0	0	0	0	0	0	0	0	0.06	0.03	0.05	0.03	0.03	0.02
0518_298042	|SusD_family|Psychroflexus_torquis	57,468.70	0.02	0.01	0	0.01	0	0.05	0.01	0.01	0	0.07	0	0	0	0.01
0526_287809	|SusD_family|Psychroflexus_torquis	56,787.30	0.01	0.01	0	0	0	0	0.06	0.06	0	0	0.03	0	0	0
0408_444950	|SusD_family|Polaribacter_sp._MED152	5,468.30	0	0	0	0	0	0.15	0	0	0	0	0	0	0	0
0510_451843	|SusD_family|Maribacter_sp._HTCC2170	55,438.60	0.02	0.01	0	0	0	0	0	0	0	0.08	0	0	0	0.03
0324_591882	|SusD_family|Flavobacteria_bacterium_MS024-3C	44,951.10	0	0	0.03	0	0	0.02	0	0	0	0.02	0.04	0.01	0	0
0518_389243	|SusD_family|Leeuwenhoekiella_blandensis	55,256.60	0.04	0.04	0.01	0	0	0.03	0	0	0	0	0	0	0	0
0526_257354	|SusD_family|Flavobacteria_bacterium_MS024-2A	64,718.90	0	0	0	0	0	0	0	0	0	0.02	0.02	0	0	0.07
0504_271412	|SusD_family|Polaribacter_irgensii	59,189.40	0	0.01	0.01	0	0	0	0.07	0.02	0	0	0	0	0	0
0428_344573	|SusD_family|Kordia_algicida	49,107.20	0.01	0.02	0.02	0.06	0	0	0	0	0	0	0	0	0	0
0416_415607	|SusD_family|Bacteroidetes	51,287.30	0.02	0	0	0	0	0	0	0	0	0.07	0	0	0	0.01
0504_423468	|SusD_family|Formosa	52,591.20	0.02	0.04	0.01	0.01	0	0	0	0	0	0	0.02	0	0	0
0518_304303	|SusD_family|Flavobacteriaceae	42,859.90	0	0	0	0	0	0	0	0.09	0	0	0	0	0	0
0407_105226	|protein_containing_RagB/SusD_domain|Formosa	47,442.30	0.01	0.03	0.01	0.02	0	0	0.03	0	0	0	0	0	0	0
0526_425505	|SusD_family|Leeuwenhoekiella_blandensis	59,345.80	0.01	0	0	0.05	0	0	0	0	0	0.02	0.01	0	0	0
0518_380551	|SusD_family|Flavobacteriaceae	27,695.90	0	0	0	0	0	0	0	0.03	0	0	0.05	0	0	0.01
0510_320412	|SusD_family|Maribacter_sp._HTCC2170	58,593.10	0	0	0.01	0.03	0	0.01	0.02	0.02	0	0	0	0	0	0
0518_443443	|SusD_family|Flavobacteriaceae	57,551.20	0	0.03	0.02	0.03	0	0	0	0	0	0	0	0	0	0
0526_369145	|SusD_family|Leeuwenhoekiella_blandensis	57,408.40	0	0	0	0.07	0	0	0	0	0	0	0	0	0	0
0510_248030	|SusD_family|Flavobacteriaceae	48,281.90	0	0	0	0	0	0	0	0	0	0	0	0	0	0.07
0504_338805	|SusD_family|Flavobacteriaceae	17,690.10	0.02	0.03	0	0	0	0	0.02	0	0	0	0	0	0	0
0416_303687	|SusD_family|Flavobacteriales_bacterium_ALC-1	57,610.00	0	0	0	0	0	0	0	0	0	0	0	0.06	0.01	0
0510_371953	|SusD_family|Flavobacteriales_bacterium_ALC-1	50,852.00	0	0	0	0	0	0	0	0.03	0	0	0.03	0	0	0.01
0518_286550	|SusD_family|Flavobacteria_bacterium_BAL38	54,306.40	0	0	0	0	0	0	0.04	0.02	0	0	0	0	0	0
0518_309378	|SusD_family|Flavobacteriaceae	54,801.30	0.01	0.03	0	0.01	0	0	0.01	0	0	0	0	0	0	0
0518_217554	|SusD_family|Flavobacteriaceae	53,192.10	0	0	0	0	0	0	0	0.06	0	0	0	0	0	0
0526_855470	|SusD_family|Dyadobacter_fermentans	18,827.60	0	0	0	0.05	0	0	0	0	0	0	0	0	0	0
0518_304932	|SusD_family|Spirosoma_linguale	61,766.10	0	0	0	0	0	0	0	0.05	0	0	0	0	0	0
0211_138632	|protein_containing_RagB/SusD_domain|Formosa_agariphila	8,417.60	0.01	0.04	0	0	0	0	0	0	0	0	0	0	0	0
0428_335906	|SusD_family|Flavobacteriaceae	53,155.40	0	0	0	0	0	0	0	0	0	0.01	0.01	0.01	0.01	0.01
0324_618686	|SusD_family|Flavobacteria_bacterium_MS024-2A	45,287.80	0.01	0.01	0.01	0.02	0	0	0	0	0	0	0	0	0	0
0518_339406	|SusD_family|Gramella_forsetii	55,515.80	0	0	0	0	0	0.02	0.02	0	0	0	0	0	0	0
0518_224897	|SusD_family|Kordia_algicida	55,443.00	0	0.01	0	0	0	0	0	0.04	0	0	0	0	0	0
0526_488771	|SusD_family|Polaribacter_sp._MED152	61,398.10	0.01	0.01	0	0	0	0	0	0.01	0	0	0.02	0	0	0
0504_294048	|SusD_family|Flavobacteriaceae	60,375.40	0	0	0	0	0	0	0	0.01	0	0	0.03	0	0	0
0504_230066	|SusD_family|Polaribacter_irgensii	55,000.00	0	0	0	0	0	0.01	0.02	0.01	0	0	0	0	0	0
0526_320704	|SusD_family|Flavobacteria_bacterium_MS024-2A	70,516.60	0	0	0	0	0	0	0	0	0	0.01	0.02	0	0	0.01
0518_256623	|SusD_family|Polaribacter_irgensii	54,367.90	0	0	0.01	0.03	0	0	0	0	0	0	0	0	0	0
0526_373454	|SusD_family|Maribacter_sp._HTCC2170	56,000.00	0	0	0	0	0	0	0	0.03	0	0	0	0	0	0
0308_324038	|SusD_family|Kordia_algicida	54,850.40	0	0	0	0	0	0.02	0	0	0	0.01	0	0	0	0.01
0526_569176	|SusD_family|Polaribacter_irgensii	55,419.70	0	0	0.01	0.02	0	0	0	0	0	0	0	0	0	0
0428_309442	|SusD_family|Flavobacteriales_bacterium_ALC-1	53,422.80	0	0	0	0	0	0	0	0.01	0	0.01	0.01	0	0	0
0510_531038	|SusD_family|Flavobacteria_bacterium_MS024-3C	55,278.20	0	0	0	0	0	0	0.01	0	0	0.02	0	0	0	0
0414_579920	|protein_containing_RagB/SusD_domain|Flavobacteria_bacterium_BAL38	15,529.80	0	0	0	0.03	0	0	0	0	0	0	0	0	0	0
0303_229842	|SusD_family|Flavobacteriaceae	60,730.00	0	0	0	0	0	0.01	0	0	0	0	0	0.01	0	0.01
0518_618818	|SusD_family|Polaribacter_sp._MED152	30,161.00	0.01	0	0	0.01	0	0	0	0	0	0	0	0	0	0
0504_400939	|SusD_family|Cytophagaceae	50,214.10	0	0	0	0	0	0	0	0.01	0	0	0.01	0	0	0
0416_399114	|SusD_family|Marivirga_tractuosa	52,358.40	0	0	0	0	0	0	0	0	0	0.01	0	0	0	0
0504_302745	|SusD_family|Kordia_algicida	55,409.90	0	0.02	0	0	0	0	0	0	0	0	0	0	0	0
0518_610289	|SusD_family|Polaribacter_irgensii	32,130.60	0	0.02	0	0	0	0	0	0	0	0	0	0	0	0
0504_250751	|SusD_family|Flavobacteriaceae	57,411.60	0	0	0.01	0.02	0	0	0	0	0	0	0	0	0	0
0518_211567	|SusD_family|Flavobacteriaceae	33,508.00	0	0	0	0	0	0	0.02	0	0	0	0	0	0	0
0526_821823	|SusD_family|Bacteroidales	16,140.60	0	0	0	0	0	0	0	0	0	0	0	0	0	0.02
0526_378629	|SusD_family|Flavobacteria_bacterium_MS024-2A	63,996.40	0	0	0	0.01	0	0	0	0	0	0	0	0	0	0
0518_713092	|SusD_family|Flavobacteriales_bacterium_ALC-1	19,861.60	0	0	0	0	0	0	0	0.02	0	0	0	0	0	0
0428_380143	|SusD_family|Flavobacteria_bacterium_MS024-3C	54,200.20	0	0	0	0	0	0	0	0	0	0	0.02	0	0	0
0414_630843	|protein_containing_RagB/SusD_domain|Flavobacteria_bacterium_MS024-3C	63,939.50	0	0	0	0.02	0	0	0	0	0	0	0	0	0	0
0504_197864	|SusD_family|Kordia_algicida	56,543.40	0	0	0	0	0	0	0	0.02	0	0	0	0	0	0
0428_356534	|SusD_family|Flavobacteria_bacterium_MS024-3C	48,167.40	0	0	0	0.01	0	0	0	0	0	0	0	0	0	0
0518_278637	|SusD_family|Flavobacteriaceae	55,615.10	0	0	0	0	0	0	0	0.01	0	0	0	0	0	0
0428_248085	|SusD_family|Psychroflexus_torquis	56,527.20	0	0	0	0	0	0	0	0	0	0.01	0	0	0	0
0518_404961	|SusD_family|Flavobacteria_bacterium_MS024-3C	60,627.30	0	0	0	0	0	0	0	0.01	0	0	0	0	0	0
0428_374888	|SusD_family|Leeuwenhoekiella_blandensis	59,000.00	0	0	0	0	0	0	0.01	0	0	0	0	0	0	0
0408_197096	|SusD_family|Leeuwenhoekiella_blandensis	55,664.10	0.01	0	0	0	0	0	0	0	0	0	0	0	0	0
0428_507721	|SusD_family|Dokdonia_donghaensis	57,822.28	0	0	0	0	0.01	0	0	0	0	0	0	0	0	0
0324_501813	|SusD_family|Flavobacteriales_bacterium_ALC-1	56,959.70	0	0	0	0.01	0	0	0	0	0	0.01	0	0	0	0
0526_334849	|SusD_family|Polaribacter_irgensii	50,211.50	0	0	0	0	0	0	0	0	0	0	0.01	0	0	0
0526_316312	|SusD_family|Flavobacteriales	54,921.10	0	0	0	0	0	0	0	0	0	0	0.01	0	0	0
0526_245100	|SusD_family|Flavobacteriales	47,586.50	0	0	0	0	0	0	0	0	0	0.01	0	0	0	0
0510_464204	|SusD_family|Candidatus_Pelagibacter_ubique	42,855.60	0	0	0	0.01	0	0	0	0	0	0	0	0	0	0
0504_341672	|SusD_family|Rhodobacteraceae_bacterium_HTCC2150	16,803.80	0	0	0	0.01	0	0	0	0	0	0	0	0	0	0
0518_226088	|SusD_family|Flavobacteriales_bacterium_ALC-1	45,049.50	0	0	0	0	0	0	0	0	0	0	0.01	0	0	0
0510_352131	|SusD_family|Flavobacteriales_bacterium_ALC-1	56,844.30	0	0	0.01	0	0	0	0	0	0	0	0	0	0	0
0526_638301	|SusD_family|Flavobacteriales_bacterium_ALC-1	44,976.40	0	0	0	0.01	0	0	0	0	0	0	0	0	0	0
0526_822615	|SusD_family|Bacteroidetes	21,507.70	0	0	0	0.01	0	0	0	0	0	0	0	0	0	0
0504_425701	|SusD_family|Candidatus_Pelagibacter_ubique	56,270.30	0	0.01	0	0	0	0	0	0	0	0	0	0	0	0
0518_406008	|SusD_family|Colwellia_psychrerythraea	56,554.00	0	0	0	0.01	0	0	0	0	0	0	0	0	0	0
0518_226082	|SusD_family|Flavobacteriales_bacterium_ALC-1	54,963.50	0	0	0	0	0	0	0	0	0	0	0.01	0	0	0
0526_446838	|SusD_family|Flavobacteriales	47,620.50	0	0	0	0	0	0	0	0	0	0	0.01	0	0	0
0324_411232	|SusD_family|Polaribacter_irgensii	52,246.50	0	0	0	0	0	0	0	0	0	0	0	0	0	0.01
0510_262715	|SusD_family|Flavobacteriaceae	62,234.50	0	0	0	0	0	0	0	0	0	0	0	0	0	0.01
0324_610003	|SusD_family|Candidatus_Pelagibacter_ubique	46,423.70	0	0	0	0	0	0	0	0	0.01	0	0	0	0	0
0518_573786	|SusD_family|Polaribacter_irgensii	12,709.60	0	0	0	0.01	0	0	0	0	0	0	0	0	0	0
0308_488702	|SusD_family|Bacteroidetes	51,139.60	0	0	0	0	0	0	0	0	0	0	0	0.01	0	0
0526_624030	|SusD_family|Rhodothermus_marinus	31,518.70	0	0	0	0.01	0	0	0	0	0	0	0	0	0	0
0518_712562	|SusD_family|Kordia_algicida	20,060.70	0	0	0	0	0	0	0	0.01	0	0	0	0	0	0
0324_413934	|SusD_family|Formosa_agariphila	60,828.60	0	0	0	0	0	0	0	0	0	0	0	0.01	0	0
0526_412705	|SusD_family|Leadbetterella_byssophila	68,560.80	0	0	0	0	0	0	0	0	0	0	0.01	0	0	0
0510_484240	|SusD_family|Gramella_forsetii	55,592.10	0	0	0	0	0	0	0	0	0	0	0	0	0	0.01
0526_538463	|SusD_family|Kordia_algicida	39,303.40	0	0	0	0	0	0	0	0	0	0	0	0	0	0
0303_429973	|SusD_family|Maribacter_sp._HTCC2170	69,979.20	0	0	0	0	0	0	0	0	0	0	0	0	0	0
0518_542600	|SusD_family|Formosa	41,457.90	0	0	0	0	0	0	0	0	0	0	0	0	0	0
0324_374853	|SusD_family|Flavobacteriales	59,000.00	0	0	0	0	0	0	0	0	0	0	0	0	0	0
0526_630790	|SusD_family|Leeuwenhoekiella_blandensis	45,875.80	0	0	0	0	0	0	0	0	0	0	0	0	0	0
0408_121668	|SusD_family|Polaribacter_irgensii	49,794.10	0	0	0	0	0	0	0	0	0	0	0	0	0	0
0504_217308	|SusD_family|Flavobacteriales_bacterium_ALC-1	55,902.80	0	0	0	0	0	0	0	0	0	0	0	0	0	0
0504_280329	|SusD_family|Kordia_algicida	56,527.00	0	0	0	0	0	0	0	0	0	0	0	0	0	0
0510_573593	|SusD_family|Formosa	46,962.30	0	0	0	0	0	0	0	0	0	0	0	0	0	0
0518_514170	|SusD_family|Leeuwenhoekiella_blandensis	44,446.90	0	0	0	0	0	0	0	0	0	0	0	0	0	0
0428_384759	|SusD_family|Flavobacteria_bacterium_MS024-2A	56,342.40	0	0	0	0	0	0	0	0	0	0	0	0	0	0
0518_231926	|SusD_family|Polaribacter_irgensii	56,751.00	0	0	0	0	0	0	0	0	0	0	0	0	0	0
0504_475589	|SusD_family|Polaribacter_sp._MED152	43,175.50	0	0	0	0	0	0	0	0	0	0	0	0	0	0
0526_362057	|SusD_family|Flavobacteriales	51,749.40	0	0	0	0	0	0	0	0	0	0	0	0	0	0
0518_312749	|SusD_family|Gramella_forsetii	56,343.80	0	0	0	0	0	0	0	0	0	0	0	0	0	0
0428_429203	|SusD_family|Rhodothermus_marinus	57,892.20	0	0	0	0	0	0	0	0	0	0	0	0	0	0
0518_346086	|SusD_family|Flavobacteria_bacterium_MS024-2A	60,464.20	0	0	0	0	0	0	0	0	0	0	0	0	0	0
