# Supplementary material for: Polysaccharide utilization loci of North Sea Flavobacteriia as basis for using SusC/D-protein expression for predicting major phytoplankton glycans
Source: ISME J. 2018 Aug 15;13(1):76–91. doi: 10.1038/s41396-018-0242-6 (PMC6298971; doi:10.1038/s41396-018-0242-6)
Supplement: Supplementary file 7 — Supplementary Table S3 [file 41396_2018_242_MOESM7_ESM.xlsx]

## Sheet: Tabelle1
			locus_tag IDs are the gene identifiers of the published genomes. GenDB region_IDs are internal database identifiers. In supplementary files S1A and S1B and supplementary Table S4, the GenDB region_IDs of the SusC/D-like proteins are specified. Locus_tag IDs and GenDB region_ID can be assigned to each other using this table.
# PUL	isolate	Substrate	locus_tag start	locus_tag stop	GenDB region_ID start	GenDB region_ID stop	genes in PUL	annotations (delimiter="::")
1	Aquimarina sp. MAR_2010_214	unknown	Ga0075137_0612	Ga0075137_0626	601	614	14	(Glycosyl-hydrolase 97 N-terminal)::GH3,(beta-glucosidase)::(hypothetical protein)::(SusD family protein)::(TonB-linked outer membrane protein, SusC/RagA family)::(hypothetical protein)::(Peptidase family S41)::(hypothetical protein)::(hypothetical protein)::(hypothetical protein)::(hypothetical protein)::(Helix-turn-helix domain-containing protein)::(AraC-type DNA-binding protein)::CE4,(Peptidog…
2	Aquimarina sp. MAR_2010_214	unknown	Ga0075137_1266	Ga0075137_1274	1240	1247	8	(hypothetical protein)::(hypothetical protein)::(Two component regulator propeller)::GH5,CBM32(Por secretion system C-terminal sorting domain-containing protein)::GH5,CBM32(endoglucanase)::(gliding motility-associated C-terminal domain-containing protein)::(type IX secretion system membrane protein, PorP/SprF family)::CE4,CBM32(Por secretion system C-terminal sorting domain-containing protein)
3	Aquimarina sp. MAR_2010_214	alpha-mannose-rich substrate	Ga0075137_2202	Ga0075137_2216	2161	2175	15	GH92,(alpha-1,2-mannosidase, putative)::(Na+/proline symporter)::GH130,(beta-1,4-mannooligosaccharide/beta-1,4-mannosyl-N-acetylglucosamine phosphorylase)::CBM9,(Carbohydrate family 9 binding domain-like)::(hypothetical protein)::GH92,(alpha-1,2-mannosidase, putative)::(N4-(beta-N-acetylglucosaminyl)-L-asparaginase)::GH20,CBM32(hexosaminidase)::GH29,(alpha-L-fucosidase)::GH92,(alpha-1,2-mannosida…
4	Aquimarina sp. MAR_2010_214	laminarin A	Ga0075137_2229	Ga0075137_2237	2188	2196	9	CBM6,(Por secretion system C-terminal sorting domain-containing protein)::GH16,(Glycosyl hydrolases family 16)::GH3,(beta-glucosidase)::GH16,(Glycosyl hydrolases family 16)::(hypothetical protein)::(Starch-binding associating with outer membrane)::(TonB-linked outer membrane protein, SusC/RagA family)::(regulatory protein, luxR family)::(solute:Na+ symporter, SSS family)
5	Aquimarina sp. MAR_2010_214	chitin	Ga0075137_2352	Ga0075137_2367	2308	2322	15	GH20,(hexosaminidase)::(BadF-type ATPase)::(glucosamine-6-phosphate deaminase)::(Susd and RagB outer membrane lipoprotein)::(TonB-linked outer membrane protein, SusC/RagA family)::(Histidine kinase)::(DNA-binding response regulator, LytR/AlgR family)::(Predicted acyltransferase)::(hypothetical protein)::GH19,CBM5(Por secretion system C-terminal sorting domain-containing protein)::GH18,CBM12(Por s…
6	Aquimarina sp. MAR_2010_214	alpha-glucan (potentially starch)	Ga0075137_4121	Ga0075137_4130	4051	4060	10	GH13,(Maltogenic Amylase, C-terminal domain)::GH13,(Glycosidase)::GH65,(maltose phosphorylase)::(beta-phosphoglucomutase)::(maltose/moltooligosaccharide transporter)::(LacI family transcriptional regulator)::(iron complex outermembrane recepter protein)::(Starch-binding associating with outer membrane)::(SusE outer membrane protein)::GH13,(alpha-amylase)
7	Aquimarina sp. MAR_2010_214	alpha-mannose-rich substrate	Ga0075137_4505	Ga0075137_4515	4426	4436	11	(SusD and RagB outer membrane lipoprotein)::expressed,(TonB-linked outer membrane protein, SusC/RagA family)::CBM32,(PKD repeat-containing protein)::(DNA-binding transcriptional regulator, Lrp family)::(TonB-linked outer membrane protein, SusC/RagA family)::(Starch-binding associating with outer membrane)::GH92,(alpha-1,2-mannosidase, putative)::(glucokinase)::(MFS transporter, FHS family, L-fuco…
8	Aquimarina sp. MAR_2010_214	unknown	Ga0075137_4699	Ga0075137_4707	4618	4626	9	(glucosamine-6-phosphate deaminase)::(Na+/proline symporter)::(glucose-1-phosphate adenylyltransferase)::(galactokinase)::(protein of unknown function (DUF5077))::(Repeat domain-containing protein)::(Starch-binding associating with outer membrane)::(TonB-linked outer membrane protein, SusC/RagA family)::GH109,(Predicted dehydrogenase)
9	Aquimarina sp. MAR_2010_214	unknown	Ga0075137_5035	Ga0075137_5041	4948	4954	7	(Starch-binding associating with outer membrane)::(TonB-linked outer membrane protein, SusC/RagA family)::(FecR protein)::(RNA polymerase sigma factor, sigma-70 family)::GH3,(beta-glucosidase)::(hypothetical protein)::GH25,(lysozyme)
10	Arenibacter palladensis sp. MAR_2009_79	unknown	GQ41DRAFT_0178	GQ41DRAFT_0181	179	182	4	(TonB-linked outer membrane protein, SusC/RagA family)::(SusD family/Starch-binding associating with outer membrane)::(hypothetical protein)::GH16,(Glycosyl hydrolases family 16)
11	Arenibacter palladensis sp. MAR_2009_79	unknown	GQ41DRAFT_0277	GQ41DRAFT_0296	276	294	19	GH33,(Predicted neuraminidase (sialidase))::GH92,(alpha-1,2-mannosidase, putative)::(Esterase/lipase)::(Esterase/lipase)::(Fucose permease)::(Predicted Na+-dependent transporter)::(Long-chain fatty acid transport protein)::(Uncharacterized protein conserved in bacteria)::(Acetyl esterase (deacetylase))::(PhoPQ-activated pathogenicity-related protein)::(hypothetical protein)::(PKD domain)::(TonB-l…
12	Arenibacter palladensis sp. MAR_2009_79	alpha-mannose-rich substrate	GQ41DRAFT_1277	GQ41DRAFT_1289	1264	1276	13	GH92,(alpha-1,2-mannosidase, putative)::(hypothetical protein)::(SusD family/Starch-binding associating with outer membrane)::(TonB-linked outer membrane protein, SusC/RagA family)::(Domain of Unknown Function (DUF1080))::(Predicted pyridoxal phosphate-dependent enzyme apparently involved in regulation of cell wall biogenesis)::(Nitroreductase)::(Predicted permeases)::(Site-specific recombinase X…
13	Arenibacter palladensis sp. MAR_2009_79	unknown	GQ41DRAFT_1718	GQ41DRAFT_1743	1692	1714	23	(galactose-1-phosphate uridylyltransferase, family 1)::(galactokinase)::(Retron-type reverse transcriptase)::(Uncharacterized conserved protein)::(Peptidase family M28)::GH20,(Glycosyl hydrolase family 20, catalytic domain/Glycosyl hydrolase family 20, domain 2)::(Arylsulfatase A and related enzymes)::(Domain of unknown function (DUF3472))::(Signal transduction histidine kinase)::GH109,(Predicted…
14	Arenibacter palladensis sp. MAR_2009_79	rhamnose-containing substrate	GQ41DRAFT_2079	GQ41DRAFT_2095	2043	2059	17	(Bacterial regulatory proteins, gntR family)::(Arylsulfatase A and related enzymes)::(TonB-linked outer membrane protein, SusC/RagA family)::(SusD family/Starch-binding associating with outer membrane)::(putative heme-binding domain, Pirellula/Verrucomicrobium type)::(Repeat domain in Vibrio, Colwellia, Bradyrhizobium and Shewanella/FG-GAP repeat)::(Domain of Unknown Function (DUF1080))::GH78,(Ar…
15	Arenibacter palladensis sp. MAR_2009_79	rhamnose-containing substrate	GQ41DRAFT_2096	GQ41DRAFT_2109	2060	2072	13	CBM67,(Alpha-L-rhamnosidase N-terminal domain/Bacterial alpha-L-rhamnosidase)::(Arylsulfatase A and related enzymes)::(hypothetical protein)::GH105,(Predicted unsaturated glucuronyl hydrolase involved in regulation of bacterial surface properties, and related proteins)::(Arylsulfatase A and related enzymes)::(Arylsulfatase A and related enzymes)::(SusD family/Starch-binding associating with outer…
16	Arenibacter palladensis sp. MAR_2009_79	rhamnose-containing substrate	GQ41DRAFT_2111	GQ41DRAFT_2117	2074	2080	7	(Protein of unknown function (DUF1501))::CBM67,(Predicted membrane protein)::(SusD family/Starch-binding associating with outer membrane)::(TonB-linked outer membrane protein, SusC/RagA family)::(FecR family protein)::(RNA polymerase sigma-70 factor, Bacteroides expansion family 1)::CBM67,(Alpha-L-rhamnosidase N-terminal domain/Bacterial alpha-L-rhamnosidase)
17	Arenibacter palladensis sp. MAR_2009_79	unknown	GQ41DRAFT_2140	GQ41DRAFT_2168	2103	2126	24	(Hydroxylase for synthesis of 2-methylthio-cis-ribozeatin in tRNA)::(Predicted hydrolases or acyltransferases (alpha/beta hydrolase superfamily))::(hypothetical protein)::(L-alanine-DL-glutamate epimerase and related enzymes of enolase superfamily)::(Threonine dehydrogenase and related Zn-dependent dehydrogenases)::GH117,(Glycosyl hydrolases family 43)::(DNA-binding HTH domain-containing proteins…
18	Arenibacter palladensis sp. MAR_2009_79	unknown	GQ41DRAFT_2169	GQ41DRAFT_2182	2127	2140	14	(Tetratricopeptide repeat/Bacterial regulatory proteins, luxR family)::(TonB-linked outer membrane protein, SusC/RagA family)::(SusD family/Starch-binding associating with outer membrane)::(ASPIC and UnbV/Repeat domain in Vibrio, Colwellia, Bradyrhizobium and Shewanella)::(Transcriptional regulator)::(Domain of unknown function (DUF1338))::(NAD-dependent aldehyde dehydrogenases)::(His Kinase A (p…
19	Arenibacter palladensis sp. MAR_2009_79	fructose	GQ41DRAFT_2158	GQ41DRAFT_2163	2117	2122	6	(Sugar kinases, ribokinase family)::(SusD family/Starch-binding associating with outer membrane)::(TonB-linked outer membrane protein, SusC/RagA family)::GH32,(Beta-fructosidases (levanase/invertase))::(MFS transporter, sugar porter (SP) family)::(ABC-type sugar transport system, periplasmic component)
20	Arenibacter palladensis sp. MAR_2009_79	unknown	GQ41DRAFT_2239	GQ41DRAFT_2253	2193	2207	15	CBM38,(putative membrane-bound dehydrogenase domain)::(Repeat domain in Vibrio, Colwellia, Bradyrhizobium and Shewanella)::(Starch-binding associating with outer membrane)::(TonB-linked outer membrane protein, SusC/RagA family)::(Starch-binding associating with outer membrane/Susd and RagB outer membrane lipoprotein)::(TonB-linked outer membrane protein, SusC/RagA family)::GH29,(Alpha-L-fucosidas…
21	Arenibacter palladensis sp. MAR_2009_79	alginate	GQ41DRAFT_2577	GQ41DRAFT_2592	2529	2544	16	CE1,(Predicted esterase)::(Putative zinc- or iron-chelating domain)::(Arylsulfatase A and related enzymes)::GH33,(BNR repeat-like domain)::(hypothetical protein)::(Demethylmenaquinone methyltransferase)::(Sugar phosphate isomerases/epimerases)::PL6,(Chondroitinase B)::(hypothetical protein)::(hypothetical protein)::PL7,(Alginate lyase)::(Cupin domain)::(Dehydrogenases with different specificities…
22	Arenibacter palladensis sp. MAR_2009_79	unknown	GQ41DRAFT_2946	GQ41DRAFT_2976	2887	2917	31	(Transcriptional regulators)::(Uncharacterized protein conserved in bacteria)::(xylose isomerase)::(Sugar (pentulose and hexulose) kinases)::(siroheme synthase, N-terminal domain)::GH92,(alpha-1,2-mannosidase, putative)::(glutamate-5-semialdehyde dehydrogenase (EC 1.2.1.41))::(glutamate 5-kinase)::(pyrroline-5-carboxylate reductase)::(transcriptional regulator, XRE family with cupin sensor)::(Exo…
23	Arenibacter palladensis sp. MAR_2009_79	unknown	GQ41DRAFT_2980	GQ41DRAFT_3005	2921	2946	26	(D-glucuronate isomerase (EC 5.3.1.12))::(Cytochrome c)::(Response regulator receiver domain)::(PAS domain S-box)::(Phosphoenolpyruvate carboxylase, type 1 (EC 4.1.1.31))::GH92,(alpha-1,2-mannosidase, putative)::(GMP synthase - Glutamine amidotransferase domain)::(Alcohol dehydrogenase, class IV)::(NAD-dependent aldehyde dehydrogenases)::(Glutamine synthetase)::(Amino acid transporters)::(Starch-…
24	Arenibacter palladensis sp. MAR_2009_79	unknown	GQ41DRAFT_3008	GQ41DRAFT_3016	2949	2957	9	(TonB-linked outer membrane protein, SusC/RagA family)::(SusD family/Starch-binding associating with outer membrane)::(Dihydrodipicolinate synthase/N-acetylneuraminate lyase)::GH20,(Glycosyl hydrolase family 20, catalytic domain/Glycosyl hydrolase family 20, domain 2)::(N-acyl-D-glucosamine 2-epimerase)::GH33,(BNR repeat-like domain)::(hypothetical protein)::(Phytanoyl-CoA dioxygenase (PhyH))::(T…
25	Arenibacter palladensis sp. MAR_2009_79	unknown	GQ41DRAFT_3023	GQ41DRAFT_3034	2964	2975	12	(PAP2 superfamily)::(Arylsulfatase A and related enzymes)::(Arylsulfatase A and related enzymes)::(Arylsulfatase A and related enzymes)::(Arylsulfatase A and related enzymes)::(PhoD-like phosphatase)::(SusD family/Starch-binding associating with outer membrane)::(TonB-linked outer membrane protein, SusC/RagA family)::(FecR family protein)::(RNA polymerase sigma-70 factor, Bacteroides expansion fa…
26	Arenibacter palladensis sp. MAR_2009_79	alpha-mannose-rich substrate	GQ41DRAFT_3065	GQ41DRAFT_3102	3005	3042	38	(D-mannonate dehydratase)::(Predicted acyl-CoA transferases/carnitine dehydratase)::(3-carboxymuconate cyclase)::(Enoyl-CoA hydratase/carnithine racemase)::(ABC-type sugar transport system, periplasmic component)::(Dehydrogenases with different specificities (related to short-chain alcohol dehydrogenases))::(hypothetical protein)::(MFS transporter, sugar porter (SP) family)::(Demethylmenaquinone …
27	Arenibacter palladensis sp. MAR_2009_79	FCSP	GQ41DRAFT_3258	GQ41DRAFT_3291	3190	3222	33	(transcriptional regulator, LacI family)::(L-lactate dehydrogenase (FMN-dependent) and related alpha-hydroxy acid dehydrogenases)::(hypothetical protein)::(Uncharacterized conserved protein)::(L-fucose:H+ symporter permease)::(Dehydrogenases with different specificities (related to short-chain alcohol dehydrogenases))::GH29,(Alpha-L-fucosidase)::(Arylsulfatase A and related enzymes)::GH29,(Alpha-…
28	Arenibacter palladensis sp. MAR_2009_79	pectin	GQ41DRAFT_3311	GQ41DRAFT_3333	3242	3264	23	(Transcriptional regulators)::CE8,(Pectin methylesterase)::CE12,(Lysophospholipase L1 and related esterases)::(Esterase/lipase)::GH105,(Predicted unsaturated glucuronyl hydrolase involved in regulation of bacterial surface properties, and related proteins)::GH106,(Glycosyl hydrolases family 2, sugar binding domain)::(hypothetical protein)::GH88,(Predicted unsaturated glucuronyl hydrolase involved…
29	Arenibacter palladensis sp. MAR_2009_79	sialic acid polysaccharide	GQ41DRAFT_3695	GQ41DRAFT_3702	3621	3628	8	(Starch-binding associating with outer membrane)::(TonB-linked outer membrane protein, SusC/RagA family)::(hypothetical protein)::(transporter, SSS family)::(hypothetical protein)::(hypothetical protein)::GH2,(Beta-galactosidase/beta-glucuronidase)::GH33,(Predicted neuraminidase (sialidase))
30	Arenibacter palladensis sp. MAR_2009_79	alpha-glucan (potentially starch)	GQ41DRAFT_4087	GQ41DRAFT_4095	4007	4015	9	(flavoprotein, HI0933 family)::(Glycerophosphoryl diester phosphodiesterase)::GH13,(Glycosidases)::GH65,(Trehalose and maltose hydrolases (possible phosphorylases))::(beta-phosphoglucomutase)::(transcriptional regulator, LacI family)::(TonB-linked outer membrane protein, SusC/RagA family)::(SusD family/Starch-binding associating with outer membrane)::(transporter, SSS family)
31	Arenibacter palladensis sp. MAR_2009_79	unknown	GQ41DRAFT_4213	GQ41DRAFT_4225	4132	4144	13	(TonB-linked outer membrane protein, SusC/RagA family)::(SusD family/Starch-binding associating with outer membrane)::(Arylsulfatase A and related enzymes)::(Arylsulfatase A and related enzymes)::GH30,(O-Glycosyl hydrolase)::(Arylsulfatase A and related enzymes)::(Putative collagen-binding domain of a collagenase/Protein of unknown function (DUF4038))::(RNA polymerase sigma-70 factor, Bacteroides…
32	Arenibacter palladensis sp. MAR_2009_79	unknown	GQ41DRAFT_4243	GQ41DRAFT_4255	4161	4172	12	(FecR family protein)::(TonB-linked outer membrane protein, SusC/RagA family)::(SusD family/Starch-binding associating with outer membrane)::(Sulfatase)::(Arylsulfatase A and related enzymes)::(FAD dependent oxidoreductase)::(Predicted phosphohydrolases)::(hypothetical protein)::(hypothetical protein)::(hypothetical protein)::(RNA polymerase sigma-70 factor, Bacteroides expansion family 1)::(FecR…
33	Arenibacter palladensis sp. MAR_2009_79	pectin	GQ41DRAFT_4256	GQ41DRAFT_4272	4173	4189	17	(TonB-linked outer membrane protein, SusC/RagA family)::(SusD family/Starch-binding associating with outer membrane)::(hypothetical protein)::(hypothetical protein)::GH116,(Predicted bile acid beta-glucosidase)::GH2,(Beta galactosidase small chain/Glycosyl hydrolases family 2, sugar binding domain/Glycosyl hydrolases family 2/Glycosyl hydrolases family 2, TIM barrel domain)::GH88,(Predicted unsat…
34	Arenibacter palladensis sp. MAR_2009_79	unknown	GQ41DRAFT_4274	GQ41DRAFT_4281	4191	4198	8	(FecR family protein)::(TonB-linked outer membrane protein, SusC/RagA family)::(SusD family/Starch-binding associating with outer membrane)::(hypothetical protein)::GH89,(Alpha-N-acetylglucosaminidase (NAGLU) tim-barrel domain/Alpha-N-acetylglucosaminidase (NAGLU) N-terminal domain/Alpha-N-acetylglucosaminidase (NAGLU) C-terminal domain)::(Protein involved in biosynthesis of mitomycin antibiotics…
35	Arenibacter palladensis sp. MAR_2009_79	unknown	GQ41DRAFT_4313	GQ41DRAFT_4329	4229	4245	17	(PKD domain)::(Predicted membrane protein)::(Xylose isomerase-like TIM barrel)::(Protein of unknown function (DUF1501))::(Protein of unknown function (DUF1553)/Protein of unknown function (DUF1549)/Planctomycete cytochrome C)::(hypothetical protein)::GH2,(Glycosyl hydrolases family 2, sugar binding domain)::(Arylsulfatase A and related enzymes)::(Arylsulfatase A and related enzymes)::(TPR repeat)…
36	Cellulophaga sp. Hel1_12	unknown	Q45DRAFT_0818	Q45DRAFT_0842	811	835	25	(Response regulators consisting of a CheY-like receiver domain and a winged-helix DNA-binding domain)::(His Kinase A (phospho-acceptor) domain/Histidine kinase-, DNA gyrase B-, and HSP90-like ATPase)::(dephospho-CoA kinase)::(YbbR-like protein)::GT2,(Glycosyl transferase family 2)::(Enoyl-[acyl-carrier-protein] reductase [NADH] (EC 1.3.1.9))::(DNA replication and repair protein RecN)::(hypothetic…
37	Cellulophaga sp. Hel1_12	laminarin B	Q45DRAFT_1308	Q45DRAFT_1318	1294	1304	11	GH17,(Exo-beta-1,3-glucanase)::GH17,(Na+/melibiose symporter and related transporters)::GH30,(O-Glycosyl hydrolase)::GH17,(Exo-beta-1,3-glucanase)::GH17,(Exo-beta-1,3-glucanase)::(hypothetical protein)::(hypothetical protein)::GH16,(Glycosyl hydrolases family 16)::(Bacterial Ig-like domain (group 2))::GH2,(Glycosyl hydrolases family 2, TIM barrel domain)::(Y_Y_Y domain/Bacterial regulatory protei…
38	Cellulophaga sp. Hel1_12	alpha-glucan (potentially starch)	Q45DRAFT_1756	Q45DRAFT_1764	1737	1745	9	(flavoprotein, HI0933 family)::(Glycerophosphoryl diester phosphodiesterase)::(hypothetical protein)::GH13,(Glycosidases)::GH65,(Trehalose and maltose hydrolases (possible phosphorylases))::(beta-phosphoglucomutase)::(transcriptional regulator, LacI family)::(TonB-linked outer membrane protein, SusC/RagA family)::(SusD family/Starch-binding associating with outer membrane)
39	Cellulophaga sp. Hel1_12	unknown	Q45DRAFT_2458	Q45DRAFT_2469	2433	2444	12	(TonB-linked outer membrane protein, SusC/RagA family)::(SusD family/Starch-binding associating with outer membrane)::(Concanavalin A-like lectin/glucanases superfamily)::(Uncharacterized protein conserved in bacteria)::(Uncharacterized protein conserved in bacteria)::CE1,(Phospholipase/Carboxylesterase)::CBM32,GH43(Glycosyl hydrolases family 43/F5/8 type C domain)::(hypothetical protein)::GH3,(B…
40	Cellulophaga sp. Hel1_12	rhamnose-containing substrate	Q45DRAFT_3222	Q45DRAFT_3244	3185	3207	23	CBM3,(Fibronectin type III domain/Cellulose binding domain)::GH43,CBM6(Glycosyl hydrolases family 43/Carbohydrate binding module (family 6))::GH2,(Glycosyl hydrolases family 2, sugar binding domain/Glycosyl hydrolases family 2/Glycosyl hydrolases family 2, TIM barrel domain)::(Arylsulfatase A and related enzymes)::(Arylsulfatase A and related enzymes)::(L-rhamnose mutarotase)::(hypothetical prote…
41	Cellulophaga sp. RHA_19	carrageenan	Ga0075144_0334	Ga0075144_0353	331	350	20	(AraC-type DNA-binding protein)::(predicted D-glycerate permease)::(L-rhamnose-H+ transport protein)::(D-galactarolactone cycloisomerase)::(succinate-semialdehyde dehydrogenase / glutarate-semialdehyde dehydrogenase)::(2-dehydro-3-deoxygalactonokinase)::(2-dehydro-3-deoxyphosphogluconate aldolase / (4S)-4-hydroxy-2-oxoglutarate aldolase)::GH129,(hypothetical protein)::GH2,(beta-galactosidase)::(h…
42	Cellulophaga sp. RHA_19	unknown	Ga0075144_0890	Ga0075144_0899	884	893	10	(Arylsulfatase A)::(Alpha/beta hydrolase family protein)::GH3,(beta-glucosidase)::(hypothetical protein)::(hypothetical protein)::(Concanavalin A-like lectin/glucanases superfamily protein)::(Starch-binding associating with outer membrane)::(TonB-linked outer membrane protein, SusC/RagA family)::(hypothetical protein)::(hypothetical protein)
43	Cellulophaga sp. RHA_19	unknown	Ga0075144_0944	Ga0075144_0954	938	948	11	GH5,GH2(Cellulase (glycosyl hydrolase family 5))::(hypothetical protein)::(hypothetical protein)::GT2,(Glycosyl transferase family 2)::(solute:Na+ symporter, SSS family)::(hypothetical protein)::GH130,(Predicted glycosyl hydrolase, GH43/DUF377 family)::(hypothetical protein)::(hypothetical protein)::(Starch-binding associating with outer membrane)::(TonB-linked outer membrane protein, SusC/RagA f…
44	Cellulophaga sp. RHA_19	digeneaside	Ga0075144_1455	Ga0075144_1459	1439	1443	5	(transcriptional regulator, LacI family)::(Outer membrane receptor for ferrienterochelin and colicins)::GH37,GH63(Trehalase)::(transporter, SSS family)::(glycerate kinase)
45	Cellulophaga sp. RHA_19	FCSP	Ga0075144_1723	Ga0075144_1773	1706	1756	51	GH29,(alpha-L-fucosidase)::(TonB-linked outer membrane protein, SusC/RagA family)::(Starch-binding associating with outer membrane)::(hypothetical protein)::GH16,(hypothetical protein)::(Arylsulfatase A)::(protein of unknown function (DUF5060))::GH29,(alpha-L-fucosidase)::(protein of unknown function (DUF1080))::CBM35,CBM6(Carbohydrate binding module (family 6))::(Arylsulfatase A)::(Arylsulfatase…
46	Cellulophaga sp. RHA_19	alginate	Ga0075144_1890	Ga0075144_1900	1871	1881	11	(transcriptional regulator, GntR family)::PL7,(Alginate lyase)::(PKD domain-containing protein)::(Starch-binding associating with outer membrane)::(TonB-linked outer membrane protein, SusC/RagA family)::PL17,(Alginate lyase)::PL6,(poly(beta-D-mannuronate) lyase)::(RNA polymerase sigma-70 factor, ECF subfamily)::(FecR family protein)::(TonB-linked outer membrane protein, SusC/RagA family)::(SusD f…
47	Cellulophaga sp. RHA_19	galactose-containing polysaccharide	Ga0075144_2571	Ga0075144_2578	2546	2553	8	(PAP2 superfamily protein)::(glycerol kinase)::(solute:Na+ symporter, SSS family)::GH36,(alpha-galactosidase)::(Repeat domain-containing protein)::(Starch-binding associating with outer membrane)::(TonB-linked outer membrane protein, SusC/RagA family)::(regulatory protein, gntR family)
48	Cellulophaga sp. RHA_19	unknown	Ga0075144_3036	Ga0075144_3054	3008	3026	19	(GH3 auxin-responsive promoter)::(hypothetical protein)::(Por secretion system C-terminal sorting domain-containing protein)::(Predicted acyltransferase)::(hypothetical protein)::(protein of unknown function (DUF4874))::GH109,(Predicted dehydrogenase)::(Starch-binding associating with outer membrane)::(TonB-linked outer membrane protein, SusC/RagA family)::(glucosamine-6-phosphate deaminase)::(gl…
49	Cellulophaga sp. RHA_19	alpha-glucan (potentially starch)	Ga0075144_3073	Ga0075144_3083	3044	3054	11	(hypothetical protein)::GH13,CBM48(Por secretion system C-terminal sorting domain-containing protein)::(SusE outer membrane protein)::(Starch-binding associating with outer membrane)::(iron complex outermembrane recepter protein)::(transcriptional regulator, LacI family)::(maltose/moltooligosaccharide transporter)::(beta-phosphoglucomutase)::GH65,(maltose phosphorylase)::GH13,(Glycosidase)::GH13,…
50	Cellulophaga sp. RHA_19	carrageenan	Ga0075144_3138	Ga0075144_3162	3109	3133	25	(transcriptional regulator, LacI family)::(Arylsulfatase A)::(Arylsulfatase A)::(hypothetical protein)::(Starch-binding associating with outer membrane)::(TonB-linked outer membrane protein, SusC/RagA family)::GH110,(Right handed beta helix region)::GH2,(beta-galactosidase)::(Arylsulfatase A)::(Arylsulfatase A)::(Arylsulfatase A)::GH82,(Pectate lyase superfamily protein)::(Outer membrane receptor…
51	Cellulophaga sp. RHA_19	galactose-containing sulfated polysaccharide	Ga0075144_3178	Ga0075144_3196	3148	3166	19	(Starch-binding associating with outer membrane)::(TonB-linked outer membrane protein, SusC/RagA family)::(Carbon starvation protein CstA)::(hypothetical protein)::(FAD dependent oxidoreductase)::(chloramphenicol O-acetyltransferase type A)::(Arylsulfatase A)::(Arylsulfatase A)::(protein of unknown function (DUF303))::GH42,(beta-galactosidase)::GH110,(Right handed beta helix region)::(N-sulfogluc…
52	Cellulophaga sp. RHA_19	alpha-mannose-rich substrate	Ga0075144_3202	Ga0075144_3226	3172	3196	25	(TonB-linked outer membrane protein, SusC/RagA family)::(Starch-binding associating with outer membrane)::(DNA-binding transcriptional regulator GbsR, MarR family)::(membrane fusion protein, multidrug efflux system)::(hydrophobic/amphiphilic exporter-1, HAE1 family)::(efflux transporter, outer membrane factor (OMF) lipoprotein, NodT family)::(transcriptional regulator, TetR family)::CBM9,(Carbohy…
53	Cellulophaga sp. RHA_52	carrageenan	JM80DRAFT_0303	JM80DRAFT_0315	300	312	13	GH129,(Glycosyl hydrolases related to GH101 family, GHL1-GHL3)::GH2,(Beta-galactosidase/beta-glucuronidase)::(hypothetical protein)::(Arylsulfatase A and related enzymes)::GH127,(Uncharacterized protein conserved in bacteria)::(Aerobic-type carbon monoxide dehydrogenase, large subunit CoxL/CutL homologs)::(Aerobic-type carbon monoxide dehydrogenase, small subunit CoxS/CutS homologs)::(Arylsulfata…
54	Cellulophaga sp. RHA_52	unknown	JM80DRAFT_0864	JM80DRAFT_0874	857	867	11	GH2,GH5(Cellulase (glycosyl hydrolase family 5))::(hypothetical protein)::(hypothetical protein)::GT2,(Response regulators consisting of a CheY-like receiver domain and a winged-helix DNA-binding domain)::(transporter, SSS family)::(hypothetical protein)::GH130,(Predicted glycosylase)::(hypothetical protein)::(hypothetical protein)::(SusD family/Starch-binding associating with outer membrane)::(T…
55	Cellulophaga sp. RHA_52	digeneaside	JM80DRAFT_1401	JM80DRAFT_1405	1387	1391	5	(transcriptional regulator, LacI family)::(Outer membrane receptor for ferrienterochelin and colicins)::GH37,GH63(Trehalase)::(transporter, SSS family)::(glycerate kinase)
56	Cellulophaga sp. RHA_52	FCSP	JM80DRAFT_1668	JM80DRAFT_1694	1652	1678	27	GH29,(Alpha-L-fucosidase)::(TonB-linked outer membrane protein, SusC/RagA family)::(SusD family/Starch-binding associating with outer membrane)::(hypothetical protein)::GH16,(hypothetical protein)::(Arylsulfatase A and related enzymes)::(Protein of unknown function (DUF4038))::GH29,(Alpha-L-fucosidase)::(Domain of Unknown Function (DUF1080))::GH29,(Alpha-L-fucosidase)::CBM35,GH43(Glycosyl hydrola…
57	Cellulophaga sp. RHA_52	alginate	JM80DRAFT_1820	JM80DRAFT_1826	1804	1810	7	(Transcriptional regulators)::PL7,(Alginate lyase)::(PKD domain)::(SusD family/Starch-binding associating with outer membrane)::(TonB-linked outer membrane protein, SusC/RagA family)::PL17,(Alginate lyase/Heparinase II/III-like protein)::PL6,(Chondroitinase B)
58	Cellulophaga sp. RHA_52	laminarin A	JM80DRAFT_2168	JM80DRAFT_2173	2150	2155	6	(Y_Y_Y domain/Bacterial regulatory proteins, luxR family)::(TonB-linked outer membrane protein, SusC/RagA family)::(SusD family/Starch-binding associating with outer membrane)::(hypothetical protein)::GH16,(Glycosyl hydrolases family 16)::GH3,(Beta-glucosidase-related glycosidases)
59	Cellulophaga sp. RHA_52	unknown	JM80DRAFT_2973	JM80DRAFT_2976	2949	2952	4	(Y_Y_Y domain/Bacterial regulatory proteins, luxR family)::(TonB-linked outer membrane protein, SusC/RagA family)::(SusD family/Starch-binding associating with outer membrane)::GH16,(Glycerophosphoryl diester phosphodiesterase)
60	Cellulophaga sp. RHA_52	alpha-glucan (potentially starch)	JM80DRAFT_2973	JM80DRAFT_2992	2949	2968	20	(Y_Y_Y domain/Bacterial regulatory proteins, luxR family)::(TonB-linked outer membrane protein, SusC/RagA family)::(SusD family/Starch-binding associating with outer membrane)::GH16,(Glycerophosphoryl diester phosphodiesterase)::(Selenocysteine lyase)::(C-terminal domain of CHU protein family/Bacterial Ig-like domain (group 3)/Putative flagellar system-associated repeat)::(Bacteroidetes-specific …
61	Cellulophaga sp. RHA_52	unknown	JM80DRAFT_3054	JM80DRAFT_3072	3029	3047	19	(transcriptional regulator, TetR family)::CBM9,(Domain of unknown function (DUF1083))::(His Kinase A (phospho-acceptor) domain/Histidine kinase-, DNA gyrase B-, and HSP90-like ATPase)::(Response regulators consisting of a CheY-like receiver domain and a winged-helix DNA-binding domain)::(hypothetical protein)::GH92,(alpha-1,2-mannosidase, putative)::(Starch-binding associating with outer membrane…
62	Dokdonia sp. Hel1_63	alpha-glucan (potentially starch)	JM84DRAFT_0206	JM84DRAFT_0218	207	219	13	GH13,(Alpha amylase, catalytic domain)::(TonB-linked outer membrane protein, SusC/RagA family)::(SusD family/Starch-binding associating with outer membrane)::(ASPIC and UnbV/Repeat domain in Vibrio, Colwellia, Bradyrhizobium and Shewanella)::(ASPIC and UnbV/Repeat domain in Vibrio, Colwellia, Bradyrhizobium and Shewanella)::(ASPIC and UnbV/Repeat domain in Vibrio, Colwellia, Bradyrhizobium and Sh…
63	Dokdonia sp. Hel1_63	alginate	JM84DRAFT_1364	JM84DRAFT_1372	1359	1367	9	PL6,(Chondroitinase B)::PL12,(Heparinase II/III-like protein)::PL17,(Alginate lyase/Heparinase II/III-like protein)::(Cupin domain)::(TonB-linked outer membrane protein, SusC/RagA family)::(SusD family/Starch-binding associating with outer membrane)::(PKD domain)::PL7,(Alginate lyase)::(Transcriptional regulators)
64	Flavobacteriaceae bacterium sp. Hel1_10	fructose	P176DRAFT_0362	P176DRAFT_0367	355	360	6	(Sugar kinases, ribokinase family)::(SusD family/Starch-binding associating with outer membrane)::(TonB-linked outer membrane protein, SusC/RagA family)::GH32,(Beta-fructosidases (levanase/invertase))::(MFS transporter, sugar porter (SP) family)::(ABC-type sugar transport system, periplasmic component)
65	Flavobacteriaceae bacterium sp. Hel1_10	xylan	P176DRAFT_0736	P176DRAFT_0790	724	777	54	GH2,(Beta-galactosidase/beta-glucuronidase)::(transporter, SSS family)::(aldose 1-epimerase (EC 5.1.3.3))::(L-arabinose isomerase)::(Ribulose-5-phosphate 4-epimerase and related epimerases and aldolases)::(L-ribulokinase)::GH51,(Alpha-L-arabinofuranosidase)::(ADP-ribose pyrophosphatase)::(fructose-6-phosphate aldolase, TalC/MipB family)::(Transketolase)::(D-xylose isomerase (EC 5.3.1.5))::(Sugar …
66	Flavobacteriaceae bacterium sp. Hel1_10	laminarin C	P176DRAFT_1080	P176DRAFT_1088	1062	1070	9	GH30,(O-Glycosyl hydrolase)::GH16,(Beta-glucanase/Beta-glucan synthetase)::(hypothetical protein)::GH5,CBM6(Por secretion system C-terminal sorting domain)::(FOG: PKD repeat)::(SusD family/Starch-binding associating with outer membrane)::(TonB-linked outer membrane protein, SusC/RagA family)::(Por secretion system C-terminal sorting domain)::(Y_Y_Y domain/Two component regulator propeller)
67	Flavobacteriaceae bacterium sp. Hel1_10	pectin	P176DRAFT_2075	P176DRAFT_2093	2047	2065	19	PL9,(Bacterial surface proteins containing Ig-like domains)::PL1,(hypothetical protein)::(hypothetical protein)::(SusD family/Starch-binding associating with outer membrane)::(TonB-linked outer membrane protein, SusC/RagA family)::PL1,(Por secretion system C-terminal sorting domain)::CE8,(hypothetical protein)::(Por secretion system C-terminal sorting domain)::PL1,(Por secretion system C-terminal…
68	Flavobacteriaceae bacterium sp. Hel1_10	alpha-glucan (potentially starch)	P176DRAFT_2348	P176DRAFT_2363	2318	2333	16	GH13,(Por secretion system C-terminal sorting domain)::(SusE outer membrane protein)::(SusE outer membrane protein)::(SusD family/Starch-binding associating with outer membrane)::(TonB-linked outer membrane protein, SusC/RagA family)::(transcriptional regulator, LacI family)::(Major Facilitator Superfamily)::(beta-phosphoglucomutase)::GH65,(Trehalose and maltose hydrolases (possible phosphorylase…
69	Flavobacteriaceae bacterium sp. Hel1_10	beta-mannan	P176DRAFT_2530	P176DRAFT_2544	2498	2512	15	GH5,(Endoglucanase)::CE2,(GDSL-like Lipase/Acylhydrolase)::(Domain of unknown function (DUF303))::GH3,(Beta-glucosidase-related glycosidases)::GH5,(Endo-beta-mannanase)::GH26,(Beta-mannanase)::(N-acyl-D-glucosamine 2-epimerase)::GH130,(Predicted glycosylase)::(Na+/proline symporter)::GH26,(Beta-mannanase)::(AraC-type DNA-binding domain-containing proteins)::(TonB-linked outer membrane protein, Su…
70	Flavobacteriaceae bacterium sp. Hel1_10	unknown	P176DRAFT_2742	P176DRAFT_2747	2708	2713	6	(TonB-linked outer membrane protein, SusC/RagA family)::(SusD family/Starch-binding associating with outer membrane)::(SusE outer membrane protein)::GH13,(Glycosidases)::GH97,(Glycosyl-hydrolase 97 N-terminal/Glycosyl-hydrolase 97 C-terminal, oligomerisation/Glycoside hydrolase 97)::CBM32,(Por secretion system C-terminal sorting domain)
71	Flavobacteriaceae bacterium sp. Hel1_10	laminarin A	P176DRAFT_2792	P176DRAFT_2796	2757	2761	5	(TonB-linked outer membrane protein, SusC/RagA family)::(SusD family/Starch-binding associating with outer membrane)::(hypothetical protein)::GH16,(Beta-glucanase/Beta-glucan synthetase)::(Bacterial regulatory proteins, luxR family)
72	Flavobacteriaceae bacterium sp. Hel1_10	unknown	P176DRAFT_2797	P176DRAFT_2810	2762	2775	14	(TonB-linked outer membrane protein, SusC/RagA family)::(SusD family/Starch-binding associating with outer membrane)::(Uncharacterized protein conserved in bacteria)::(Uncharacterized protein conserved in bacteria)::(hypothetical protein)::CE1,(Predicted peptidase)::GH3,(Beta-glucosidase-related glycosidases)::GH3,(Beta-glucosidase-related glycosidases)::(Por secretion system C-terminal sorting d…
73	Flavobacteriaceae bacterium sp. Hel1_10	laminarin B	P176DRAFT_2816	P176DRAFT_2824	2781	2789	9	GH16,(Beta-glucanase/Beta-glucan synthetase)::(PKD domain)::(hypothetical protein)::GH17,(Exo-beta-1,3-glucanase)::GH30,(O-Glycosyl hydrolase)::(Na+/melibiose symporter and related transporters)::GH17,(Exo-beta-1,3-glucanase)::(Por secretion system C-terminal sorting domain)::(transcriptional regulator, LacI family)
74	Flavobacteriaceae bacterium sp. MAR_2009_75	FCSP	Ga0075135_0377	Ga0075135_0391	372	386	15	GH3,(beta-glucosidase)::(Protein of unknown function (DUF1566))::(Signal transduction histidine kinase)::(Starch-binding associating with outer membrane)::(TonB-linked outer membrane protein, SusC/RagA family)::GH97,(alpha-glucosidase)::(Acetyl esterase/lipase)::(protein of unknown function (DUF4861))::GH88,(unsaturated chondroitin disaccharide hydrolase)::GH29,(alpha-L-fucosidase)::(Right handed…
75	Flavobacteriaceae bacterium sp. MAR_2009_75	unknown	Ga0075135_0462	Ga0075135_0475	457	470	14	(TonB-linked outer membrane protein, SusC/RagA family)::(Starch-binding associating with outer membrane)::(Repeat domain-containing protein)::(Arylsulfatase A)::CE1,(Alpha/beta hydrolase family protein)::(gliding motility-associated C-terminal domain-containing protein)::(Glucose/arabinose dehydrogenase, beta-propeller fold)::(Cytochrome c, mono- and diheme variants)::(N-acetylmuramic acid 6-phos…
76	Flavobacteriaceae bacterium sp. MAR_2009_75	unknown	Ga0075135_1036	Ga0075135_1048	1026	1038	13	(Arylsulfatase A)::(Arylsulfatase A)::(hypothetical protein)::(D-psicose/D-tagatose/L-ribulose 3-epimerase)::(AraC-type DNA-binding protein)::(putative membrane-bound dehydrogenase domain-containing protein)::(TonB-linked outer membrane protein, SusC/RagA family)::(Starch-binding associating with outer membrane)::(solute:Na+ symporter, SSS family)::(hypothetical protein)::(NAD(P)-dependent dehydr…
77	Flavobacteriaceae bacterium sp. MAR_2009_75	unknown	Ga0075135_1134	Ga0075135_1145	1121	1131	11	(hypothetical protein)::(Predicted dehydrogenase)::(Kelch motif-containing protein)::GH5,(endoglucanase)::(Protein of unknown function (DUF1501))::CBM67,(Uncharacterized membrane protein)::(Arylsulfatase A)::(Arylsulfatase A)::(Arylsulfatase A)::(Starch-binding associating with outer membrane)::(TonB-linked outer membrane protein, SusC/RagA family)
78	Flavobacteriaceae bacterium sp. MAR_2009_75	unknown	Ga0075135_1146	Ga0075135_1153	1132	1139	8	(FecR family protein)::(RNA polymerase sigma-70 factor, ECF subfamily)::GH13,(Glycosidase)::CBM20,(AraC-type DNA-binding protein)::GH13,(protein of unknown function (DUF1939))::(SusE outer membrane protein)::(Starch-binding associating with outer membrane)::(iron complex outermembrane recepter protein)
79	Flavobacteriaceae bacterium sp. MAR_2009_75	NAG	Ga0075135_1154	Ga0075135_1162	1140	1148	9	GH20,(hexosaminidase)::CE9,(N-acetylglucosamine-6-phosphate deacetylase)::(Na+/proline symporter)::GH20,(Glycosyl hydrolase family 20, catalytic domain)::(glucosamine-6-phosphate deaminase)::(Glycosyl hydrolases family 16)::(Fasciclin domain-containing protein)::(Starch-binding associating with outer membrane)::(TonB-linked outer membrane protein, SusC/RagA family)
80	Flavobacteriaceae bacterium sp. MAR_2009_75	unknown	Ga0075135_1163	Ga0075135_1169	1149	1155	7	(transcriptional regulator, LacI family)::GH32,GH43(Glycosyl hydrolases family 43)::(RNA polymerase sigma-70 factor, ECF subfamily)::(FecR family protein)::(TonB-linked outer membrane protein, SusC/RagA family)::(Starch-binding associating with outer membrane)::(Predicted dehydrogenase)
81	Flavobacteriaceae bacterium sp. MAR_2009_75	FCSP	Ga0075135_1363	Ga0075135_1377	1349	1363	15	(DNA-binding transcriptional regulator, CsgD family)::(TonB-linked outer membrane protein, SusC/RagA family)::(Starch-binding associating with outer membrane)::(Concanavalin A-like lectin/glucanases superfamily protein)::(hypothetical protein)::(hypothetical protein)::GH3,(beta-glucosidase)::(Arylsulfatase A)::GH29,CBM32(alpha-L-fucosidase)::(hypothetical protein)::GH29,(alpha-L-fucosidase)::(Lys…
82	Flavobacteriaceae bacterium sp. MAR_2009_75	alginate	Ga0075135_1385	Ga0075135_1402	1371	1388	18	(Starch-binding associating with outer membrane)::(TonB-linked outer membrane protein, SusC/RagA family)::(hypothetical protein)::(transcriptional regulator, DeoR family)::(2-dehydro-3-deoxygluconokinase)::(hypothetical protein)::PL6,(poly(beta-D-mannuronate) lyase)::(2-dehydro-3-deoxyphosphogluconate aldolase / (4S)-4-hydroxy-2-oxoglutarate aldolase)::(6-phosphofructokinase 1)::(2-dehydro-3-deox…
83	Flavobacteriaceae bacterium sp. MAR_2009_75	unknown	Ga0075135_1408	Ga0075135_1415	1394	1401	8	(bile acid:Na+ symporter, BASS family)::(hypothetical protein)::(Uncharacterized conserved protein YgbK, DUF1537 family)::(ribulose-bisphosphate carboxylase large chain)::GH127,(hypothetical protein)::(Starch-binding associating with outer membrane)::(TonB-linked outer membrane protein, SusC/RagA family)::(FecR family protein)
84	Flavobacteriaceae bacterium sp. MAR_2009_75	unknown	Ga0075135_1420	Ga0075135_1437	1406	1423	18	(transcriptional regulator, LacI family)::(TonB-linked outer membrane protein, SusC/RagA family)::(Starch-binding associating with outer membrane)::(Protein of unknown function (DUF3823))::(Copper binding protein, plastocyanin/azurin family)::(Repeat domain-containing protein)::(hypothetical protein)::(Putative collagen-binding domain of a collagenase)::(hypothetical protein)::(Putative collagen-…
85	Flavobacteriaceae bacterium sp. MAR_2009_75	unknown	Ga0075135_1486	Ga0075135_1502	1471	1484	14	(L-rhamnose-proton symport protein (RhaT))::(L-fuconolactonase)::(NAD(P)-dependent dehydrogenase, short-chain alcohol dehydrogenase family)::(FAD/FMN-containing dehydrogenase)::(regulatory protein, gntR family)::(Sugar phosphate isomerase/epimerase)::(TonB-linked outer membrane protein, SusC/RagA family)::(Starch-binding associating with outer membrane)::(hypothetical protein)::(Sulfatase)::(hypo…
86	Flavobacteriaceae bacterium sp. MAR_2009_75	rhamnose-containing substrate	Ga0075135_1503	Ga0075135_1535	1485	1513	29	(Arylsulfatase A)::CBM67,GH78(alpha-L-rhamnosidase)::CBM67,GH78(alpha-L-rhamnosidase)::(Starch-binding associating with outer membrane)::(TonB-linked outer membrane protein, SusC/RagA family)::(hypothetical protein)::CBM6,(Por secretion system C-terminal sorting domain-containing protein)::CBM6,(hypothetical protein)::(acetolactate decarboxylase)::(Arylsulfatase A)::(hypothetical protein)::(Prote…
87	Flavobacteriaceae bacterium sp. MAR_2009_75	pectin	Ga0075135_1544	Ga0075135_1553	1521	1530	10	(transcriptional regulator, AraC family)::(hypothetical protein)::(Protein of unknown function (DUF2652))::(hypothetical protein)::(Protein of unknown function (DUF1593))::(Putative collagen-binding domain of a collagenase)::PL1,(pectate lyase)::(Concanavalin A-like lectin/glucanases superfamily protein)::PL10,(pectate lyase, PelA/Pel-15E family)::(uncharacterized sulfatase)
88	Flavobacteriaceae bacterium sp. MAR_2009_75	unknown	Ga0075135_1829	Ga0075135_1840	1803	1814	12	GH20,(hexosaminidase)::(Starch-binding associating with outer membrane)::(TonB-linked outer membrane protein, SusC/RagA family)::GH109,(Oxidoreductase family, NAD-binding Rossmann fold)::(FAD dependent oxidoreductase)::(hypothetical protein)::(phosphomannomutase)::(glucosamine-6-phosphate deaminase)::(glucose/galactose transporter)::(UDP-glucose 4-epimerase)::(Phosphotransferase enzyme family pro…
89	Flavobacteriaceae bacterium sp. MAR_2009_75	rhamnose-containing substrate	Ga0075135_2218	Ga0075135_2230	2191	2203	13	(hypothetical protein)::GH43,(Acetyl esterase/lipase)::(miniconductance mechanosensitive channel)::GH105,(Rhamnogalacturonyl hydrolase YesR)::GH106,(hypothetical protein)::GH31,(alpha-glucosidase)::(TonB-linked outer membrane protein, SusC/RagA family)::(Starch-binding associating with outer membrane)::GH105,(Rhamnogalacturonyl hydrolase YesR)::(Arylsulfatase A)::(L-rhamnose mutarotase)::CE12,(Ly…
90	Flavobacteriaceae bacterium sp. MAR_2009_75	pectin	Ga0075135_2231	Ga0075135_2274	2204	2247	44	(rhamnulose-1-phosphate aldolase/alcohol dehydrogenase)::(L-rhamnose isomerase / sugar isomerase)::(Sugar (pentulose or hexulose) kinase)::(L-lactate dehydrogenase (cytochrome))::(Purine-cytosine permease)::(4-deoxy-L-threo-5-hexosulose-uronate ketol-isomerase)::(2-dehydro-3-deoxygluconokinase)::(tagaturonate reductase)::(altronate hydrolase)::(transcriptional regulator, LacI family)::(TonB-linke…
91	Flavobacteriaceae bacterium sp. MAR_2009_75	xylan	Ga0075135_2280	Ga0075135_2286	2253	2259	7	(Signal transduction histidine kinase)::GH10,(endo-1,4-beta-xylanase)::(sugar (Glycoside-Pentoside-Hexuronide) transporter)::GH43,(Glycosyl hydrolases family 43)::(Repeat domain-containing protein)::(Starch-binding associating with outer membrane)::(TonB-linked outer membrane protein, SusC/RagA family)
92	Flavobacteriaceae bacterium sp. MAR_2009_75	FCSP	Ga0075135_3394	Ga0075135_3417	3350	3372	23	GH3,(beta-glucosidase)::(isoquinoline 1-oxidoreductase, alpha subunit)::(isoquinoline 1-oxidoreductase, beta subunit)::(conserved hypothetical protein)::(Two component regulator propeller)::(Arylsulfatase A)::(uncharacterized sulfatase)::GH29,(alpha-L-fucosidase)::GH16,(Glycosyl hydrolases family 16)::(Arylsulfatase A)::GH29,(alpha-L-fucosidase)::GH29,(alpha-L-fucosidase)::(TonB-linked outer memb…
93	Flavobacteriaceae bacterium sp. MAR_2009_75	unknown	Ga0075135_3430	Ga0075135_3439	3385	3394	10	CE1,(S-formylglutathione hydrolase FrmB)::GH117,GH43(Glycosyl hydrolases family 43)::(uncharacterized sulfatase)::(TonB-linked outer membrane protein, SusC/RagA family)::(Starch-binding associating with outer membrane)::(MFS transporter, ACS family, D-galactonate transporter)::(galactonate dehydratase)::(transcriptional regulator, IclR family)::(AraC-type DNA-binding protein)::GH117,GH43(Glycosyl…
94	Flavobacteriaceae bacterium sp. MAR_2009_75	unknown	Ga0075135_3465	Ga0075135_3495	3420	3450	31	(Response regulator receiver domain-containing protein)::(TonB-linked outer membrane protein, SusC/RagA family)::(Starch-binding associating with outer membrane)::(hypothetical protein)::GH92,(alpha-1,2-mannosidase, putative)::GH28,(Glycosyl hydrolases family 28)::(Signal transduction histidine kinase)::(Response regulator receiver domain-containing protein)::(TonB-linked outer membrane protein, …
95	Flavobacteriaceae bacterium sp. MAR_2009_75	unknown	Ga0075135_3578	Ga0075135_3596	3530	3548	19	GH28,(Glycosyl hydrolases family 28)::(hypothetical protein)::(Protein of unknown function (DUF1593))::GH28,(Glycosyl hydrolases family 28)::(beta-lactamase class C)::GH13,(Glycosidase)::(ferredoxin-nitrate reductase)::(Rubredoxin)::(Fucose permease)::(Predicted dehydrogenase)::(arylsulfatase)::(Formylglycine-generating enzyme, required for sulfatase activity, contains SUMF1/FGE domain)::(galacto…
96	Flavobacteriaceae bacterium sp. MAR_2010_10	alpha-mannose-rich substrate	LZ17DRAFT_0401	LZ17DRAFT_0407	400	406	7	(Asparaginase)::GH92,(alpha-1,2-mannosidase, putative)::(Fucose permease)::GH92,CBM32(alpha-1,2-mannosidase, putative)::(Predicted phosphohydrolases)::(Thioredoxin)::CE4,(Predicted xylanase/chitin deacetylase)
97	Flavobacteriaceae bacterium sp. MAR_2010_105	sialic acid polysaccharide	Ga0052874_0002	Ga0052874_0020	2	20	19	GH20,CBM32(N-acetyl-beta-hexosaminidase)::GH33,(BNR repeat-like domain)::GH95,(Glycosyl hydrolase family 65, N-terminal domain)::GH33,(Por secretion system C-terminal sorting domain)::(hypothetical protein)::(Lysophospholipase L1 and related esterases)::GH20,(Glycosyl hydrolase family 20, catalytic domain/Glycosyl hydrolase family 20, domain 2)::(Lysophospholipase L1 and related esterases)::(Puta…
98	Flavobacteriaceae bacterium sp. MAR_2010_105	unknown	Ga0052874_0334	Ga0052874_0345	332	343	12	(TonB-linked outer membrane protein, SusC/RagA family)::(SusD family/Starch-binding associating with outer membrane)::(Concanavalin A-like lectin/glucanases superfamily)::(Uncharacterized protein conserved in bacteria)::(Uncharacterized protein conserved in bacteria)::(Calcineurin-like phosphoesterase)::CE1,(Phospholipase/Carboxylesterase)::GH3,(Beta-glucosidase-related glycosidases)::CBM57,GH2(D…
99	Flavobacteriaceae bacterium sp. MAR_2010_105	alpha-glucan (potentially starch)	Ga0052874_0386	Ga0052874_0399	384	397	14	GH13,(Alpha amylase, catalytic domain/Beta-galactosidase C-terminal domain)::GH13,(Glycosidases)::CE1,(Predicted hydrolase of the alpha/beta superfamily)::GH13,(Glycosidases)::GH65,(Trehalose and maltose hydrolases (possible phosphorylases))::(beta-phosphoglucomutase)::(Major Facilitator Superfamily)::(transcriptional regulator, LacI family)::(TonB-linked outer membrane protein, SusC/RagA family)…
100	Flavobacteriaceae bacterium sp. MAR_2010_105	laminarin A	Ga0052874_0467	Ga0052874_0472	464	469	6	GH3,(Beta-glucosidase-related glycosidases)::(Metal-dependent hydrolase)::GH16,(Glycerophosphoryl diester phosphodiesterase)::(SusD family/Starch-binding associating with outer membrane)::(TonB-linked outer membrane protein, SusC/RagA family)::(Y_Y_Y domain/Bacterial regulatory proteins, luxR family)
101	Flavobacteriaceae bacterium sp. MAR_2010_105	chitin	Ga0052874_1138	Ga0052874_1146	1134	1141	8	GH18,(Por secretion system C-terminal sorting domain)::GH3,(Beta-glucosidase-related glycosidases)::(N-acetylmuramic acid 6-phosphate etherase)::(Glycosyl hydrolases related to GH101 family, GHL1-GHL3)::(Na+/proline symporter)::(Starch-binding associating with outer membrane)::(TonB-linked outer membrane protein, SusC/RagA family)::(transcriptional regulator, DeoR family)
102	Flavobacteriaceae bacterium sp. MAR_2010_105	alginate	Ga0052874_1153	Ga0052874_1171	1148	1166	19	(transcriptional regulator, GntR family)::PL7,(Alginate lyase)::(PKD domain)::(SusD family/Starch-binding associating with outer membrane)::(TonB-linked outer membrane protein, SusC/RagA family)::(Cupin domain)::PL17,(Alginate lyase/Heparinase II/III-like protein)::PL6,(Chondroitinase B)::(Por secretion system C-terminal sorting domain)::PL7,(Alginate lyase)::(Mn2+ and Fe2+ transporters of the NR…
103	Flavobacteriaceae bacterium sp. MAR_2010_105	trehalose	Ga0052874_1176	Ga0052874_1187	1171	1182	12	(transcriptional regulator, LacI family)::(TonB-linked outer membrane protein, SusC/RagA family)::(SusD family/Starch-binding associating with outer membrane)::(ASPIC and UnbV/Repeat domain in Vibrio, Colwellia, Bradyrhizobium and Shewanella)::(hypothetical protein)::(ASPIC and UnbV/Repeat domain in Vibrio, Colwellia, Bradyrhizobium and Shewanella)::(ASPIC and UnbV/Repeat domain in Vibrio, Colwel…
104	Flavobacteriaceae bacterium sp. MAR_2010_105	unknown	Ga0052874_1190	Ga0052874_1210	1185	1205	21	(Predicted pyridoxal phosphate-dependent enzyme apparently involved in regulation of cell wall biogenesis)::(UDP-glucose-4-epimerase GalE)::(AraC-type DNA-binding domain-containing proteins)::(TonB-linked outer membrane protein, SusC/RagA family)::(SusD family/Starch-binding associating with outer membrane)::(hypothetical protein)::(lipoprotein signal peptidase)::(malonyl CoA-acyl carrier protein…
105	Flavobacteriaceae bacterium sp. MAR_2010_105	alpha-glucan (potentially starch)	Ga0052874_2403	Ga0052874_2406	2386	2389	4	GH31,(Alpha-glucosidases, family 31 of glycosyl hydrolases)::GH13,CBM48(alpha-1,4-glucan:alpha-1,4-glucan 6-glycosyltransferase)::(Uncharacterized protein, probably involved in trehalose biosynthesis)::GH13,(alpha-1,4-glucan:maltose-1-phosphate maltosyltransferase)
106	Flavobacteriaceae bacterium sp. MAR_2010_105	laminarin A	Ga0052874_2834	Ga0052874_2843	2812	2821	10	(Por secretion system C-terminal sorting domain)::(Por secretion system C-terminal sorting domain)::GH16,(Glycosyl hydrolases family 16)::GH3,(Beta-glucosidase-related glycosidases)::GH16,(Glycosyl hydrolases family 16)::(hypothetical protein)::(hypothetical protein)::(SusD family/Starch-binding associating with outer membrane)::(TonB-linked outer membrane protein, SusC/RagA family)::(Y_Y_Y domai…
107	Flavobacteriaceae bacterium sp. MAR_2010_105	unknown	Ga0052874_2953	Ga0052874_2964	2929	2939	11	GH109,(Predicted dehydrogenases and related proteins)::(Na+/proline symporter)::GH29,CBM32(Alpha-L-fucosidase)::GH20,(N-acetyl-beta-hexosaminidase)::(Arylsulfatase A and related enzymes)::(Arylsulfatase A and related enzymes)::GH36,GH27(Melibiase)::GH2,(Beta-galactosidase/beta-glucuronidase)::GH2,(Beta-galactosidase/beta-glucuronidase)::GH20,CBM32(N-acetyl-beta-hexosaminidase)::(hypothetical prot…
108	Flavobacteriaceae bacterium sp. MAR_2010_118	laminarin B	LZ20DRAFT_0758	LZ20DRAFT_0770	749	761	13	(Y_Y_Y domain/Bacterial regulatory proteins, luxR family)::(TonB-linked outer membrane protein, SusC/RagA family)::(SusD family/Starch-binding associating with outer membrane)::(hypothetical protein)::(hypothetical protein)::GH16,(Glycosyl hydrolases family 16)::(hypothetical protein)::GH17,(Exo-beta-1,3-glucanase)::GH2,(Glycosyl hydrolases family 2, TIM barrel domain)::GH30,(O-Glycosyl hydrolase…
109	Flavobacteriaceae bacterium sp. MAR_2010_119	alpha-glucan (potentially starch)	Ga0052906_0062	Ga0052906_0065	62	65	4	GH31,(Alpha-glucosidases, family 31 of glycosyl hydrolases)::GH13,CBM48(alpha-1,4-glucan:alpha-1,4-glucan 6-glycosyltransferase)::(Uncharacterized protein, probably involved in trehalose biosynthesis)::GH13,(alpha-1,4-glucan:maltose-1-phosphate maltosyltransferase)
110	Flavobacteriaceae bacterium sp. MAR_2010_119	laminarin A	Ga0052906_0483	Ga0052906_0492	479	488	10	(Por secretion system C-terminal sorting domain)::(Por secretion system C-terminal sorting domain)::GH16,(Glycosyl hydrolases family 16)::GH3,(Beta-glucosidase-related glycosidases)::GH16,(Glycosyl hydrolases family 16)::(hypothetical protein)::(hypothetical protein)::(SusD family/Starch-binding associating with outer membrane)::(TonB-linked outer membrane protein, SusC/RagA family)::(Y_Y_Y domai…
111	Flavobacteriaceae bacterium sp. MAR_2010_119	unknown	Ga0052906_0882	Ga0052906_0894	874	886	13	(Bacterial regulatory proteins, luxR family)::(TonB-linked outer membrane protein, SusC/RagA family)::(SusD family/Starch-binding associating with outer membrane)::(Concanavalin A-like lectin/glucanases superfamily)::(Uncharacterized protein conserved in bacteria)::(Uncharacterized protein conserved in bacteria)::(Calcineurin-like phosphoesterase)::CE1,(Phospholipase/Carboxylesterase)::GH3,(Beta-…
112	Flavobacteriaceae bacterium sp. MAR_2010_119	alpha-glucan (potentially starch)	Ga0052906_0935	Ga0052906_0947	927	939	13	GH13,(Alpha amylase, catalytic domain/Beta-galactosidase C-terminal domain)::GH13,(Glycosidases)::CE1,(Predicted hydrolase of the alpha/beta superfamily)::GH13,(Glycosidases)::GH65,(Trehalose and maltose hydrolases (possible phosphorylases))::(beta-phosphoglucomutase)::(Major Facilitator Superfamily)::(transcriptional regulator, LacI family)::(TonB-linked outer membrane protein, SusC/RagA family)…
113	Flavobacteriaceae bacterium sp. MAR_2010_119	laminarin A	Ga0052906_1015	Ga0052906_1020	1006	1011	6	GH3,(Beta-glucosidase-related glycosidases)::(Metal-dependent hydrolase)::GH16,(Glycerophosphoryl diester phosphodiesterase)::(SusD family/Starch-binding associating with outer membrane)::(TonB-linked outer membrane protein, SusC/RagA family)::(Y_Y_Y domain/Bacterial regulatory proteins, luxR family)
114	Flavobacteriaceae bacterium sp. MAR_2010_119	chitin	Ga0052906_1689	Ga0052906_1698	1676	1684	9	GH18,(Por secretion system C-terminal sorting domain)::GH3,(Beta-glucosidase-related glycosidases)::(N-acetylmuramic acid 6-phosphate etherase)::(Glycosyl hydrolases related to GH101 family, GHL1-GHL3)::(Na+/proline symporter)::(Starch-binding associating with outer membrane)::(TonB-linked outer membrane protein, SusC/RagA family)::(Protein of unknown function (DUF1624))::(transcriptional regulat…
115	Flavobacteriaceae bacterium sp. MAR_2010_119	alginate	Ga0052906_1705	Ga0052906_1723	1691	1709	19	(transcriptional regulator, GntR family)::PL7,(Alginate lyase)::(PKD domain)::(SusD family/Starch-binding associating with outer membrane)::(TonB-linked outer membrane protein, SusC/RagA family)::(Cupin domain)::PL17,(Alginate lyase/Heparinase II/III-like protein)::PL6,(Chondroitinase B)::(Por secretion system C-terminal sorting domain)::PL7,(Alginate lyase)::(Mn2+ and Fe2+ transporters of the NR…
116	Flavobacteriaceae bacterium sp. MAR_2010_119	trehalose	Ga0052906_1728	Ga0052906_1739	1714	1725	12	(transcriptional regulator, LacI family)::(TonB-linked outer membrane protein, SusC/RagA family)::(SusD family/Starch-binding associating with outer membrane)::(ASPIC and UnbV/Repeat domain in Vibrio, Colwellia, Bradyrhizobium and Shewanella)::(hypothetical protein)::(ASPIC and UnbV/Repeat domain in Vibrio, Colwellia, Bradyrhizobium and Shewanella)::(ASPIC and UnbV/Repeat domain in Vibrio, Colwel…
117	Flavobacteriaceae bacterium sp. MAR_2010_119	unknown	Ga0052906_1745	Ga0052906_1753	1731	1739	9	(TonB-linked outer membrane protein, SusC/RagA family)::(SusD family/Starch-binding associating with outer membrane)::(hypothetical protein)::(lipoprotein signal peptidase)::(malonyl CoA-acyl carrier protein transacylase)::(Uncharacterized FAD-dependent dehydrogenases)::(hypothetical protein)::(Dihydrofolate reductase)::CBM20,CBM48(Carbohydrate-binding module 48 (Isoamylase N-terminal domain))
118	Flavobacteriaceae bacterium sp. MAR_2010_188	laminarin other	Ga0052905_0415	Ga0052905_0433	402	420	19	(regulatory protein, luxR family)::(TonB-linked outer membrane protein, SusC/RagA family)::(Starch-binding associating with outer membrane)::(Concanavalin A-like lectin/glucanases superfamily protein)::(hypothetical protein)::(hypothetical protein)::CE1,(Phospholipase/Carboxylesterase)::GH3,(beta-glucosidase)::(Acetyl esterase/lipase)::(uncharacterized sulfatase)::(Metal-dependent hydrolase, endo…
119	Flavobacteriaceae bacterium sp. MAR_2010_188	alpha-glucan (potentially starch)	Ga0052905_1230	Ga0052905_1241	1194	1205	12	(MFS transporter, UMF1 family)::(Peptidase family M48)::GH31,(alpha-glucosidase)::GH13,CBM48(1,4-alpha-glucan branching enzyme)::(maltose alpha-D-glucosyltransferase/ alpha-amylase)::GH13,(alpha-1,4-glucan:maltose-1-phosphate maltosyltransferase)::(peptide-methionine (R)-S-oxide reductase)::(dihydrolipoamide dehydrogenase)::(3-dehydroquinate dehydratase)::(Outer membrane protein beta-barrel domai…
120	Flavobacteriaceae bacterium sp. MAR_2010_188	alpha-glucan (potentially starch)	Ga0052905_1755	Ga0052905_1768	1707	1719	13	(transcriptional regulator, LytTR family)::(Peptidoglycan/LPS O-acetylase OafA/YrhL, contains acyltransferase and SGNH-hydrolase domains)::(hypothetical protein)::(Acyl-homoserine lactone (AHL) acylase PvdQ)::GH65,(Trehalose and maltose hydrolase (possible phosphorylase))::(NUMOD4 motif-containing protein)::(hypothetical protein)::(TLP18.3, Psb32 and MOLO-1 founding protein of phosphatase)::GH3,(…
121	Flavobacteriaceae bacterium sp. MAR_2010_188	sialic acid polysaccharide	Ga0052905_2352	Ga0052905_2361	2285	2294	10	(Tetratricopeptide repeat-containing protein)::(hypothetical protein)::(transporter, SSS family)::(PKD repeat-containing protein)::GH33,(sialidase-1)::(N-acetylneuraminate lyase)::(Starch-binding associating with outer membrane)::(TonB-linked outer membrane protein, SusC/RagA family)::(DNA-binding transcriptional regulator, FadR family)::GH33,(sialidase-1)
122	Flavobacteriaceae bacterium sp. MAR_2010_188	unknown	Ga0052905_2819	Ga0052905_2832	2745	2758	14	(transcriptional regulator, LacI family)::GH37,(alpha,alpha-trehalase)::(maltose/moltooligosaccharide transporter)::(uridine kinase)::GH100,(Alkaline and neutral invertase)::(GyrI-like small molecule binding domain-containing protein)::(PAP2 superfamily protein)::(Repeat domain-containing protein)::(Repeat domain-containing protein)::(Repeat domain-containing protein)::GH13,(oligo-1,6-glucosidase…
123	Flavobacteriaceae bacterium sp. MAR_2010_188	unknown	Ga0052905_3095	Ga0052905_3117	3016	3036	21	(transcriptional regulator, TetR family)::(TonB-dependent Receptor Plug Domain)::(hypothetical protein)::(hypothetical protein)::(gliding motility-associated C-terminal domain-containing protein)::(Por secretion system C-terminal sorting domain-containing protein)::(hypothetical protein)::GH16,(Por secretion system C-terminal sorting domain-containing protein)::GH32,(fructan beta-fructosidase)::(…
124	Formosa sp. Hel1_31_208	laminarin B	Ga0075143_1713	Ga0075143_1730	1696	1713	18	(regulatory protein, luxR family)::(TonB-linked outer membrane protein, SusC/RagA family)::(Starch-binding associating with outer membrane)::(hypothetical protein)::(hypothetical protein)::(Glycosyl hydrolases family 2, TIM barrel domain)::(Ig-like domain (group 2))::GH16,(Beta-glucanase, GH16 family)::(hypothetical protein)::(hypothetical protein)::GH17,(Exo-beta-1,3-glucanase, GH17 family)::GH3…
125	Formosa sp. Hel1_33_131	laminarin B	FORMB_24670	FORMB_24750	663	671	9	(FIG00930839: hypothetical protein)::(glycosyl hydrolase, family 16)::GH16,(Endo-1,4-beta-xylanase A precursor (EC 3.2.1.8))::(Beta-glucanase precursor (EC 3.2.1.73))::(FIG00649785: hypothetical protein)::GH17,(FIG00651212: hypothetical protein)::GH30,(glycosyl hydrolase, family 30)::GH17,(FIG00650809: hypothetical protein)::GH17,(putative glycosyl hydrolase)
126	Formosa sp. Hel1_33_131	alpha-mannose-rich sulfated substrate	FORMB_02790	FORMB_03040	1139	1157	19	(Arylsulfatase (EC 3.1.6.1))::(conserved hypothetical protein, secreted)::(TonB-dependent receptor)::(SusD-like outer membrane protein)::(hypothetical protein)::(xylosidase/arabinosidase)::GH92,(Alpha-1,2-mannosidase)::GH92,(Alpha-1,2-mannosidase)::(glucose/galactose transporter)::(Arylsulfatase (EC 3.1.6.1))::(Arylsulfatase (EC 3.1.6.1))::(probable lipase/esterase)::(Putative sulfatase (EC 3.1.6…
127	Formosa sp. Hel1_33_131	xyloglucan	FORMB_14560	FORMB_14700	2255	2269	12	TonB-dependent receptor::outer membrane lipoprotein, putative::Deoxyguanosinetriphosphate triphosphohydrolase (EC 3.1.5.1)::TonB-dependent receptor::hypothetical protein::metalloprotease, putative::glycosyl hydrolase::1-deoxy-D-xylulose 5-phosphate::tRNA-specific adenosine-34 deaminase (EC 3.5.4.-)synthase (EC 2.2.1.7)::hypothetical protein::Aspartyl-tRNA synthetase (EC 6.1.1.12)::RND multidrug e…
128	Formosa sp. Hel1_33_131	laminarin A	FORMB_10040	FORMB_10120	1824	1830	7	GH3,(Beta-glucosidase (EC 3.2.1.21))::GH16,(Beta-glucanase precursor (EC 3.2.1.73))::(glycoside hydrolase, family 16)::(glycosyl hydrolase, family 16)::(putative outer membrane protein, probably involved in nutrient binding)::(TonB-dependent receptor)::(hypothetical protein)
129	Formosa sp. Hel1_33_131	laminarin	FORMB_16580	FORMB_13610	2163	2166	4	(TonB-dependent receptor)::(putative outer membrane protein, probably involved in nutrient binding)::(hypothetical protein)::GH16,(glycoside hydrolase, family 16)
130	Formosa sp. Hel3_A1_48	laminarin B	FORMA_15070	FORMA_15120	14	19	6	GH17,(hypothetical protein)::GH17,(Probable glucosyl transferase)::(probable sugar transporter)::GH30,(glycosyl hydrolase, family 30)::GH2,(hypothetical protein)::GH17,(FIG00651212: hypothetical protein)
131	Formosa sp. Hel3_A1_48	unknown	FORMA_09890	FORMA_09950	510	516	7	(Regulatory protein SusR)::(SusC/RagA family TonB-linked outer membrane protein)::(RagB/SusD family nutrient uptake outer membrane protein)::(hypothetical protein)::(hypothetical protein)::GH30,GH59(Glycosyl hydrolase, family 30)::GH30,(Glycosyl hydrolase)
132	Formosa sp. Hel3_A1_48	laminarin A	FORMA_09610	FORMA_09700	536	542	7	(FIG00693309: hypothetical protein)::(SusC/RagA family TonB-linked outer membrane protein)::(Glycosyl hydrolase, family 16)::(Beta-glucanase precursor (EC 3.2.1.73))::GH16,(Beta-glucanase precursor (EC 3.2.1.73))::GH3,(Beta-glucosidase (EC 3.2.1.21))::GH16,(Endo-beta-1,3-glucanase precursor)
133	Formosa sp. Hel3_A1_48	laminarin C	FORMA_08440	FORMA_08560	645	655	11	(Glycosyl hydrolase, family 16)::(Glycosyl hydrolase, BNR repeat precursor)::(D-xylose proton-symporter XylE)::GH30,(Glycosyl hydrolase)::GH16,(glycosyl hydrolase, family 16)::(predicted protein)::GH5,CBM6(hypothetical protein)::(FOG: PKD repeat)::(RagB/SusD family nutrient uptake outer membrane protein)::(SusC/RagA family TonB-linked outer membrane protein)::(cell surface protein)
134	Formosa sp. Hel3_A1_48	unknown	FORMA_07130	FORMA_07310	772	784	13	(Choline-sulfatase (EC 3.1.6.6))::(DNA-binding response regulator, AraC family)::(TonB family protein / TonB-dependent receptor)::(putative outer membrane protein, probably involved in nutrient binding)::(Choline-sulfatase (EC 3.1.6.6))::(hypothetical protein)::(hypothetical protein)::(Choline-sulfatase (EC 3.1.6.6))::(hypothetical protein)::GH128,(Uncharacterized serine-rich protein C13G6.10c pr…
135	Formosa sp. Hel3_A1_48	unknown	FORMA_1930	FORMA_02150	1204	1227	24	(Sialic acid-specific 9-O-acetylesterase)::(Choline-sulfatase (EC 3.1.6.6))::(N-acetylgalactosamine 6-sulfatase (GALNS))::(putative outer membrane protein, probably involved in nutrient binding)::(TonB family protein / TonB-dependent receptor)::GH2,(Beta-galactosidase (EC 3.2.1.23))::(hypothetical protein)::(Arylsulfatase (EC 3.1.6.1))::(hypothetical protein)::(hypothetical protein)::(Choline-sul…
136	Formosa sp. Hel3_A1_48	xylose-containing sulfated polysaccharide	FORMA_01930	FORMA_02150	1250	1266	17	GH10,(Choline-sulfatase (EC 3.1.6.6))::(Choline-sulfatase (EC 3.1.6.6))::(Probable lipase/esterase)::(hypothetical protein)::(hypothetical protein)::GH5,(Endoglucanase (EC 3.2.1.4))::(DNA-binding response regulator, AraC family)::(TonB family protein / TonB-dependent receptor)::(putative outer membrane protein, probably involved in nutrient binding)::GH30,(Possible xylan degradation enzyme (glyco…
137	Gillisia sp. Hel1_29	alpha-glucan (potentially starch)	P163DRAFT_0839	P163DRAFT_0849	263	273	11	GH13 (Alpha amylase, catalytic domain, Domain of unknown function (DUF1939))::SusE outer membrane protein::SusD family/Starch-binding associating with outer membrane::TonB-linked outer membrane protein, SusC/RagA family::transcriptional regulator, LacI family::Major Facilitator Superfamily::beta-phosphoglucomutase::GH65 (Trehalose and maltose hydrolases (possible phosphorylases))::GH13 (Glycosida…
138	Gillisia sp. Hel1_29	unknown	P163DRAFT_0002	P163DRAFT_0004	455	469	3	Domain of unknown function (DUF4289)::SusD family/Starch-binding associating with outer membrane::TonB-linked outer membrane protein, SusC/RagA family
139	Gillisia sp. Hel1_29	laminarin A	P163DRAFT_0607	P163DRAFT_0613	1066	1072	7	Y_Y_Y domain/Bacterial regulatory proteins, luxR family::TonB-linked outer membrane protein, SusC/RagA family::SusD family/Starch-binding associating with outer membrane::PKD domain::GH16 (Bet-glucanase/Beta-glucan synthetase)::GH3 (Beta-glucosidase-related glycosidases)::GH16 (Glycosyl hydrolases family 16)
140	Gillisia sp. Hel1_29	unknown	P163DRAFT_3317	P163DRAFT_3324	3435	3442	8	Y_Y_Y domain/Bacterial regulatory proteins, luxR family::TonB-linked outer membrane protein, SusC/RagA family::SusD family/Starch-binding associating with outer membrane::Uncharacterized protein conserved in bacteria::hypothetical protein::Uncharacterized protein conserved in bacteria::CE1 (Alpha/beta hydrolase family)::GH3 (Beta-glucosidase-related glycosidases)
141	Gillisia sp. Hel1_33_143	unknown	Ga0052908_0480	Ga0052908_0487	472	479	8	GH3,(beta-glucosidase)::CE1,(Alpha/beta hydrolase family protein)::(hypothetical protein)::(hypothetical protein)::(hypothetical protein)::(Starch-binding associating with outer membrane)::(TonB-linked outer membrane protein, SusC/RagA family)::(Y_Y_Y domain-containing protein)
142	Gillisia sp. Hel1_33_143	laminarin A	Ga0052908_0707	Ga0052908_0713	698	704	7	GH16,(Glycosyl hydrolases family 16)::GH3,(beta-glucosidase)::GH16,(Glycosyl hydrolases family 16)::(hypothetical protein)::(Starch-binding associating with outer membrane)::(TonB-linked outer membrane protein, SusC/RagA family)::(Y_Y_Y domain-containing protein)
143	Gillisia sp. Hel1_33_143	alpha-glucan (potentially starch)	Ga0052908_3173	Ga0052908_3183	3128	3138	11	GH13,(Glycosidase)::GH31,(oligosaccharide 4-alpha-D-glucosyltransferase)::GH13,(Glycosidase)::GH65,(maltose phosphorylase)::(beta-phosphoglucomutase)::(maltose/moltooligosaccharide transporter)::(LacI family transcriptional regulator)::(iron complex outermembrane recepter protein)::(Starch-binding associating with outer membrane)::(SusE outer membrane protein)::GH13,(alpha-amylase)
144	Gillisia sp. Hel1_86	alpha-glucan (potentially starch)	JM83DRAFT_0208	JM83DRAFT_0218	204	214	11	GH13,(Alpha amylase, catalytic domain)::GH31,(Alpha-glucosidases, family 31 of glycosyl hydrolases)::GH13,(Glycosidases)::GH65,(Trehalose and maltose hydrolases (possible phosphorylases))::(beta-phosphoglucomutase)::(Major Facilitator Superfamily)::(transcriptional regulator, LacI family)::(TonB-linked outer membrane protein, SusC/RagA family)::(SusD family/Starch-binding associating with outer m…
145	Gillisia sp. Hel1_86	fructose	JM83DRAFT_0438	JM83DRAFT_0446	427	435	9	(Sulfate permease and related transporters (MFS superfamily))::(hypothetical protein)::(Helix-turn-helix domain/Response regulator receiver domain/Y_Y_Y domain/Histidine kinase-, DNA gyrase B-, and HSP90-like ATPase/Two component regulator propeller)::(Sugar kinases, ribokinase family)::(SusD family/Starch-binding associating with outer membrane)::(TonB-linked outer membrane protein, SusC/RagA fa…
146	Gillisia sp. Hel1_86	unknown	JM83DRAFT_0793	JM83DRAFT_0807	773	784	12	(transcriptional regulator, XRE family with cupin sensor)::(TonB-linked outer membrane protein, SusC/RagA family)::(Starch-binding associating with outer membrane)::(phosphoglycerate mutase (EC 5.4.2.1))::(Domain of unknown function (DUF1905))::(membrane protein, MarC family)::(hypothetical protein)::(hypothetical protein)::(Uncharacterized protein conserved in bacteria)::GT1,(Glycosyl transferas…
147	Gillisia sp. Hel1_86	unknown	JM83DRAFT_0821	JM83DRAFT_0830	798	807	10	CBM32,GH43(Glycosyl hydrolases family 43/Fibronectin type III domain/F5/8 type C domain)::GH97,(Glycosyl-hydrolase 97 N-terminal/Glycosyl-hydrolase 97 C-terminal, oligomerisation/Glycoside hydrolase 97)::GH3,(Beta-glucosidase-related glycosidases)::CE1,(Alpha/beta hydrolase family)::(Uncharacterized protein conserved in bacteria)::(Uncharacterized protein conserved in bacteria)::(Concanavalin A-l…
148	Gillisia sp. Hel1_86	laminarin D	JM83DRAFT_1080	JM83DRAFT_1090	1049	1059	11	GH16,(Glycosyl hydrolases family 16)::GH3,(Beta-glucosidase-related glycosidases)::GH30,(O-Glycosyl hydrolase)::CBM6,GH5(Cellulase (glycosyl hydrolase family 5))::GH30,(O-Glycosyl hydrolase)::GH16,(Glycosyl hydrolases family 16)::(hypothetical protein)::(hypothetical protein)::(SusD family/Starch-binding associating with outer membrane)::(TonB-linked outer membrane protein, SusC/RagA family)::(Y_…
149	Gillisia sp. Hel1_86	alginate	JM83DRAFT_1670	JM83DRAFT_1681	1607	1618	12	PL6,(Chondroitinase B)::PL7,(Alginate lyase)::(6-phosphogluconate dehydrogenase (decarboxylating))::(Mn2+ and Fe2+ transporters of the NRAMP family)::PL7,(Alginate lyase)::(Dehydrogenases with different specificities (related to short-chain alcohol dehydrogenases))::PL17,(Alginate lyase/Heparinase II/III-like protein)::(Cupin domain)::(Dehydrogenases with different specificities (related to short…
150	Gillisia sp. Hel1_86	digeneaside	JM83DRAFT_2179	JM83DRAFT_2183	2088	2092	5	(transcriptional regulator, LacI family)::(Outer membrane receptor proteins, mostly Fe transport)::GH37,GH63(Trehalase)::(transporter, SSS family)::(glycerate kinase)
151	Gillisia sp. Hel1_86	unknown	JM83DRAFT_2184	JM83DRAFT_2208	2093	2117	25	(mannose-6-phosphate isomerase, type 1 (EC 5.3.1.8))::(hypothetical protein)::(Site-specific recombinase XerD)::(Outer membrane receptor for Fe3+-dicitrate)::(hypothetical protein)::(Haem-binding domain)::(Protein of unknown function (DUF3347))::(hypothetical protein)::(YceI-like domain)::(Predicted ferric reductase)::(Transposase and inactivated derivatives)::(Domain of unknown function (DUF4136…
152	Gramella forsetii sp. KT0803	fructose	GFO_0008	GFO_0014	9	15	7	(major facilitator superfamily permease-possibly sugar transporter)::GH32,(glycosyl hydrolase, family 32)::(TonB-dependent outer membrane receptor)::(SusD/RagB family protein containing tetratricopeptide repeats)::(PfkB family carbohydrate kinase)::(small multidrug resistance protein)::(metal-dependent membrane protease)
153	Gramella forsetii sp. KT0803	unknown	GFO_0027	GFO_0036	28	37	10	(Fur family transcriptional regulator protein)::(HlyD family secretion protein)::(AcrB/AcrD/AcrF family heavy metal cation efflux protein containing OEP domain)::(hypothetical protein)::GH2,(glycosyl hydrolase, family 2-likely beta-galactosidase)::GH53,(glycosyl hydrolase, family 53-likely arabinogalactan 1,4-beta-galactosidase)::(secreted protein)::(SusD/RagB family protein)::(TonB-dependent out…
154	Gramella forsetii sp. KT0803	unknown	GFO_0355	GFO_0375	356	376	21	(membrane or secreted protein)::(secreted protein)::(conserved hypothetical protein)::(radical SAM superfamily protein)::(sulfatase)::(sensor/regulator hybrid)::(TonB-dependent outer membrane receptor)::(SusD/RagB family protein containing tetratricopeptide repeat)::(conserved hypothetical protein, membrane or secreted)::(conserved hypothetical protein)::CE1,(secreted alpha/beta fold hydrolase-po…
155	Gramella forsetii sp. KT0803	arabinoxylan	GFO_0687	GFO_0705	688	706	19	(NUDIX family hydrolase)::(TonB-dependent outer membrane receptor)::(SusD/RagB family protein)::GH51,(alpha-L-arabinofuranosidase)::GH43,(arabinan endo-1,5-alpha-L-arabinosidase)::(conserved hypothetical protein, membrane or secreted)::GH43,(glycosyl hydrolase, family 43-possibly xylosidase/arabinosidase)::GH43,(arabinan endo-1,5-alpha-L-arabinosidase)::GH43,(alpha-L-arabinofuranosidase)::(hypoth…
156	Gramella forsetii sp. KT0803	unknown	GFO_1027	GFO_1072	1028	1073	46	(glucoside 3-dehydrogenase)::(conserved hypothetical protein)::(TonB-dependent outer membrane receptor)::(SusD/RagB family protein)::(secreted protein containing FG-GAP repeats)::(protein containing FG-GAP repeats)::(vanadium-dependent haloperoxidase family protein)::(protein containing effector domain of transcription activators)::(protein containing diacylglycerol kinase catalytic domain)::(con…
157	Gramella forsetii sp. KT0803	alginate	GFO_1143	GFO_1158	1144	1159	16	(membrane protein containing DUF1211)::(hypothetical protein)::PL7,(secreted alginate lyase-like protein)::(protein containing xylose isomerase-like TIM barrel domain)::PL6,(secreted alginate lyase-like protein)::PL7,(secreted alginate lyase-like protein)::(hypothetical protein)::(secreted protein containing chondroitin AC/alginate lyase domain)::PL17,(protein containing chondroitin AC/alginate l…
158	Gramella forsetii sp. KT0803	FCSP	GFO_1698	GFO_1738	1699	1739	41	(sulfatase)::GH2,(beta-galactosidase)::(hypothetical protein)::(protein containing DUF718)::(L-fucose permease)::(short-chain dehydrogenase/reductase family protein)::(amidohydrolase family protein)::(altronate oxidoreductase)::(altronate hydrolase)::(KHG/KDPG aldolase)::(2-dehydro-3-deoxygluconokinase)::(zinc-type alcohol dehydrogenase)::GH29,(alpha-L-fucosidase)::(TonB-dependent outer membrane …
159	Gramella forsetii sp. KT0803	alpha-glucan (potentially starch)	GFO_2130	GFO_2141	2131	2142	12	(glyceraldehyde-3-phosphate dehydrogenase A)::(6-phosphofructokinase)::GH13,(alpha amylase)::GH13,(alpha amylase)::GH65,(glycoside hydrolase, family 65)::(beta-phosphoglucomutase)::(major facilitator superfamily permease-possibly alpha-glucoside transporter)::(LacI family transcriptional regulator protein)::(TonB-dependent outer membrane receptor)::(SusD/RagB family protein)::(conserved hypotheti…
160	Gramella forsetii sp. KT0803	alpha-glucan (potentially starch)	GFO_2989	GFO_2998	2990	2999	10	(TonB-dependent outer membrane receptor)::(GTP-binding protein EngA)::(GTP-binding protein Era)::(sulfate transporter family protein)::(conserved hypothetical protein, secreted)::(conserved hypothetical protein)::(tRNA/rRNA methyltransferase)::(secreted protein)::GH13,CBM48(1,4-alpha-glucan branching enzyme)::GH31,(alpha-glucosidase)
161	Gramella forsetii sp. KT0803	laminarin A	GFO_3462	GFO_3468	3463	3469	7	2798(two-component system sensor histidine kinase/response regulator hybrid)::3032(TonB-dependent outer membrane receptor)::1481(SusD/RagB family protein)::2714(conserved hypothetical protein)::GH16,1664(glycosyl hydrolase, family 16)::GH3,2273(beta-glucosidase)::GH16,788(glycosyl hydrolase, family 16)
162	Gramella sp. Hel1_59	laminarin A	JM79DRAFT_0027	JM79DRAFT_0033	27	33	7	GH16,(Glycosyl hydrolases family 16)::GH3,(Beta-glucosidase-related glycosidases)::GH16,(Glycosyl hydrolases family 16)::(PKD domain)::(SusD family/Starch-binding associating with outer membrane)::(TonB-linked outer membrane protein, SusC/RagA family)::(Y_Y_Y domain/Bacterial regulatory proteins, luxR family)
163	Gramella sp. Hel1_59	pectin	JM79DRAFT_0175	JM79DRAFT_0206	171	202	32	(purine-nucleoside phosphorylase, family 1 (deoD))::(oxygen-independent coproporphyrinogen III oxidase)::(hypothetical protein)::(BNR repeat-like domain)::(D-fructose 1,6-bisphosphatase (EC 3.1.3.11))::(Dehydrogenases with different specificities (related to short-chain alcohol dehydrogenases))::PL10,(pectate lyase, PelA/Pel-15E family)::CE12,(Lysophospholipase L1 and related esterases)::CE8,(Pec…
164	Gramella sp. Hel1_59	alpha-glucan (potentially starch)	JM79DRAFT_1217	JM79DRAFT_1226	1204	1213	10	GH13,(Glycosidases)::(SusE outer membrane protein)::(SusD family/Starch-binding associating with outer membrane)::(TonB-linked outer membrane protein, SusC/RagA family)::(transcriptional regulator, LacI family)::(Major Facilitator Superfamily)::(beta-phosphoglucomutase)::GH65,(Trehalose and maltose hydrolases (possible phosphorylases))::GH13,(Glycosidases)::GH13,(Alpha amylase, catalytic domain)
165	Gramella sp. MAR_2010_102	unknown	Ga0075139_0791	Ga0075139_0799	785	793	9	CBM57,GH2(beta-galactosidase)::GH3,(beta-glucosidase)::CE1,(Phospholipase/Carboxylesterase)::(hypothetical protein)::(hypothetical protein)::(Concanavalin A-like lectin/glucanases superfamily protein)::(Starch-binding associating with outer membrane)::(TonB-linked outer membrane protein, SusC/RagA family)::(regulatory protein, luxR family)
166	Gramella sp. MAR_2010_102	laminarin D	Ga0075139_1340	Ga0075139_1349	1332	1341	10	GH16,(Glycosyl hydrolases family 16)::GH3,(beta-glucosidase)::GH5,CBM6(Cellulase (glycosyl hydrolase family 5))::GH30,(glucosylceramidase)::GH16,(Glycosyl hydrolases family 16)::(hypothetical protein)::(hypothetical protein)::(Starch-binding associating with outer membrane)::(TonB-linked outer membrane protein, SusC/RagA family)::(regulatory protein, luxR family)
167	Gramella sp. MAR_2010_102	laminarin A	Ga0075139_1356	Ga0075139_1362	1348	1354	7	(hypothetical protein)::(Membrane-associated phospholipid phosphatase)::(Two component regulator propeller)::(TonB-linked outer membrane protein, SusC/RagA family)::(Starch-binding associating with outer membrane)::GH16,(Endonuclease/Exonuclease/phosphatase family protein)::GH3,(beta-glucosidase)
168	Gramella sp. MAR_2010_102	NAG	Ga0075139_1488	Ga0075139_1500	1478	1490	13	(SH3 domain-containing protein)::(L-alanine-DL-glutamate epimerase)::(transporter, SSS family)::(Uncharacterized lipoprotein YddW, UPF0748 family)::(Starch-binding associating with outer membrane)::(TonB-linked outer membrane protein, SusC/RagA family)::(N-acetylmuramic acid 6-phosphate etherase)::GH20,(hexosaminidase)::(creatinine amidohydrolase)::(glucose/galactose transporter)::(glucokinase)::…
169	Gramella sp. MAR_2010_102	alpha-glucan (potentially starch)	Ga0075139_2463	Ga0075139_2477	2445	2459	15	(NUDIX domain-containing protein)::(hydroxypyruvate isomerase)::GH5,(Cellulase (glycosyl hydrolase family 5))::(ribonucleoside-diphosphate reductase alpha chain)::(hypothetical protein)::GH13,(Por secretion system C-terminal sorting domain-containing protein)::(SusE outer membrane protein)::(Starch-binding associating with outer membrane)::(iron complex outermembrane recepter protein)::(LacI fami…
170	Gramella sp. MAR_2010_147	alpha-glucan (potentially starch)	Ga0075141_0214	Ga0075141_0227	210	223	14	(NUDIX domain-containing protein)::(hydroxypyruvate isomerase)::GH5,(Cellulase (glycosyl hydrolase family 5))::(ribonucleoside-diphosphate reductase alpha chain)::GH13,(alpha-amylase)::(SusE outer membrane protein)::(SusD family protein)::(iron complex outermembrane recepter protein)::(LacI family transcriptional regulator)::(maltose/moltooligosaccharide transporter)::(beta-phosphoglucomutase)::G…
171	Gramella sp. MAR_2010_147	unknown	Ga0075141_1368	Ga0075141_1374	1359	1365	7	(mannose-6-phosphate isomerase)::(MFS transporter, sugar porter (SP) family)::GH130(Predicted glycosyl hydrolase, GH43/DUF377 family)::(Starch-binding associating with outer membrane)::(TonB-linked outer membrane protein, SusC/RagA family)::(hypothetical protein)::(LacI family transcriptional regulator)
172	Gramella sp. MAR_2010_147	unknown	Ga0075141_1445	Ga0075141_1455	1435	1445	11	(Acetyl esterase/lipase)::(hypothetical protein)::CBM57,GH2(beta-galactosidase)::GH3,(beta-glucosidase)::CBM32,GH43(F5/8 type C domain-containing protein)::CE1,(Phospholipase/Carboxylesterase)::(hypothetical protein)::(hypothetical protein)::(Starch-binding associating with outer membrane)::(TonB-linked outer membrane protein, SusC/RagA family)::(regulatory protein, luxR family)
173	Gramella sp. MAR_2010_147	laminarin A	Ga0075141_1946	Ga0075141_1952	1933	1939	7	GH16,(Glycosyl hydrolases family 16)::GH3,(beta-glucosidase)::GH16,(Glycosyl hydrolases family 16)::(hypothetical protein)::(Starch-binding associating with outer membrane)::(TonB-linked outer membrane protein, SusC/RagA family)::(regulatory protein, luxR family)
174	Gramella sp. MAR_2010_147	NAG	Ga0075141_2085	Ga0075141_2098	2070	2083	14	(SH3 domain-containing protein)::(L-alanine-DL-glutamate epimerase)::(transporter, SSS family)::(Uncharacterized lipoprotein YddW, UPF0748 family)::(Starch-binding associating with outer membrane)::(TonB-linked outer membrane protein, SusC/RagA family)::(N-acetylmuramic acid 6-phosphate etherase)::GH20,(hexosaminidase)::(creatinine amidohydrolase)::(glucose/galactose transporter)::(glucokinase)::…
175	Gramella sp. MAR_2010_147	pectin	Ga0075141_2732	Ga0075141_2750	2713	2731	19	(FecR protein)::(TonB-linked outer membrane protein, SusC/RagA family)::(Starch-binding associating with outer membrane)::(Arylsulfatase A)::(FAD dependent oxidoreductase)::(Lysophospholipase L1)::(carbon starvation protein)::GH2,(Prolyl oligopeptidase family protein)::(uncharacterized sulfatase)::GH28,(Pectate lyase superfamily protein)::(protein of unknown function (DUF1080))::(Predicted dehydr…
176	Gramella sp. MAR_2010_147	pectin	Ga0075141_2754	Ga0075141_2783	2734	2763	30	(LacI family transcriptional regulator)::(TonB-linked outer membrane protein, SusC/RagA family)::(Starch-binding associating with outer membrane)::(protein of unknown function (DUF4957))::(hypothetical protein)::(Por secretion system C-terminal sorting domain-containing protein)::PL9,(Right handed beta helix region)::(4-deoxy-L-threo-5-hexosulose-uronate ketol-isomerase)::(2-deoxy-D-gluconate 3-d…
177	Lacinutrix sp. Hel1_90	laminarin A	GQ46DRAFT_0203	GQ46DRAFT_0214	220	230	11	(Y_Y_Y domain/Bacterial regulatory proteins, luxR family)::(TonB-linked outer membrane protein, SusC/RagA family)::(SusD family/Starch-binding associating with outer membrane)::(PKD domain)::(hypothetical protein)::GH16,(Beta-glucanase/Beta-glucan synthetase)::GH3,(Beta-glucosidase-related glycosidases)::(Glycosyl hydrolases family 2, TIM barrel domain)::(Bacterial Ig-like domain (group 2))::GH16…
178	Lacinutrix sp. Hel1_90	NAG	GQ46DRAFT_1622	GQ46DRAFT_1639	1608	1625	18	(translation initiation factor IF-2)::(NusA antitermination factor)::(Uncharacterized protein conserved in bacteria)::(Universal stress protein UspA and related nucleotide-binding proteins)::(Protein of unknown function (DUF2723))::CE4,(Predicted xylanase/chitin deacetylase)::(Thioredoxin)::(Predicted phosphohydrolases)::GH2,(Beta-galactosidase/beta-glucuronidase)::(Uncharacterized protein involv…
179	Lacinutrix sp. Hel1_90	alpha-glucan (potentially starch)	GQ46DRAFT_2445	GQ46DRAFT_2461	2419	2434	16	GH13,(Por secretion system C-terminal sorting domain)::(SusE outer membrane protein)::(SusD family/Starch-binding associating with outer membrane)::(TonB-linked outer membrane protein, SusC/RagA family)::(transcriptional regulator, LacI family)::(Major Facilitator Superfamily)::(beta-phosphoglucomutase)::GH65,(Trehalose and maltose hydrolases (possible phosphorylases))::CE1,(Predicted hydrolase o…
180	Lacinutrix sp. Hel1_90	unknown	GQ46DRAFT_2490	GQ46DRAFT_2496	2462	2468	7	(Protein of unknown function, DUF547)::GH113,(GTA TIM-barrel-like domain)::(TonB-linked outer membrane protein, SusC/RagA family)::(SusD family/Starch-binding associating with outer membrane)::(hypothetical protein)::(hypothetical protein)::(Calcineurin-like phosphoesterase)
181	Leeuwenhoekiella sp. MAR_2009_132	NAG	P162DRAFT_2505	P162DRAFT_2523	266	284	19	(Cytochrome c peroxidase)::(hypothetical protein)::(SusD family/Starch-binding associating with outer membrane)::(TonB-linked outer membrane protein, SusC/RagA family)::(FecR family protein)::(RNA polymerase sigma-70 factor, Bacteroides expansion family 1)::(Uncharacterized protein involved in copper resistance)::(Na+/proline symporter)::(glucosamine-6-phosphate isomerase)::GH20,(Glycosyl hydrola…
182	Leeuwenhoekiella sp. MAR_2009_132	pectin	P162DRAFT_2533	P162DRAFT_2563	294	324	31	(ABC-type sulfate/molybdate transport systems, ATPase component)::(molybdate ABC transporter, permease protein)::(Molybdopterin-binding protein)::(molybdenum ABC transporter, periplasmic molybdate-binding protein)::(Predicted dithiol-disulfide isomerase involved in polyketide biosynthesis)::(hypothetical protein)::(Yip1 domain)::(Monoamine oxidase)::(TPR repeat)::(Cupin domain)::(D-mannonate dehy…
183	Leeuwenhoekiella sp. MAR_2009_132	unknown	P162DRAFT_2903	P162DRAFT_2943	662	702	41	(TonB-linked outer membrane protein, SusC/RagA family)::(SusD family/Starch-binding associating with outer membrane)::(ASPIC and UnbV/Repeat domain in Vibrio, Colwellia, Bradyrhizobium and Shewanella)::(ASPIC and UnbV/Repeat domain in Vibrio, Colwellia, Bradyrhizobium and Shewanella/FG-GAP repeat)::(ASPIC and UnbV/Repeat domain in Vibrio, Colwellia, Bradyrhizobium and Shewanella)::(PAP2 superfami…
184	Leeuwenhoekiella sp. MAR_2009_132	unknown	P162DRAFT_3223	P162DRAFT_3229	973	979	7	(Bacterial regulatory proteins, luxR family)::(TonB-linked outer membrane protein, SusC/RagA family)::(SusD family/Starch-binding associating with outer membrane)::(Uncharacterized protein conserved in bacteria)::(Uncharacterized protein conserved in bacteria)::CE1,(Phospholipase/Carboxylesterase)::GH3,(Beta-glucosidase-related glycosidases)
185	Leeuwenhoekiella sp. MAR_2009_132	unknown	P162DRAFT_0078	P162DRAFT_0111	1628	1661	34	GH31,(Alpha-glucosidases, family 31 of glycosyl hydrolases)::(SusD family/Starch-binding associating with outer membrane)::(TonB-linked outer membrane protein, SusC/RagA family)::GH106,(hypothetical protein)::GH105,(Predicted unsaturated glucuronyl hydrolase involved in regulation of bacterial surface properties, and related proteins)::(Esterase/lipase)::GH43,(Glycosyl hydrolases family 43)::(hyp…
186	Leeuwenhoekiella sp. MAR_2009_132	laminarin A	P162DRAFT_0225	P162DRAFT_0231	1773	1779	7	(Y_Y_Y domain/Bacterial regulatory proteins, luxR family)::(TonB-linked outer membrane protein, SusC/RagA family)::(SusD family/Starch-binding associating with outer membrane)::(hypothetical protein)::GH16,(Glycosyl hydrolases family 16)::GH3,(Beta-glucosidase-related glycosidases)::GH16,(Glycosyl hydrolases family 16)
187	Leeuwenhoekiella sp. MAR_2009_132	unknown	P162DRAFT_0293	P162DRAFT_0303	1838	1848	11	GH43,(Glycosyl hydrolases family 43)::(methylmalonyl-CoA mutase metallochaperone MeaB)::(hypothetical protein)::(peroxiredoxin, Ohr subfamily)::(hypothetical protein)::(RNA polymerase sigma factor, sigma-70 family)::(hypothetical protein)::(hypothetical protein)::(Membrane proteins related to metalloendopeptidases)::(TonB-linked outer membrane protein, SusC/RagA family)::(SusD family/Starch-bindi…
188	Leeuwenhoekiella sp. MAR_2009_132	unknown	P162DRAFT_0572	P162DRAFT_0589	2111	2128	18	GH43,(Beta-xylosidase)::(Helix-turn-helix domain/His Kinase A (phospho-acceptor) domain/Response regulator receiver domain/Y_Y_Y domain/Histidine kinase-, DNA gyrase B-, and HSP90-like ATPase/Two component regulator propeller)::GH43,(Glycosyl hydrolases family 43)::(TonB-linked outer membrane protein, SusC/RagA family)::(SusD family/Starch-binding associating with outer membrane)::(hypothetical p…
189	Leeuwenhoekiella sp. MAR_2009_132	alpha-glucan (potentially starch)	P162DRAFT_0963	P162DRAFT_0968	2498	2503	6	GH31,(Alpha-glucosidases, family 31 of glycosyl hydrolases)::GH13,(Glycosidases)::GH13,(Domain of unknown function (DUF1939)/Alpha amylase, catalytic domain)::(SusE outer membrane protein)::(SusD family/Starch-binding associating with outer membrane)::(TonB-linked outer membrane protein, SusC/RagA family)
190	Leeuwenhoekiella sp. MAR_2009_132	unknown	P162DRAFT_1094	P162DRAFT_1102	2623	2631	9	(hypothetical protein)::(hypothetical protein)::(D-mannonate dehydratase (EC 4.2.1.8))::(Dehydrogenases with different specificities (related to short-chain alcohol dehydrogenases))::GH115,(S-layer like family, C-terminal region)::(SusD family/Starch-binding associating with outer membrane)::(TonB-linked outer membrane protein, SusC/RagA family)::(transcriptional regulator, LacI family)::(Predict…
191	Leeuwenhoekiella sp. MAR_2009_132	unknown	P162DRAFT_1154	P162DRAFT_1160	2683	2689	7	GH13,(Glycosidases)::(transcriptional regulator, LacI family)::(TonB-linked outer membrane protein, SusC/RagA family)::(SusD family/Starch-binding associating with outer membrane)::(SusE outer membrane protein)::(SusE outer membrane protein)::GH13,CBM48(Por secretion system C-terminal sorting domain)
192	Leeuwenhoekiella sp. MAR_2009_132	xylan	P162DRAFT_1214	P162DRAFT_1239	2742	2765	24	GH10,CBM4(Carbohydrate binding domain/Glycosyl hydrolase family 10)::(hypothetical protein)::(SusD family/Starch-binding associating with outer membrane)::(TonB-linked outer membrane protein, SusC/RagA family)::GH2,(Domain of unknown function (DUF303))::GH67,(Alpha-glucuronidase)::GH115,(hypothetical protein)::GH43,(Glycosyl hydrolases family 43)::GH43,(Beta-xylosidase)::GH10,(Beta-1,4-xylanase):…
193	Leeuwenhoekiella sp. MAR_2009_132	unknown	P162DRAFT_1311	P162DRAFT_1324	2832	2845	14	GH2,(Glycosyl hydrolases family 2, sugar binding domain)::(Arylsulfatase A and related enzymes)::(Arylsulfatase A and related enzymes)::(TPR repeat)::GH2,(Glycosyl hydrolases family 2, sugar binding domain/Glycosyl hydrolases family 2/Glycosyl hydrolases family 2, TIM barrel domain)::(GDSL-like Lipase/Acylhydrolase family)::(MFS transporter, sugar porter (SP) family)::GH30,(O-Glycosyl hydrolase):…
194	Leeuwenhoekiella sp. MAR_2009_132	unknown	P162DRAFT_1328	P162DRAFT_1337	2849	2857	9	CBM32,(F5/8 type C domain)::(SusD family/Starch-binding associating with outer membrane)::(TonB-linked outer membrane protein, SusC/RagA family)::(Site-specific recombinase XerD)::GT2,(Glycosyl transferase family 2)::(hypothetical protein)::(hypothetical protein)::GH5,GH2(Cellulase (glycosyl hydrolase family 5))
195	Leeuwenhoekiella sp. MAR_2009_132	alginate	P162DRAFT_1609	P162DRAFT_1616	3127	3134	8	PL7,(Alginate lyase)::(PKD domain)::(SusD family/Starch-binding associating with outer membrane)::(TonB-linked outer membrane protein, SusC/RagA family)::(Uncharacterized conserved protein, contains double-stranded beta-helix domain)::PL17,(Alginate lyase/Heparinase II/III-like protein)::(hypothetical protein)::PL6,(Chondroitinase B)
196	Leeuwenhoekiella sp. MAR_2009_132	beta-mannan	P162DRAFT_1668	P162DRAFT_1685	3172	3189	18	CE2,(hypothetical protein)::(Domain of unknown function (DUF303))::GH3,(Beta-glucosidase-related glycosidases)::GH5,(Endo-beta-mannanase)::GH26,(Glycosyl hydrolase family 26)::(N-acyl-D-glucosamine 2-epimerase)::GH130,(Predicted glycosylase)::(Na+/proline symporter)::GH26,(Glycosyl hydrolase family 26)::(AraC-type DNA-binding domain-containing proteins)::GH5,(Cellulase (glycosyl hydrolase family …
197	Leeuwenhoekiella sp. MAR_2009_132	galactose-containing polysaccharide	P162DRAFT_1700	P162DRAFT_1708	3204	3212	9	GH35,GH42(Beta-galactosidase)::(Signal transduction histidine kinase)::(Na+/melibiose symporter and related transporters)::(ASPIC and UnbV/Repeat domain in Vibrio, Colwellia, Bradyrhizobium and Shewanella)::(SusD family/Starch-binding associating with outer membrane)::(TonB-linked outer membrane protein, SusC/RagA family)::(Bacteroidetes-specific putative membrane protein)::(C-terminal domain of …
198	Flavimarina sp. Hel1_48	alpha-mannose-rich substrate	P164DRAFT_3387	P164DRAFT_3402	159	174	16	(Response regulator receiver domain)::(TonB-linked outer membrane protein, SusC/RagA family)::(SusD family/Starch-binding associating with outer membrane)::GH125,(Uncharacterized conserved protein)::GH92,(alpha-1,2-mannosidase, putative)::(Esterase/lipase)::GH97,(Glycosyl-hydrolase 97 N-terminal/Glycosyl-hydrolase 97 C-terminal, oligomerisation/Glycoside hydrolase 97)::(Transcriptional regulator/…
199	Flavimarina sp. Hel1_48	arabinoxylan	P164DRAFT_0131	P164DRAFT_0140	467	476	10	GH51,(Alpha-L-arabinofuranosidase)::(Uncharacterized protein conserved in bacteria)::GH43,(Glycosyl hydrolases family 43)::GH43,GH32(Glycosyl hydrolases family 43)::GH51,(Alpha-L-arabinofuranosidase)::(SusD family/Starch-binding associating with outer membrane)::(TonB-linked outer membrane protein, SusC/RagA family)::(ADP-ribose pyrophosphatase)::(Histidine kinase-, DNA gyrase B-, and HSP90-like …
200	Flavimarina sp. Hel1_48	sialic acid polysaccharide	P164DRAFT_0312	P164DRAFT_0318	642	648	7	(TonB-linked outer membrane protein, SusC/RagA family)::(SusD family/Starch-binding associating with outer membrane)::GH33,(Predicted neuraminidase (sialidase))::(Dihydrodipicolinate synthase/N-acetylneuraminate lyase)::(transporter, SSS family)::(L-fucose isomerase)::GH84,(Glycosyl hydrolase family 20, domain 2/beta-N-acetylglucosaminidase)
201	Flavimarina sp. Hel1_48	unknown	P164DRAFT_0435	P164DRAFT_0446	758	767	10	(Por secretion system C-terminal sorting domain)::(SusD family/Starch-binding associating with outer membrane)::(TonB-linked outer membrane protein, SusC/RagA family)::(Major Facilitator Superfamily)::GH43,GH130(Predicted glycosylase)::GH13,(trehalose synthase)::(Methyltransferase domain)::(Predicted oxidoreductases (related to aryl-alcohol dehydrogenases))::(TonB-linked outer membrane protein, S…
202	Flavimarina sp. Hel1_48	xylan	P164DRAFT_0473	P164DRAFT_0491	793	811	19	(SusD family/Starch-binding associating with outer membrane)::(TonB-linked outer membrane protein, SusC/RagA family)::(Sugar (pentulose and hexulose) kinases)::(transcriptional regulator, LacI family)::GH67,(Alpha-glucuronidase)::GH10,(Beta-1,4-xylanase)::GH115,(Glycosyl hydrolase family 67 N-terminus)::CBM22,GH10(Glycosyl hydrolase family 10)::(IPT/TIG domain)::(SusD family/Starch-binding associ…
203	Flavimarina sp. Hel1_48	xylan	P164DRAFT_0830	P164DRAFT_0844	1133	1146	14	GH43,(Beta-xylosidase)::GH97,(Glycosyl-hydrolase 97 N-terminal/Glycosyl-hydrolase 97 C-terminal, oligomerisation/Glycoside hydrolase 97)::GH43,(Beta-xylosidase)::CE6,CE1(Enterochelin esterase and related enzymes)::GH8,(Endoglucanase Y)::GH95,(Glycosyl hydrolase family 65, N-terminal domain)::(Signal transduction histidine kinase)::GH10,(Beta-1,4-xylanase)::GH10,CBM4(Carbohydrate binding domain/Gl…
204	Flavimarina sp. Hel1_48	unknown	P164DRAFT_0993	P164DRAFT_1006	1293	1306	14	(Domain of unknown function (DUF4289))::(SusD family/Starch-binding associating with outer membrane)::(TonB-linked outer membrane protein, SusC/RagA family)::(SusD family/Starch-binding associating with outer membrane)::(TonB-linked outer membrane protein, SusC/RagA family)::(RNase HII (EC 3.1.26.4))::(Ferritin-like domain)::(Ferritin-like domain)::(lipoate-protein ligase B)::(lysyl-tRNA syntheta…
205	Flavimarina sp. Hel1_48	pectin	P164DRAFT_1077	P164DRAFT_1095	1376	1393	18	(Predicted CoA-binding protein)::(Cupin domain)::PL10,(pectate lyase, PelA/Pel-15E family)::CE12,(Lysophospholipase L1 and related esterases)::CE8,(Pectin methylesterase)::(Esterase/lipase)::CE12,(Lysophospholipase L1 and related esterases)::GH43,(Beta-xylosidase)::GH105,(Predicted unsaturated glucuronyl hydrolase involved in regulation of bacterial surface properties, and related proteins)::(hyp…
206	Flavimarina sp. Hel1_48	unknown	P164DRAFT_1644	P164DRAFT_1648	1919	1923	5	(TonB-linked outer membrane protein, SusC/RagA family)::(SusD family/Starch-binding associating with outer membrane)::(hypothetical protein)::GH43,(Predicted beta-xylosidase)::GH5,(Sugar-binding cellulase-like)
207	Flavimarina sp. Hel1_48	unknown	P164DRAFT_1690	P164DRAFT_1697	1963	1970	8	(Y_Y_Y domain/Bacterial regulatory proteins, luxR family)::(TonB-linked outer membrane protein, SusC/RagA family)::(SusD family/Starch-binding associating with outer membrane)::(hypothetical protein)::GH30,(O-Glycosyl hydrolase)::GH5,(Cellulase (glycosyl hydrolase family 5))::GH30,(O-Glycosyl hydrolase)::(transcriptional regulator, AraC family)
208	Flavimarina sp. Hel1_48	fucomannan	P164DRAFT_2366	P164DRAFT_2380	2603	2616	14	(two component transcriptional regulator, LytTR family)::(Histidine kinase)::GH92,(alpha-1,2-mannosidase, putative)::CBM9,(Domain of unknown function (DUF1083))::(Uncharacterized protein conserved in bacteria)::GH20,CBM32(N-acetyl-beta-hexosaminidase)::GH92,(alpha-1,2-mannosidase, putative)::(TonB-linked outer membrane protein, SusC/RagA family)::(Starch-binding associating with outer membrane)::…
209	Flavimarina sp. Hel1_48	unknown	P164DRAFT_2696	P164DRAFT_2702	2915	2921	7	(TonB-linked outer membrane protein, SusC/RagA family)::(SusD family/Starch-binding associating with outer membrane)::(hypothetical protein)::GH2,(Beta-galactosidase/beta-glucuronidase)::GH31,(Alpha-glucosidases, family 31 of glycosyl hydrolases)::GH29,(Alpha-L-fucosidase)::GH5,(Endoglucanase)
210	Flavimarina sp. Hel1_48	alpha-glucan (potentially starch)	P164DRAFT_2858	P164DRAFT_2864	3075	3081	7	GH13,CBM48(Por secretion system C-terminal sorting domain)::(SusE outer membrane protein)::(SusD family/Starch-binding associating with outer membrane)::(TonB-linked outer membrane protein, SusC/RagA family)::(transcriptional regulator, LacI family)::GH13,(Glycosidases)::GH13,(Glycosidases)
211	Flavimarina sp. Hel1_48	beta-mannan	P164DRAFT_2911	P164DRAFT_2924	3126	3139	14	GH130,(Predicted glycosylase)::(Na+/proline symporter)::GH26,(Glycosyl hydrolase family 26)::(AraC-type DNA-binding domain-containing proteins)::(TonB-linked outer membrane protein, SusC/RagA family)::(SusD family/Starch-binding associating with outer membrane)::(IPT/TIG domain)::GH36,GH27(Melibiase)::(Repeat domain in Vibrio, Colwellia, Bradyrhizobium and Shewanella)::(Domain of unknown function…
212	Flavimarina sp. Hel1_48	unknown	P164DRAFT_2920	P164DRAFT_2932	3135	3145	11	(Domain of unknown function (DUF303))::CE2,(Lysophospholipase L1 and related esterases)::(hypothetical protein)::GH26,(Glycosyl hydrolase family 26)::GH9,(Glycosyl hydrolase family 9/N-terminal ig-like domain of cellulase)::(N-acyl-D-glucosamine 2-epimerase)::(TonB-linked outer membrane protein, SusC/RagA family)::(SusD family/Starch-binding associating with outer membrane)::CBM32,CBM35(Por secre…
213	Lutibacter sp. Hel1_33_5	alpha-mannose-rich substrate	Ga0052900_0647	Ga0052900_0658	640	651	12	(CTP synthase (EC 6.3.4.2))::(protein translocase subunit yidC)::(Aspartyl/Asparaginyl beta-hydroxylase)::(hypothetical protein)::(hypothetical protein)::(Fucose permease)::(Asparaginase)::GH92,(alpha-1,2-mannosidase, putative)::GH92,CBM32(alpha-1,2-mannosidase, putative)::GH20,(Glycosyl hydrolase family 20, catalytic domain/Glycosyl hydrolase family 20, domain 2/Fn3 associated)::(Uncharacterized…
214	Lutibacter sp. Hel1_33_5	FCSP	Ga0052900_0894	Ga0052900_0917	884	907	24	(Arylsulfatase A and related enzymes)::(hypothetical protein)::(Arylsulfatase A and related enzymes)::(hypothetical protein)::(Dehydrogenases with different specificities (related to short-chain alcohol dehydrogenases))::(5-keto 4-deoxyuronate isomerase)::(transcriptional regulator, LacI family)::(Signal transduction histidine kinase)::(TonB-linked outer membrane protein, SusC/RagA family)::(SusD…
215	Lutibacter sp. Hel1_33_5	laminarin B	Ga0052900_2533	Ga0052900_2544	2503	2514	12	(Y_Y_Y domain/Bacterial regulatory proteins, luxR family)::(TonB-linked outer membrane protein, SusC/RagA family)::(SusD family/Starch-binding associating with outer membrane)::(hypothetical protein)::GH16,(Beta-glucanase/Beta-glucan synthetase)::(hypothetical protein)::GH17,(Exo-beta-1,3-glucanase)::GH2,(Glycosyl hydrolases family 2, TIM barrel domain)::GH30,(O-Glycosyl hydrolase)::(Na+/melibios…
216	Lutibacter sp. Hel1_33_5	alginate	Ga0052900_2632	Ga0052900_2649	2599	2616	18	PL6,(Chondroitinase B)::(Sugar kinases, ribokinase family)::(Peptidase family M23)::PL7,(Alginate lyase)::(6-phosphogluconate dehydrogenase (decarboxylating))::(Mn2+ and Fe2+ transporters of the NRAMP family)::PL7,(Alginate lyase)::(Dehydrogenases with different specificities (related to short-chain alcohol dehydrogenases))::PL6,CBM32(Por secretion system C-terminal sorting domain)::(Por secretio…
217	Lutibacter sp. Hel1_33_5	unknown	Ga0052900_2652	Ga0052900_2660	2619	2627	9	(6-phosphofructokinase)::(MFS transporter, sugar porter (SP) family)::(Signal transduction histidine kinase)::(TonB-linked outer membrane protein, SusC/RagA family)::(SusD family/Starch-binding associating with outer membrane)::(ASPIC and UnbV/Repeat domain in Vibrio, Colwellia, Bradyrhizobium and Shewanella)::GH3,(Beta-glucosidase-related glycosidases)::(Gluconolactonase)::GH3,(Beta-glucosidase-…
218	Maribacter dokdonensis sp. MAR_2009_71	alginate	Ga0040978_0453	Ga0040978_0465	463	475	13	(Mn2+ and Fe2+ transporters of the NRAMP family)::(transcriptional regulator, GntR family)::PL7,(Alginate lyase)::PL7,(Alginate lyase)::(PKD repeat-containing protein)::(Starch-binding associating with outer membrane)::(TonB-linked outer membrane protein, SusC/RagA family)::(dihydrofolate synthase / folylpolyglutamate synthase)::(outer membrane transport energization protein TonB)::(outer membran…
219	Maribacter dokdonensis sp. MAR_2009_71	unknown	Ga0040978_0522	Ga0040978_0531	532	541	10	(regulatory protein, luxR family)::(TonB-linked outer membrane protein, SusC/RagA family)::(Starch-binding associating with outer membrane)::(Concanavalin A-like lectin/glucanases superfamily protein)::(hypothetical protein)::(hypothetical protein)::CE1,(Phospholipase/Carboxylesterase)::GH3,(beta-glucosidase)::(Arylsulfatase A)::(Sensors of blue-light using FAD)
220	Maribacter dokdonensis sp. MAR_2009_71	alginate	Ga0040978_0536	Ga0040978_0548	546	558	13	PL6,(poly(beta-D-mannuronate) lyase)::PL12,(Heparinase II/III-like protein)::PL6,(poly(beta-D-mannuronate) lyase)::PL17,(Alginate lyase)::(Cupin domain-containing protein)::(Mn2+ and Fe2+ transporters of the NRAMP family)::(mannose-6-phosphate isomerase)::(TonB-linked outer membrane protein, SusC/RagA family)::(Starch-binding associating with outer membrane)::(transcriptional regulator, GntR fami…
221	Maribacter dokdonensis sp. MAR_2009_71	alpha-glucan (potentially starch)	Ga0040978_0714	Ga0040978_0723	721	730	10	(Uncharacterized conserved protein, DUF1697 family)::(hypothetical protein)::(glycerophosphoryl diester phosphodiesterase)::GH13,(Glycosidase)::GH65,(maltose phosphorylase)::(beta-phosphoglucomutase)::(transcriptional regulator, LacI family)::(iron complex outermembrane recepter protein)::(Starch-binding associating with outer membrane)::(solute:Na+ symporter, SSS family)
222	Maribacter dokdonensis sp. MAR_2009_71	digeneaside	Ga0040978_1404	Ga0040978_1407	1408	1411	4	(Outer membrane receptor for ferrienterochelin and colicins)::GH37,GH63(Trehalase)::(transporter, SSS family)::(glycerate kinase)
223	Maribacter dokdonensis sp. MAR_2009_71	unknown	Ga0040978_1626	Ga0040978_1644	1628	1646	19	CBM32,(Uncharacterized membrane protein)::(arylsulfatase)::(Repeat domain-containing protein)::(Starch-binding associating with outer membrane)::(TonB-linked outer membrane protein, SusC/RagA family)::(Glycosyl hydrolase-like 10)::CBM9,(Carbohydrate family 9 binding domain-like)::(Histidine kinase)::(two component transcriptional regulator, LytTR family)::(tRNA1Val (adenine37-N6)-methyltransferas…
224	Maribacter dokdonensis sp. MAR_2009_71	unknown	Ga0040978_2075	Ga0040978_2093	2072	2090	19	(His Kinase A (phospho-acceptor) domain-containing protein)::(Uncharacterized conserved protein PhnB, glyoxalase superfamily)::GH63,(Glycosyl hydrolase family 63 C-terminal domain-containing protein)::(AraC-type DNA-binding protein)::(Cupin domain-containing protein)::(ATP:ADP antiporter, AAA family)::(beta-lactamase class A)::(threonine synthase-related protein)::(Uncharacterized conserved prote…
225	Maribacter dokdonensis sp. MAR_2009_71	xylan	Ga0040978_2701	Ga0040978_2713	2696	2708	13	(sulfite reductase (NADPH) flavoprotein alpha-component)::(hypothetical protein)::(Cd2+/Zn2+-exporting ATPase)::(Fur family transcriptional regulator, ferric uptake regulator)::(hypothetical protein)::GH43,(Glycosyl hydrolases family 43)::(sugar (Glycoside-Pentoside-Hexuronide) transporter)::GH10,(endo-1,4-beta-xylanase)::(Signal transduction histidine kinase)::(Repeat domain-containing protein):…
226	Maribacter dokdonensis sp. MAR_2009_71	FCSP	Ga0040978_3697	Ga0040978_3799	3685	3786	102	GH85,(Endo-beta-N-acetylglucosaminidase D)::(hypothetical protein)::(tR(Arg) A34 adenosine deaminase TadA)::(MFS transporter, sugar porter (SP) family)::(L-alanine-DL-glutamate epimerase)::(lactaldehyde dehydrogenase / glycolaldehyde dehydrogenase)::(2-deoxy-D-gluconate 3-dehydrogenase)::(2-desacetyl-2-hydroxyethyl bacteriochlorophyllide A dehydrogenase)::GH117,GH43(Glycosyl hydrolases family 43)…
227	Maribacter forsetii sp. DSM_18668	digeneaside	P177DRAFT_00429	P177DRAFT_00433	430	434	5	(transcriptional regulator, LacI family)::(Outer membrane receptor for ferrienterochelin and colicins)::GH37,GH63(Trehalase)::(transporter, SSS family)::(glycerate kinase)
228	Maribacter forsetii sp. DSM_18668	unknown	P177DRAFT_01100	P177DRAFT_01104	1100	1104	5	(D-mannonate dehydratase (EC 4.2.1.8))::(Dehydrogenases with different specificities (related to short-chain alcohol dehydrogenases))::GH37,GH78(Bacterial alpha-L-rhamnosidase)::(Predicted dehydrogenases and related proteins)::(Domain of Unknown Function (DUF1080))
229	Maribacter forsetii sp. DSM_18668	unknown	P177DRAFT_01105	P177DRAFT_01116	1105	1116	12	(TonB-linked outer membrane protein, SusC/RagA family)::(SusD family/Starch-binding associating with outer membrane)::(hypothetical protein)::GH92,(alpha-1,2-mannosidase, putative)::GH3,(Beta-glucosidase-related glycosidases)::(hypothetical protein)::GH115,(hypothetical protein)::(hypothetical protein)::(Signal transduction histidine kinase)::(Family of unknown function (DUF706))::(transporter, S…
230	Maribacter forsetii sp. DSM_18668	unknown	P177DRAFT_01117	P177DRAFT_01131	1117	1131	15	(hypothetical protein)::(Arylsulfatase A and related enzymes)::GH3,(Beta-glucosidase-related glycosidases)::CE1,(Alpha/beta hydrolase family)::(Uncharacterized protein conserved in bacteria)::(Uncharacterized protein conserved in bacteria)::(Concanavalin A-like lectin/glucanases superfamily)::(SusD family/Starch-binding associating with outer membrane)::(TonB-linked outer membrane protein, SusC/R…
231	Maribacter forsetii sp. DSM_18668	FCSP	P177DRAFT_02775	P177DRAFT_02801	2765	2791	27	(Arylsulfatase A and related enzymes)::(hypothetical protein)::GH28,GH49(Glycosyl hydrolases family 28)::(Arylsulfatase A and related enzymes)::GH97,(Glycosyl-hydrolase 97 N-terminal/Glycosyl-hydrolase 97 C-terminal, oligomerisation/Glycoside hydrolase 97)::(Arylsulfatase A and related enzymes)::(Arylsulfatase A and related enzymes)::(Domain of Unknown Function (DUF1080))::(Lysophospholipase L1 a…
232	Maribacter forsetii sp. DSM_18668	alginate	P177DRAFT_03270	P177DRAFT_03276	3253	3259	7	(transcriptional regulator, GntR family)::PL7,(Alginate lyase)::PL7,(Alginate lyase)::(hypothetical protein)::(Carbohydrate binding domain/PKD domain)::(SusD family/Starch-binding associating with outer membrane)::(TonB-linked outer membrane protein, SusC/RagA family)
233	Maribacter forsetii sp. DSM_18668	unknown	P177DRAFT_03387	P177DRAFT_03412	3369	3394	26	(hypothetical protein)::(hypothetical protein)::(hypothetical protein)::(Lysophospholipase L1 and related esterases)::(Cytochrome c peroxidase)::(Por secretion system C-terminal sorting domain)::(hypothetical protein)::(Predicted amidohydrolase)::(Right handed beta helix region)::(acetylornithine deacetylase or succinyl-diaminopimelate desuccinylase)::GH109,(Predicted dehydrogenases and related p…
234	Maribacter forsetii sp. DSM_18668	alginate	P177DRAFT_03419	P177DRAFT_03431	3401	3413	13	PL6,(Chondroitinase B)::PL7,(Alginate lyase)::(D-mannonate dehydratase (EC 4.2.1.8))::(Predicted dehydrogenases and related proteins)::(Na+/proline symporter)::(hypothetical protein)::PL6,(Chondroitinase B)::PL17,(Alginate lyase/Heparinase II/III-like protein)::(Cupin domain)::(Mn2+ and Fe2+ transporters of the NRAMP family)::(Phosphomannose isomerase)::(TonB-linked outer membrane protein, SusC/R…
235	Maribacter forsetii sp. DSM_18668	alpha-glucan (potentially starch)	P177DRAFT_03609	P177DRAFT_03617	3591	3599	9	(Uncharacterized protein conserved in bacteria)::(flavoprotein, HI0933 family)::(Glycerophosphoryl diester phosphodiesterase)::GH13,(Glycosidases)::GH65,(Trehalose and maltose hydrolases (possible phosphorylases))::(beta-phosphoglucomutase)::(transcriptional regulator, LacI family)::(TonB-linked outer membrane protein, SusC/RagA family)::(SusD family/Starch-binding associating with outer membrane)
236	Maribacter sp. Hel1_7	unknown	P178DRAFT_0359	P178DRAFT_0375	356	371	16	(ASPIC and UnbV/Repeat domain in Vibrio, Colwellia, Bradyrhizobium and Shewanella)::GH88,(Highly conserved protein containing a thioredoxin domain)::(transporter, SSS family)::(ADP-ribose pyrophosphatase)::(transporter, SSS family)::(Family of unknown function (DUF706))::(Signal transduction histidine kinase)::(hypothetical protein)::GH115,(hypothetical protein)::(hypothetical protein)::GH3,(Beta…
237	Maribacter sp. Hel1_7	fructose	P178DRAFT_0828	P178DRAFT_0833	820	825	6	(Transcriptional regulator/sugar kinase)::(SusD family/Starch-binding associating with outer membrane)::(TonB-linked outer membrane protein, SusC/RagA family)::GH32,(Beta-fructosidases (levanase/invertase))::(MFS transporter, sugar porter (SP) family)::(ABC-type sugar transport system, periplasmic component)
238	Maribacter sp. Hel1_7	unknown	P178DRAFT_0877	P178DRAFT_0904	869	896	28	(Outer membrane receptor for ferrienterochelin and colicins)::(hypothetical protein)::(Histidinol-phosphate/aromatic aminotransferase and cobyric acid decarboxylase)::(Predicted permeases)::GH109,(Predicted dehydrogenases and related proteins)::(dTDP-glucose pyrophosphorylase)::(hypothetical protein)::(oxidoreductase alpha (molybdopterin) subunit)::(Uncharacterized protein conserved in bacteria):…
239	Maribacter sp. Hel1_7	digeneaside	P178DRAFT_1079	P178DRAFT_1082	1069	1072	4	(glycerate kinase)::(transporter, SSS family)::GH37,GH63(Glycogen debranching enzyme)::(Outer membrane receptor proteins, mostly Fe transport)
240	Maribacter sp. Hel1_7	alpha-glucan (potentially starch)	P178DRAFT_1805	P178DRAFT_1814	1787	1796	10	(transporter, SSS family)::(SusD family/Starch-binding associating with outer membrane)::(TonB-linked outer membrane protein, SusC/RagA family)::(transcriptional regulator, LacI family)::(beta-phosphoglucomutase)::GH65,(Trehalose and maltose hydrolases (possible phosphorylases))::GH13,(Glycosidases)::(Glycerophosphoryl diester phosphodiesterase)::(flavoprotein, HI0933 family)::(Uncharacterized pr…
241	Maribacter sp. Hel1_7	alginate	P178DRAFT_2004	P178DRAFT_2013	1981	1990	10	(Dehydrogenases with different specificities (related to short-chain alcohol dehydrogenases))::(Sugar phosphate permease)::(transcriptional regulator, GntR family)::(SusD family/Starch-binding associating with outer membrane)::(TonB-linked outer membrane protein, SusC/RagA family)::(Phosphomannose isomerase)::(Mn2+ and Fe2+ transporters of the NRAMP family)::(Cupin domain)::PL17,(Alginate lyase/H…
242	Maribacter sp. Hel1_7	unknown	P178DRAFT_2024	P178DRAFT_2033	2000	2009	10	(TonB-linked outer membrane protein, SusC/RagA family)::(SusD family/Starch-binding associating with outer membrane)::(Imidazolonepropionase and related amidohydrolases)::(hypothetical protein)::(Mn2+ and Fe2+ transporters of the NRAMP family)::(hypothetical protein)::(Dihydrodipicolinate synthase/N-acetylneuraminate lyase)::(Acetyltransferases)::(Glucose/sorbosone dehydrogenases)::GH109,(Predict…
243	Maribacter sp. Hel1_7	glucuronoxylan	P178DRAFT_2646	P178DRAFT_2655	2605	2614	10	(heavy metal-(Cd/Co/Hg/Pb/Zn)-translocating P-type ATPase)::(Fe2+/Zn2+ uptake regulation proteins)::(Predicted deacylase)::GH43,(Beta-xylosidase)::(sugar (Glycoside-Pentoside-Hexuronide) transporter)::GH10,(Beta-1,4-xylanase)::(Signal transduction histidine kinase)::GH67,(Alpha-glucuronidase)::(SusD family/Starch-binding associating with outer membrane)::(TonB-linked outer membrane protein, SusC/…
244	Maribacter sp. Hel1_7	unknown	P178DRAFT_2768	P178DRAFT_2778	2725	2735	11	(Arylsulfatase A and related enzymes)::GH3,(Beta-glucosidase-related glycosidases)::CE1,(Predicted peptidase)::(Uncharacterized protein conserved in bacteria)::(Uncharacterized protein conserved in bacteria)::(Concanavalin A-like lectin/glucanases superfamily)::(SusD family/Starch-binding associating with outer membrane)::(TonB-linked outer membrane protein, SusC/RagA family)::(Response regulator…
245	Maribacter sp. Hel1_7	alpha-mannan	P178DRAFT_2779	P178DRAFT_2795	2736	2752	17	(transcriptional regulator, LacI family)::GH38,(Alpha-mannosidase)::(TonB-linked outer membrane protein, SusC/RagA family)::(SusD family/Starch-binding associating with outer membrane)::GH38,(Alpha-mannosidase)::(hypothetical protein)::(Demethylmenaquinone methyltransferase)::(MFS transporter, sugar porter (SP) family)::(hypothetical protein)::(Dehydrogenases with different specificities (related…
246	Maribacter sp. Hel1_7	FCSP	P178DRAFT_3731	P178DRAFT_3759	3678	3706	29	(hypothetical protein)::(Dehydrogenases with different specificities (related to short-chain alcohol dehydrogenases))::(5-keto 4-deoxyuronate isomerase)::(hypothetical protein)::(Arylsulfatase A and related enzymes)::(hypothetical protein)::(Arylsulfatase A and related enzymes)::(Arylsulfatase A and related enzymes)::(Arylsulfatase A and related enzymes)::(Lysophospholipase L1 and related esteras…
247	Maribacter sp. Hel1_7	alginate	P178DRAFT_4207	P178DRAFT_4213	4151	4157	7	(transcriptional regulator, GntR family)::PL7,(Alginate lyase)::PL7,(Alginate lyase)::(hypothetical protein)::(FOG: PKD repeat)::(SusD family/Starch-binding associating with outer membrane)::(TonB-linked outer membrane protein, SusC/RagA family)
248	Maribacter sp. MAR_2009_60	alginate	Ga0040979_0145	Ga0040979_0157	139	151	13	(LacI family transcriptional regulator)::(NAD(P)-dependent dehydrogenase, short-chain alcohol dehydrogenase family)::(MFS transporter, ACS family, hexuronate transporter)::(GntR family transcriptional regulator, transcriptional repressor for pyruvate dehydrogenase complex)::(Starch-binding associating with outer membrane)::(TonB-linked outer membrane protein, SusC/RagA family)::(mannose-6-phospha…
249	Maribacter sp. MAR_2009_60	unknown	Ga0040979_0165	Ga0040979_0172	159	166	8	GH3,(beta-glucosidase)::CE1,(Phospholipase/Carboxylesterase)::(hypothetical protein)::(hypothetical protein)::(Concanavalin A-like lectin/glucanases superfamily protein)::(Starch-binding associating with outer membrane)::(TonB-linked outer membrane protein, SusC/RagA family)::(regulatory protein, luxR family)
250	Maribacter sp. MAR_2009_60	alginate	Ga0040979_0231	Ga0040979_0243	225	237	13	(Na+/H+ antiporter NhaD)::(biopolymer transport protein ExbB)::(outer membrane transport energization protein ExbD)::(hypothetical protein)::(dihydrofolate synthase / folylpolyglutamate synthase)::(TonB-linked outer membrane protein, SusC/RagA family)::(Starch-binding associating with outer membrane)::(PKD repeat-containing protein)::PL7,(Alginate lyase)::PL7,(Alginate lyase)::(GntR family transc…
251	Maribacter sp. MAR_2009_60	FCSP	Ga0040979_0687	Ga0040979_0794	676	783	108	(Two component regulator propeller)::(Starch-binding associating with outer membrane)::(TonB-linked outer membrane protein, SusC/RagA family)::(hypothetical protein)::GH88,(unsaturated chondroitin disaccharide hydrolase)::(MFS transporter, sugar porter (SP) family)::CE1,(S-formylglutathione hydrolase FrmB)::GH97,(alpha-glucosidase)::(Heparinase II/III-like protein)::(Acetyl esterase/lipase)::(Rig…
252	Maribacter sp. MAR_2009_60	xylan	Ga0040979_1801	Ga0040979_1812	1785	1796	12	(hypothetical protein)::(TonB-linked outer membrane protein, SusC/RagA family)::(Starch-binding associating with outer membrane)::(Repeat domain-containing protein)::(Signal transduction histidine kinase)::GH10,(endo-1,4-beta-xylanase)::(sugar (Glycoside-Pentoside-Hexuronide) transporter)::GH43,(Glycosyl hydrolases family 43)::(hypothetical protein)::(Fur family transcriptional regulator, ferric …
253	Maribacter sp. MAR_2009_60	unknown	Ga0040979_2379	Ga0040979_2392	2354	2367	14	GH88,(Glycosyl Hydrolase Family 88)::(solute:Na+ symporter, SSS family)::(hypothetical protein)::(inositol oxygenase)::(Signal transduction histidine kinase)::(Calcineurin-like phosphoesterase)::GH115,(Glycosyl hydrolase family 115)::(Phosphoinositide phospholipase C, Ca2+-dependent)::GH3,(beta-glucosidase)::GH29,(alpha-L-fucosidase)::GH92,(alpha-1,2-mannosidase, putative)::(Glycosyl hydrolase fa…
254	Maribacter sp. MAR_2009_60	digeneaside	Ga0040979_3145	Ga0040979_3149	3115	3119	5	(glycerate kinase)::(transporter, SSS family)::GH37,GH63(Trehalase)::(Outer membrane receptor for ferrienterochelin and colicins)::(LacI family transcriptional regulator)
255	Maribacter sp. MAR_2009_60	alpha-glucan (potentially starch)	Ga0040979_3839	Ga0040979_3848	3807	3816	10	(solute:Na+ symporter, SSS family)::(Starch-binding associating with outer membrane)::(iron complex outermembrane recepter protein)::(LacI family transcriptional regulator)::(beta-phosphoglucomutase)::GH65,(maltose phosphorylase)::GH13,(Glycosidase)::(glycerophosphoryl diester phosphodiesterase)::(hypothetical protein)::(Uncharacterized conserved protein, DUF1697 family)
256	Maribacter sp. MAR_2009_72	glucuronoxylan	JM81DRAFT_0176	JM81DRAFT_0188	176	188	13	(heavy metal-(Cd/Co/Hg/Pb/Zn)-translocating P-type ATPase)::(Fe2+/Zn2+ uptake regulation proteins)::(Predicted deacylase)::(alpha-L-glutamate ligase, RimK family)::GH2,(Domain of unknown function (DUF303))::GH43,(Glycosyl hydrolases family 43)::(Na+/melibiose symporter and related transporters)::GH10,(Beta-1,4-xylanase)::(Signal transduction histidine kinase)::GH67,(Alpha-glucuronidase)::(ASPIC a…
257	Maribacter sp. MAR_2009_72	unknown	JM81DRAFT_0271	JM81DRAFT_0280	270	278	9	(hypothetical protein)::(Arylsulfatase A and related enzymes)::GH3,(Beta-glucosidase-related glycosidases)::CE1,(Alpha/beta hydrolase family)::(Uncharacterized protein conserved in bacteria)::(Uncharacterized protein conserved in bacteria)::(SusD family/Starch-binding associating with outer membrane)::(TonB-linked outer membrane protein, SusC/RagA family)::(Bacterial regulatory proteins, luxR fam…
258	Maribacter sp. MAR_2009_72	unknown	JM81DRAFT_0753	JM81DRAFT_0765	748	760	13	GH28,(Glycosyl hydrolases family 28)::GH92,(alpha-1,2-mannosidase, putative)::(hypothetical protein)::(SusD family/Starch-binding associating with outer membrane)::(TonB-linked outer membrane protein, SusC/RagA family)::(GIY-YIG catalytic domain)::(hypothetical protein)::(hypothetical protein)::(carbamoyl-phosphate synthase, large subunit)::(ribosomal protein L34, bacterial type)::(hypothetical p…
259	Maribacter sp. MAR_2009_72	unknown	JM81DRAFT_0994	JM81DRAFT_1012	988	1006	19	(ASPIC and UnbV/Repeat domain in Vibrio, Colwellia, Bradyrhizobium and Shewanella/FG-GAP repeat)::(Starch-binding associating with outer membrane)::(TonB-linked outer membrane protein, SusC/RagA family)::GH20,CBM32(N-acetyl-beta-hexosaminidase)::(Putative glycosyl hydrolase domain)::CBM9,(Domain of unknown function (DUF1083))::(Histidine kinase)::(two component transcriptional regulator, LytTR fa…
260	Maribacter sp. MAR_2009_72	rhamnose-containing substrate	JM81DRAFT_1105	JM81DRAFT_1161	1093	1145	53	(L-rhamnose-proton symport protein (RhaT))::(Predicted metal-dependent hydrolase of the TIM-barrel fold)::(Dehydrogenases with different specificities (related to short-chain alcohol dehydrogenases))::(FAD/FMN-containing dehydrogenases)::(Uncharacterized conserved protein)::(D-fructose 1,6-bisphosphatase (EC 3.1.3.11))::(Purine-cytosine permease and related proteins)::(L-lactate dehydrogenase (FM…
261	Maribacter sp. MAR_2009_72	alpha-glucan (potentially starch)	JM81DRAFT_1936	JM81DRAFT_1945	1909	1918	10	(Uncharacterized protein conserved in bacteria)::(flavoprotein, HI0933 family)::(Glycerophosphoryl diester phosphodiesterase)::GH13,(Glycosidases)::GH65,(Trehalose and maltose hydrolases (possible phosphorylases))::(beta-phosphoglucomutase)::(transcriptional regulator, LacI family)::(TonB-linked outer membrane protein, SusC/RagA family)::(SusD family/Starch-binding associating with outer membrane…
262	Maribacter sp. MAR_2009_72	sialic acid polysaccharide	JM81DRAFT_2789	JM81DRAFT_2801	2758	2770	13	(peptidyl-tRNA hydrolase (EC 3.1.1.29))::(ribosomal protein L25, Ctc-form)::(ribose-phosphate pyrophosphokinase)::GH33,(Predicted neuraminidase (sialidase))::GH29,(Alpha-L-fucosidase)::(Predicted dehydrogenases and related proteins)::(Methane oxygenase PmoA)::(Domain of Unknown Function (DUF1080))::(Transcriptional regulators)::(SusD family/Starch-binding associating with outer membrane)::(TonB-l…
263	Maribacter sp. MAR_2009_72	pectin	JM81DRAFT_2819	JM81DRAFT_2835	2787	2803	17	GH115,(Glycosyl hydrolase family 67 N-terminus)::(hypothetical protein)::GH28,(Glycosyl hydrolases family 28)::(L-rhamnose mutarotase)::(Arylsulfatase A and related enzymes)::GH105,GH88(Predicted unsaturated glucuronyl hydrolase involved in regulation of bacterial surface properties, and related proteins)::(hypothetical protein)::(Periplasmic component of the Tol biopolymer transport system)::(Su…
264	Maribacter sp. MAR_2009_72	pectin	JM81DRAFT_3351	JM81DRAFT_3367	3315	3330	16	GH43,(Beta-xylosidase)::GH28,(Glycosyl hydrolases family 28)::(hypothetical protein)::(TonB-linked outer membrane protein, SusC/RagA family)::(SusD family/Starch-binding associating with outer membrane)::(hypothetical protein)::GH105,(Predicted unsaturated glucuronyl hydrolase involved in regulation of bacterial surface properties, and related proteins)::GH105,(Predicted unsaturated glucuronyl hy…
265	Muricauda sp. MAR_2010_75	unknown	FG28DRAFT_0350	FG28DRAFT_0370	338	356	19	(Galactose mutarotase and related enzymes)::CE1,(Putative esterase)::(Arylsulfatase A and related enzymes)::(SusD family/Starch-binding associating with outer membrane)::(TonB-linked outer membrane protein, SusC/RagA family)::(FecR family protein)::(RNA polymerase sigma factor, sigma-70 family)::(Arylsulfatase A and related enzymes)::(hypothetical protein)::CE1,(Enterochelin esterase and related …
266	Muricauda sp. MAR_2010_75	beta-mannan	FG28DRAFT_0451	FG28DRAFT_0484	433	466	34	(Protein of unknown function (DUF2975))::(Predicted transcriptional regulator)::(ABC-type multidrug transport system, ATPase component)::(Peptidase family M1/ABC-2 family transporter protein)::(FOG: WD40-like repeat)::(hypothetical protein)::(Domain of Unknown Function (DUF1080))::(Cytochrome c554 and c-prime)::GH5,(Cellulase (glycosyl hydrolase family 5))::GH36,GH27(Melibiase)::(Na+/proline symp…
267	Muricauda sp. MAR_2010_75	arabinan	FG28DRAFT_0505	FG28DRAFT_0519	485	499	15	(hypothetical protein)::(Bacterial Ig-like domain/Calx-beta domain)::(anion transporter)::(hypothetical protein)::(SusD family/Susd and RagB outer membrane lipoprotein)::(TonB-linked outer membrane protein, SusC/RagA family)::(hypothetical protein)::(transporter, SSS family)::(aldose 1-epimerase (EC 5.1.3.3))::(L-arabinose isomerase)::(Ribulose-5-phosphate 4-epimerase and related epimerases and a…
268	Muricauda sp. MAR_2010_75	alpha-glucan (potentially starch)	FG28DRAFT_0880	FG28DRAFT_0887	859	866	8	(flavoprotein, HI0933 family)::(Glycerophosphoryl diester phosphodiesterase)::(hypothetical protein)::GH13,(Glycosidases)::GH65,(Trehalose and maltose hydrolases (possible phosphorylases))::(transcriptional regulator, LacI family)::(TonB-linked outer membrane protein, SusC/RagA family)::(SusD family/Starch-binding associating with outer membrane)
269	Muricauda sp. MAR_2010_75	glucuronoxylan	FG28DRAFT_1588	FG28DRAFT_1602	1561	1575	15	GH67,(Alpha-glucuronidase)::(Dehydrogenases with different specificities (related to short-chain alcohol dehydrogenases))::(D-mannonate dehydratase (EC 4.2.1.8))::GH10,(Beta-1,4-xylanase)::GH2,CE4(Predicted xylanase/chitin deacetylase)::CE15,(hypothetical protein)::GH2,(Beta-galactosidase/beta-glucuronidase)::GH30,(O-Glycosyl hydrolase)::(ASPIC and UnbV/Repeat domain in Vibrio, Colwellia, Bradyrh…
270	Muricauda sp. MAR_2010_75	unknown	FG28DRAFT_1894	FG28DRAFT_1899	1864	1869	6	(Pectic acid lyase)::(Domain of unknown function (DUF4185))::(ASPIC and UnbV/Repeat domain in Vibrio, Colwellia, Bradyrhizobium and Shewanella)::(SusD family/Starch-binding associating with outer membrane)::(TonB-linked outer membrane protein, SusC/RagA family)::GH97,(Glycosyl-hydrolase 97 N-terminal/Glycosyl-hydrolase 97 C-terminal, oligomerisation/Glycoside hydrolase 97)
271	Muricauda sp. MAR_2010_75	xylan	FG28DRAFT_2756	FG28DRAFT_2771	2718	2733	16	GH2,(Glycosyl hydrolases family 2, sugar binding domain/Glycosyl hydrolases family 2/Glycosyl hydrolases family 2, TIM barrel domain)::GH43,(Glycosyl hydrolases family 43)::(Uncharacterized protein conserved in bacteria)::(hypothetical protein)::(TonB-linked outer membrane protein, SusC/RagA family)::(SusD family/Starch-binding associating with outer membrane)::(ASPIC and UnbV/Repeat domain in Vi…
272	Muricauda sp. MAR_2010_75	unknown	FG28DRAFT_2775	FG28DRAFT_2787	2737	2749	13	(Uncharacterized conserved protein)::(PAP2 superfamily)::(ASPIC and UnbV/Repeat domain in Vibrio, Colwellia, Bradyrhizobium and Shewanella)::CBM67,GH78(Alpha-L-rhamnosidase N-terminal domain/Bacterial alpha-L-rhamnosidase)::(DNA-binding HTH domain-containing proteins)::(TonB-linked outer membrane protein, SusC/RagA family)::(SusD family/Starch-binding associating with outer membrane)::(Concanaval…
273	Muricauda sp. MAR_2010_75	unknown	FG28DRAFT_2817	FG28DRAFT_2839	2779	2800	22	(Alginate export)::(two component transcriptional regulator, LuxR family)::(Molybdopterin oxidoreductase Fe4S4 domain/Pyridine nucleotide-disulphide oxidoreductase/Molybdopterin oxidoreductase/BFD-like [2Fe-2S] binding domain/Molydopterin dinucleotide binding domain)::(Rubredoxin)::(hypothetical protein)::(TonB-linked outer membrane protein, SusC/RagA family)::(SusD family/Starch-binding associat…
274	Muricauda sp. MAR_2010_75	unknown	FG28DRAFT_3032	FG28DRAFT_3038	2991	2997	7	(Signal transduction histidine kinase)::(TonB-linked outer membrane protein, SusC/RagA family)::(SusD family/Starch-binding associating with outer membrane)::GH130,(Predicted glycosylase)::(Major Facilitator Superfamily)::(hypothetical protein)::(Dienelactone hydrolase and related enzymes)
275	Nonlabens sp. Hel1_33_55	FCSP	Ga0052909_0637	Ga0052909_0660	633	656	24	(His Kinase A (phospho-acceptor) domain-containing protein)::(TonB-linked outer membrane protein, SusC/RagA family)::expressed,(Starch-binding associating with outer membrane)::GH3,(beta-glucosidase)::(Arylsulfatase A)::(Arylsulfatase A)::(Arylsulfatase A)::(iduronate 2-sulfatase)::GH29,(Alpha-L-fucosidase)::(Arylsulfatase A)::(Por secretion system C-terminal sorting domain-containing protein)::(…
276	Nonlabens sp. Hel1_33_55	laminarin B	Ga0052909_1665	Ga0052909_1676	1647	1658	12	(FAD/FMN-containing dehydrogenase)::GH3,(beta-glucosidase)::(Por secretion system C-terminal sorting domain-containing protein)::GH17,(Exo-beta-1,3-glucanase, GH17 family)::GH17,(glycoside/pentoside/hexuronide:cation symporter, GPH family)::GH30,(glucosylceramidase)::GH17,(Exo-beta-1,3-glucanase, GH17 family)::(hypothetical protein)::GH16,(Glycosyl hydrolases family 16)::(hypothetical protein)::G…
277	Nonlabens sp. Hel1_33_55	pectin	Ga0052909_2762	Ga0052909_2776	2721	2734	14	(transcriptional regulator, LacI family)::PL9,(Right handed beta helix region)::(Acetyl esterase/lipase)::GH43,(Beta-xylosidase)::GH105,(unsaturated rhamnogalacturonyl hydrolase)::(protein of unknown function (DUF4861))::GH28,(Pectate lyase superfamily protein)::(protein of unknown function (DUF5123))::(Starch-binding associating with outer membrane)::(TonB-linked outer membrane protein, SusC/Rag…
278	Nonlabens sp. Hel1_33_55	alpha-glucan (potentially starch)	Ga0052909_2827	Ga0052909_2837	2784	2794	11	GH13,CBM48(Por secretion system C-terminal sorting domain-containing protein)::(SusE outer membrane protein)::(Starch-binding associating with outer membrane)::(iron complex outermembrane recepter protein)::(transcriptional regulator, LacI family)::(maltose/moltooligosaccharide transporter)::(beta-phosphoglucomutase)::GH65,(maltose phosphorylase)::GH97,(Glycosyl-hydrolase 97 C-terminal, oligomeri…
279	Nonlabens sp. Hel1_38	alpha-glucan (potentially starch)	LY99DRAFT_0128	LY99DRAFT_0138	127	137	11	GH13,(Alpha amylase, catalytic domain)::GH13,(Glycosidases)::GH13,(Glycosidases)::GH65,(Trehalose and maltose hydrolases (possible phosphorylases))::(beta-phosphoglucomutase)::(Major Facilitator Superfamily)::(transcriptional regulator, LacI family)::(TonB-linked outer membrane protein, SusC/RagA family)::(SusD family)::(SusE outer membrane protein)::GH13,CBM48(Por secretion system C-terminal sor…
280	Nonlabens sp. Hel1_56	laminarin B	LZ06DRAFT_2562	LZ06DRAFT_2570	2568	2576	9	GH17,(Exo-beta-1,3-glucanase)::GH17,(Na+/melibiose symporter and related transporters)::GH30,(O-Glycosyl hydrolase)::GH17,(Exo-beta-1,3-glucanase)::(hypothetical protein)::GH16,(Glycosyl hydrolases family 16)::(Bacterial surface proteins containing Ig-like domains)::GH2,(Glycosyl hydrolases family 2, TIM barrel domain)::(Y_Y_Y domain/Bacterial regulatory proteins, luxR family)
281	Nonlabens sp. Hel1_56	galactose-containing polysaccharide	LZ06DRAFT_3549	LZ06DRAFT_3556	3532	3538	7	GH5,GH53(Arabinogalactan endo-1,4-beta-galactosidase)::GH2,(Beta-galactosidase/beta-glucuronidase)::(hypothetical protein)::(Por secretion system C-terminal sorting domain)::(Por secretion system C-terminal sorting domain)::(Por secretion system C-terminal sorting domain)::(Por secretion system C-terminal sorting domain)
282	Olleya sp. Hel1_94	laminarin A	JM82DRAFT_0745	JM82DRAFT_0751	126	132	7	(Y_Y_Y domain/Bacterial regulatory proteins, luxR family)::(TonB-linked outer membrane protein, SusC/RagA family)::(SusD family/Starch-binding associating with outer membrane)::CBM4,(Carbohydrate binding domain)::GH16,(Glycosyl hydrolases family 16)::GH3,(Beta-glucosidase-related glycosidases)::GH16,(Glycosyl hydrolases family 16)
283	Olleya sp. Hel1_94	alginate	JM82DRAFT_1098	JM82DRAFT_1107	473	482	10	(Transcriptional regulators)::PL7,(Alginate lyase)::(PKD domain)::(SusD family/Starch-binding associating with outer membrane)::(TonB-linked outer membrane protein, SusC/RagA family)::(Cupin domain)::PL17,(Alginate lyase/Heparinase II/III-like protein)::PL12,(Heparinase II/III-like protein)::PL6,(Chondroitinase B)::PL7,(Alginate lyase)
284	Olleya sp. Hel1_94	digeneaside	JM82DRAFT_1900	JM82DRAFT_1904	1262	1266	5	(transcriptional regulator, LacI family)::(Outer membrane receptor proteins, mostly Fe transport)::GH37,GH63(Trehalase)::(transporter, SSS family)::(glycerate kinase)
285	Olleya sp. Hel1_94	unknown	JM82DRAFT_2583	JM82DRAFT_2593	1927	1937	11	(Nucleoside-diphosphate-sugar epimerases)::(Bacterial regulatory proteins, luxR family)::(TonB-linked outer membrane protein, SusC/RagA family)::(SusD family/Starch-binding associating with outer membrane)::(Concanavalin A-like lectin/glucanases superfamily)::(Uncharacterized protein conserved in bacteria)::(Uncharacterized protein conserved in bacteria)::CE1,(Phospholipase/Carboxylesterase)::GH3…
286	Olleya sp. Hel1_94	alpha-glucan (potentially starch)	JM82DRAFT_3125	JM82DRAFT_3136	2461	2472	12	GH13,CBM48(Por secretion system C-terminal sorting domain)::(SusE outer membrane protein)::(SusD family/Starch-binding associating with outer membrane)::(TonB-linked outer membrane protein, SusC/RagA family)::(Transcriptional regulators)::(Major Facilitator Superfamily)::(beta-phosphoglucomutase)::GH65,(Trehalose and maltose hydrolases (possible phosphorylases))::GH13,(Glycosidases)::GH31,CE1(Alp…
287	Polaribacter sp. Hel1_33_49	alpha-glucan (potentially starch)	PHEL49_359	PHEL49_372	357	370	14	GH13,CBM48(glycoside hydrolase, CBM48 domain, GH13 family)::(SusE outer membrane protein)::(SusE outer membrane protein)::(RagB/SusD domain-containing protein)::(TonB-dependent receptor, plug)::(transcriptional regulator, LacI family)::(major facilitator superfamily protein)::(beta-phosphoglucomutase)::GH65,(maltose phosphorylase, GH65 family)::GH13,(putative neopullanase, GH13 family)::CE1,(carb…
288	Polaribacter sp. Hel1_33_49	laminarin C	PHEL49_707	PHEL49_717	703	713	11	(conserved hypothetical protein (DUF3308))::(sugar transporter)::GH30,(glucosylceramidase, GH30-1 family)::GH16,(putative endo-1,3-beta-glucanase, GH16 family)::GH5,CBM6(glycoside hydrolase, two CBM6 domains, GH5-46 family)::(conserved hypothetical protein containing galactose-binding domain-like domain)::(RagB/SusD domain-containing protein)::(TonB-dependent receptor, plug)::(hypothetical protei…
289	Polaribacter sp. Hel1_33_49	alpha-mannose-rich sulfated substrate	PHEL49_1317	PHEL49_1360	1309	1351	43	(response regulator receiver and SARP domain-containing protein)::(conserved hypothetical protein)::(conserved hypothetical protein containing pectin lyase domain)::(conserved hypothetical protein)::(conserved hypothetical protein containing pectin lyase domain)::(conserved hypothetical protein containing pectin lyase domain)::(sulfatase (S1-51) / glycoside hydrolase (GH99))::(conserved hypotheti…
290	Polaribacter sp. Hel1_33_49	unknown	PHEL49_1439	PHEL49_1446	1430	1437	8	GH2,(beta-mannosidase, GH2 family)::(copper homeostasis protein CutC)::GH20,(beta-N-acetylhexosaminidase, GH20 family)::GH92,CBM32(alpha-1,2-mannosidase, CBM32 domain, GH92 family)::(L-asparaginase)::(fucose/glucose/galactose transporter)::(hypothetical protein)::(inner membrane protein translocase component YidC)
291	Polaribacter sp. Hel1_33_49	laminarin B	PHEL49_2073	PHEL49_2086	2061	2074	14	(hypothetical protein)::GH17,(glucan 1,3-beta-glucosidase, GH17 family)::(MFS/sugar transport protein)::GH30,(glucosylceramidase, GH30-1 family)::GH17,(glycoside hydrolase, GH17 family)::GH3,(beta-glucosidase, GH3 family)::(conserved hypothetical protein)::GH16,(endo-1,3(4)-beta-glucanase, GH16 family)::(conserved hypothetical protein, CBM23 and CBM8 domains)::(glycoside hydrolase, GHnc family)::…
292	Polaribacter sp. Hel1_33_78	NAG	Ga0040983_0075	Ga0040983_0081	72	78	7	(TonB-linked outer membrane protein, SusC/RagA family)::(Susd and RagB outer membrane lipoprotein)::(glucosamine-6-phosphate deaminase)::GH20,(hexosaminidase)::(hypothetical protein)::(BadF-type ATPase)::(Repeat domain-containing protein)
293	Polaribacter sp. Hel1_33_78	laminarin C	Ga0040983_0487	Ga0040983_0499	479	491	13	(Por secretion system C-terminal sorting domain-containing protein)::(TonB-linked outer membrane protein, SusC/RagA family)::(Starch-binding associating with outer membrane)::(protein of unknown function)::GH5,CBM6(Por secretion system C-terminal sorting domain-containing protein)::GH16,(Glycosyl hydrolases family 16)::GH30,(glucosylceramidase)::(MFS transporter, sugar porter (SP) family)::(type …
294	Polaribacter sp. Hel1_33_78	unknown	Ga0040983_0911	Ga0040983_0922	895	906	12	(deoxyribodipyrimidine photo-lyase)::(deoxyribodipyrimidine photolyase-related protein)::(deoxyribodipyrimidine photo-lyase)::(Uncharacterized conserved protein YbjT, contains NAD(P)-binding and DUF2867 domains)::(NADH-FMN oxidoreductase RutF, flavin reductase (DIM6/NTAB) family)::(hypothetical protein)::(Por secretion system C-terminal sorting domain-containing protein)::GH30,(glucosylceramidase…
295	Polaribacter sp. Hel1_33_78	unknown	Ga0040983_0923	Ga0040983_0944	907	926	20	(hypothetical protein)::(UDPglucose--hexose-1-phosphate uridylyltransferase)::(galactokinase)::(aldose 1-epimerase)::(UDP-glucose 4-epimerase)::(solute:Na+ symporter, SSS family)::GH53,(Por secretion system C-terminal sorting domain-containing protein)::GH2,(beta-galactosidase)::(hypothetical protein)::(hypothetical protein)::(Por secretion system C-terminal sorting domain-containing protein)::(P…
296	Polaribacter sp. Hel1_33_78	alpha-mannose-rich sulfated substrate	Ga0040983_1057	Ga0040983_1097	1035	1075	41	(Por secretion system C-terminal sorting domain-containing protein)::(Por secretion system C-terminal sorting domain-containing protein)::(Por secretion system C-terminal sorting domain-containing protein)::(CarboxypepD_reg-like domain-containing protein)::(TonB-linked outer membrane protein, SusC/RagA family)::(Starch-binding associating with outer membrane)::(Glycosyltransferase WbsX)::(Glycosy…
297	Polaribacter sp. Hel1_33_78	laminarin B	Ga0040983_1840	Ga0040983_1854	1793	1806	14	(Por secretion system C-terminal sorting domain-containing protein)::GH17,(Exo-beta-1,3-glucanase, GH17 family)::(glycoside/pentoside/hexuronide:cation symporter, GPH family)::GH30,(glucosylceramidase)::GH17,(Exo-beta-1,3-glucanase, GH17 family)::GH3,(beta-glucosidase)::(hypothetical protein)::GH16,(Glycosyl hydrolases family 16)::(hypothetical protein)::(hypothetical protein)::(hypothetical prot…
298	Polaribacter sp. Hel1_33_96	alpha-glucan (potentially starch)	Ga0040984_0369	Ga0040984_0382	360	373	14	GH13,CBM48(Por secretion system C-terminal sorting domain-containing protein)::(SusE outer membrane protein)::(SusE outer membrane protein)::(Starch-binding associating with outer membrane)::(iron complex outermembrane recepter protein)::(transcriptional regulator, LacI family)::(maltose/moltooligosaccharide transporter)::(beta-phosphoglucomutase)::GH65,(maltose phosphorylase)::GH13,(Glycosidase)…
299	Polaribacter sp. Hel1_33_96	laminarin B	Ga0040984_0911	Ga0040984_0925	895	908	14	(regulatory protein, luxR family)::(TonB-linked outer membrane protein, SusC/RagA family)::(Starch-binding associating with outer membrane)::(hypothetical protein)::(hypothetical protein)::(hypothetical protein)::GH16,(Glycosyl hydrolases family 16)::(hypothetical protein)::GH3,(beta-glucosidase)::GH17,(Exo-beta-1,3-glucanase, GH17 family)::GH30,(glucosylceramidase)::(glycoside/pentoside/hexuroni…
300	Polaribacter sp. Hel1_33_96	alpha-mannose-rich sulfated substrate	Ga0040984_1648	Ga0040984_1687	1611	1650	40	(iduronate 2-sulfatase)::(Arylsulfatase A)::(Arylsulfatase A)::GH2,(Glycosyl hydrolases family 2, TIM barrel domain)::GH92,(alpha-1,2-mannosidase, putative)::(3',5'-cyclic AMP phosphodiesterase CpdA)::GH88,(Rhamnogalacturonyl hydrolase YesR)::(enoyl-CoA hydratase)::(propionate CoA-transferase)::(Acyl-CoA reductase)::(transcriptional regulator, LacI family)::(Outer membrane protein assembly factor…
301	Polaribacter sp. Hel1_33_96	laminarin C	Ga0040984_2204	Ga0040984_2210	2156	2162	7	GH30,(glucosylceramidase)::GH16,(Glycosyl hydrolases family 16)::GH5,CBM6(Por secretion system C-terminal sorting domain-containing protein)::(protein of unknown function)::(Starch-binding associating with outer membrane)::(TonB-linked outer membrane protein, SusC/RagA family)::(Por secretion system C-terminal sorting domain-containing protein)
302	Polaribacter sp. Hel1_85	alginate	PHEL85_1558	PHEL85_1584	112	138	27	PL7,(BACON domain-containing alginate lyase, PL7-5 family)::(Cys/Met metabolism PLP-dependent enzyme)::(aspartokinase / homoserine dehydrogenase)::(Cys/Met metabolism PLP-dependent enzyme)::(S-adenosylmethionine synthetase)::PL6,(alginate lyase, PL6-1 family)::(6-phosphogluconate dehydrogenase)::(Mn2+ and Fe2+ transporter of the NRAMP family)::(transcriptional regulator, GntR family)::PL7,(algina…
303	Polaribacter sp. Hel1_85	alginate	PHEL85_1573	PHEL85_1584	127	138	12	(conserved hypothetical protein)::(oxidoreductase)::PL6,(alginate lyase, PL6-1 family)::(conserved hypothetical protein)::PL17,(alginate lyase, PL17-2 family)::(pectin degradation protein KdgF)::(TonB-dependent receptor, plug)::(SusD/RagB family lipoprotein)::(PKD domain containing protein)::(PKD domain containing protein)::(3-hydroxyisobutyrate dehydrogenase)::(transcriptional regulator, GntR fa…
304	Polaribacter sp. Hel1_85	FCSP	PHEL85_1983	PHEL85_2011	535	563	29	(sulfatase, S1-16 family)::(hypothetical protein)::(sulfatase, S1-16 family)::(sulfatase, S1-25 family)::GH95,(alpha-L-fucosidase, GH95 family)::(sulfatase, S1-15 family)::(polysaccharide lyase, PL1 family)::(glycoside hydrolase, GH43 family)::(conserved hypothetical protein containing pectin lyase fold/virulence factor domain)::(glycoside hydrolase, GHnc family)::(hypothetical protein)::(sulfata…
305	Polaribacter sp. Hel1_85	FCSP	PHEL85_2077	PHEL85_2114	627	663	37	(SusD/RagB family lipoprotein)::(TonB-dependent receptor, plug)::(hypothetical protein)::GH88,(unsaturated glucuronyl hydrolase, GH88 family)::GH117,(glycosyl hydrolase, GH117 family)::(D-xylose proton-symporter XylE)::CE1,(carbohydrate esterase, CE1 family)::(conserved hypothetical protein containing chondroitin AC / alginate lyase domain)::(conserved hypothetical protein containing chondroitin …
306	Polaribacter sp. Hel1_85	unknown	PHEL85_156	PHEL85_163	1480	1486	7	GH1,(beta-glucosidase A, GH1 family)::(sugar:cation symporter family protein)::GH3,(beta-glucosidase B, GH3 family)::(hypothetical protein)::(ASPIC/UnbV-like protein)::(SusD/RagB family lipoprotein)::(TonB-dependent receptor, plug)
307	Polaribacter sp. Hel1_85	laminarin B	PHEL85_889	PHEL85_900	2206	2217	12	GH17,(possible glucan exo-1,3-beta-glucosidase, GH17 family)::(sugar (GPH):cation symporter)::GH30,(glycosylceramidase, GH30-1 family)::GH17,(glycoside hydrolase, GH17 family)::GH3,(beta-glucosidase, GH3 family)::(conserved hypothetical protein)::GH2,(glycoside hydrolase, GHnc family)::GH16,(endo-1,3(4)-beta-glucanase, GH16 family)::CBM4,CBM22(carbohydrate binding protein, CBM4 domain)::(SusD/Rag…
308	Polaribacter sp. Hel1_85	alpha-glucan (potentially starch)	PHEL85_902	PHEL85_915	2219	2232	14	GH97,(alpha-glucosidase, GH97 family)::GH13,(maltoXose-producing alpha-amylase, GH13-19 family)::GH13,(glycoside hydrolase, GH13 family)::GH31,(alpha-glucosidase, GH31 family)::GH13,(putative neopullanase, GH13 family)::GH65,(maltose phosphorylase, GH65 family)::(beta-phosphoglucomutase)::(major facilitator transporter)::(transcriptional regulator, LacI family)::(TonB-dependent receptor, plug)::(…
309	Polaribacter sp. Hel1_85	FCSP	PHEL85_3144	PHEL85_3178	3129	3163	35	GH117,(glycoside hydrolase, GH117 family)::(conserved hypothetical protein)::(glycoside hydrolase, GH30 family)::(conserved hypothetical protein)::(sulfatase, S1-23 family)::GH95,(alpha-L-fucosidase, GH95 family)::GH117,CE1(carbohydrate esterase, CE1 family / glycoside hydrolase, GH117 family)::(sialate O-acetylesterase, CBM17 domain, CE6 family)::GH32,GH117(glycoside hydrolase, GH117 family)::(p…
310	Polaribacter sp. Hel1_88	unknown	P161DRAFT_0037	P161DRAFT_0042	36	41	6	(Fucose permease)::(Asparaginase)::GH92,CBM32(alpha-1,2-mannosidase, putative)::GH20,(N-acetyl-beta-hexosaminidase)::(Uncharacterized protein involved in copper resistance)::GH2,(Beta-galactosidase/beta-glucuronidase)
311	Polaribacter sp. Hel1_88	laminarin A	P161DRAFT_0706	P161DRAFT_0710	682	686	5	GH3,(Beta-glucosidase-related glycosidases)::(Metal-dependent hydrolase)::GH16,(Glycerophosphoryl diester phosphodiesterase)::(SusD family/Starch-binding associating with outer membrane)::(TonB-linked outer membrane protein, SusC/RagA family)
312	Polaribacter sp. Hel1_88	sulfated substrate rich in galactose	P161DRAFT_1142	P161DRAFT_1176	1106	1138	33	GH35,(Beta-galactosidase)::(Por secretion system C-terminal sorting domain)::(hypothetical protein)::(Por secretion system C-terminal sorting domain)::(hypothetical protein)::(hypothetical protein)::(SusD family/Starch-binding associating with outer membrane)::(TonB-linked outer membrane protein, SusC/RagA family)::(Arylsulfatase A and related enzymes)::GH43,(Glycosyl hydrolases family 43)::(Lyso…
313	Polaribacter sp. Hel1_88	alginate	P161DRAFT_1497	P161DRAFT_1510	1449	1462	14	PL6,(Chondroitinase B)::PL7,(Alginate lyase)::(gluconate kinase, SKI family (EC 2.7.1.12)/6-phosphogluconate dehydrogenase (decarboxylating) (EC 1.1.1.44))::(Mn2+ and Fe2+ transporters of the NRAMP family)::PL7,(Alginate lyase)::(Dehydrogenases with different specificities (related to short-chain alcohol dehydrogenases))::(Por secretion system C-terminal sorting domain)::PL17,(Alginate lyase/Hepa…
314	Polaribacter sp. Hel1_88	unknown	P161DRAFT_2311	P161DRAFT_2325	2244	2258	15	GH128,CBM22(Por secretion system C-terminal sorting domain)::(Arylsulfatase A and related enzymes)::(Arylsulfatase A and related enzymes)::GH43,(Beta-xylosidase)::(Carbohydrate binding module (family 6))::(Arylsulfatase A and related enzymes)::(hypothetical protein)::(hypothetical protein)::(Signal transduction histidine kinase)::(TonB-linked outer membrane protein, SusC/RagA family)::(SusD famil…
315	Polaribacter sp. Hel1_88	galactose-containing sulfated polysaccharide	P161DRAFT_2458	P161DRAFT_2485	2385	2410	26	(Por secretion system C-terminal sorting domain)::(hypothetical protein)::(Por secretion system C-terminal sorting domain)::(Por secretion system C-terminal sorting domain)::(hypothetical protein)::(Arylsulfatase A and related enzymes)::(Lysophospholipase L1 and related esterases)::(hypothetical protein)::(Por secretion system C-terminal sorting domain)::(Por secretion system C-terminal sorting d…
316	Polaribacter sp. Hel1_88	rhamnose-containing substrate	P161DRAFT_2488	P161DRAFT_2523	2413	2444	32	(TonB-linked outer membrane protein, SusC/RagA family)::(SusD family/Starch-binding associating with outer membrane)::(Por secretion system C-terminal sorting domain)::(Por secretion system C-terminal sorting domain)::(Por secretion system C-terminal sorting domain)::(Arylsulfatase A and related enzymes)::(hypothetical protein)::GH78,(Bacterial alpha-L-rhamnosidase)::(Arylsulfatase A and related …
317	Polaribacter sp. Hel1_88	laminarin B	P161DRAFT_3459	P161DRAFT_3475	3361	3377	17	(Por secretion system C-terminal sorting domain)::GH17,(Exo-beta-1,3-glucanase)::GH17,(Na+/melibiose symporter and related transporters)::GH30,(O-Glycosyl hydrolase)::GH17,(Exo-beta-1,3-glucanase)::GH3,(Beta-glucosidase-related glycosidases)::(hypothetical protein)::(FOG: PKD repeat)::GH16,(Beta-glucanase/Beta-glucan synthetase)::(hypothetical protein)::(Bacterial Ig-like domain (group 2))::(Glyc…
318	Polaribacter sp. Hel1_88	alpha-glucan (potentially starch)	P161DRAFT_3477	P161DRAFT_3492	3379	3394	16	GH97,(Glycosyl-hydrolase 97 N-terminal/Glycosyl-hydrolase 97 C-terminal, oligomerisation/Glycoside hydrolase 97)::GH13,(Glycosidases)::GH13,(Glycosidases)::GH31,(Alpha-glucosidases, family 31 of glycosyl hydrolases)::CE1,(Predicted hydrolase of the alpha/beta superfamily)::GH13,(Glycosidases)::GH65,(Trehalose and maltose hydrolases (possible phosphorylases))::(beta-phosphoglucomutase)::(Major Fac…
319	Polaribacter sp. KT25b	FCSP	Ga0114009_0001	Ga0114009_0050	2	50	49	GH97,(alpha-glucosidase)::(Arylsulfatase A)::(Pectinesterase)::GH32,GH117(Glycosyl hydrolases family 43)::(FAD dependent oxidoreductase)::(hypothetical protein)::GH43,(Glycosyl hydrolases family 43)::(Arylsulfatase A)::(Arylsulfatase A)::GH29,(alpha-L-fucosidase)::(NADH dehydrogenase)::GH117,(hypothetical protein)::GH36,(Raffinose synthase or seed imbibition protein Sip1)::GH51,(Alpha-L-arabinofu…
320	Polaribacter sp. KT25b	digeneaside	Ga0114009_0079	Ga0114009_0083	76	80	5	(transcriptional regulator, LacI family)::(Outer membrane receptor proteins, mostly Fe transport)::GH37,GH63(Trehalase)::(transporter, SSS family)::(glycerate kinase)
321	Polaribacter sp. KT25b	unknown	Ga0114009_0466	Ga0114009_0491	451	473	23	GH16,(Glycosyl hydrolases family 16)::GH16,(Glycosyl hydrolases family 16)::(hypothetical protein)::(Arylsulfatase A)::(hypothetical protein)::(transcriptional regulator, AraC family)::GH16,(Por secretion system C-terminal sorting domain-containing protein)::(Por secretion system C-terminal sorting domain-containing protein)::(Por secretion system C-terminal sorting domain-containing protein)::(h…
322	Polaribacter sp. KT25b	carrageenan	Ga0114009_0492	Ga0114009_0529	474	510	37	(uncharacterized sulfatase)::(Arylsulfatase A)::(hypothetical protein)::(Arylsulfatase A)::(hypothetical protein)::(N-acetylglucosamine-6-sulfatase)::(uncharacterized sulfatase)::(hypothetical protein)::(hypothetical protein)::(hypothetical protein)::(FAD dependent oxidoreductase)::(Arylsulfatase A)::(protein of unknown function (DUF303))::(protein of unknown function (DUF303))::(hypothetical pro…
323	Polaribacter sp. KT25b	unknown	Ga0114009_0799	Ga0114009_0817	770	788	19	(BirA family transcriptional regulator, biotin operon repressor / biotin-[acetyl-CoA-carboxylase] ligase)::(ribosome-associated protein)::(cell division protease FtsH)::(hypothetical protein)::(phosphatidate cytidylyltransferase)::(phosphatidylserine decarboxylase)::(Acyl-CoA-binding protein)::(YceI-like domain-containing protein)::(hypothetical protein)::(von Willebrand factor type A domain-cont…
324	Polaribacter sp. KT25b	laminarin B	Ga0114009_1227	Ga0114009_1239	1181	1193	13	(regulatory protein, luxR family)::(TonB-linked outer membrane protein, SusC/RagA family)::(SusD family protein)::CBM4,(Carbohydrate binding domain-containing protein)::GH16,(Glycosyl hydrolases family 16)::GH2,(Glycosyl hydrolases family 2, TIM barrel domain)::(hypothetical protein)::GH3,(beta-glucosidase)::GH17,(Exo-beta-1,3-glucanase, GH17 family)::GH30,(glucosylceramidase)::(glycoside/pentosi…
325	Polaribacter sp. KT25b	alginate	Ga0114009_1868	Ga0114009_1877	1794	1803	10	(transcriptional regulator, GntR family)::(PKD domain-containing protein)::(Starch-binding associating with outer membrane)::(TonB-linked outer membrane protein, SusC/RagA family)::(Cupin domain-containing protein)::PL17,(Alginate lyase)::(Por secretion system C-terminal sorting domain-containing protein)::PL6,(poly(beta-D-mannuronate) lyase)::(Glycosyl transferase family 2)::(two component trans…
326	Polaribacter sp. KT25b	alpha-glucan (potentially starch)	Ga0114009_1916	Ga0114009_1930	1842	1856	15	GH97,(Glycosyl-hydrolase 97 C-terminal, oligomerisation)::GH13,(alpha-amylase)::GH13,(Glycosidase)::GH31,(alpha-glucosidase/oligosaccharide 4-alpha-D-glucosyltransferase)::CE1,(Putative esterase)::GH13,(Glycosidase)::GH65,(maltose phosphorylase)::(beta-phosphoglucomutase)::(maltose/moltooligosaccharide transporter)::(transcriptional regulator, LacI family)::(iron complex outermembrane recepter pr…
327	Polaribacter sp. KT25b	FCSP	Ga0114009_2381	Ga0114009_2415	2287	2320	34	(Two component regulator propeller)::(Por secretion system C-terminal sorting domain-containing protein)::(hypothetical protein)::(hypothetical protein)::(Por secretion system C-terminal sorting domain-containing protein)::(hypothetical protein)::(Por secretion system C-terminal sorting domain-containing protein)::(Arylsulfatase A)::(Por secretion system C-terminal sorting domain-containing prote…
328	Polaribacter sp. KT25b	alginate	Ga0114009_3492	Ga0114009_3501	3359	3368	10	(6-phosphogluconate dehydrogenase)::(Mn2+ and Fe2+ transporters of the NRAMP family)::(transcriptional regulator, GntR family)::PL7,(Alginate lyase)::(3-oxoacyl-[acyl-carrier protein] reductase)::(L-fucose mutarotase)::PL7,(Alginate lyase)::(Starch-binding associating with outer membrane)::(TonB-linked outer membrane protein, SusC/RagA family)::(Por secretion system C-terminal sorting domain-cont…
329	Polaribacter sp. KT25b	unknown	Ga0114009_3528	Ga0114009_3545	3395	3412	18	(Arylsulfatase A)::(fibronectin type 3 domain-containing protein)::GH2,(beta-galactosidase)::GH2,CBM35(beta-galactosidase)::(TonB-linked outer membrane protein, SusC/RagA family)::(Starch-binding associating with outer membrane)::(TonB-linked outer membrane protein, SusC/RagA family)::(Starch-binding associating with outer membrane)::(hypothetical protein)::(Por secretion system C-terminal sortin…
330	Psychroserpens sp. Hel1_66	unknown	GQ40DRAFT_0301	GQ40DRAFT_0311	297	307	11	(hypothetical protein)::(hypothetical protein)::(hypothetical protein)::(TonB-linked outer membrane protein, SusC/RagA family)::(SusD family/Starch-binding associating with outer membrane)::(SusE outer membrane protein)::GH30,(O-Glycosyl hydrolase)::GH30,(O-Glycosyl hydrolase)::(Por secretion system C-terminal sorting domain)::(Por secretion system C-terminal sorting domain)::(mannonate dehydrata…
331	Psychroserpens sp. Hel1_66	laminarin A	GQ40DRAFT_0702	GQ40DRAFT_0711	696	705	10	(Y_Y_Y domain/Bacterial regulatory proteins, luxR family)::(TonB-linked outer membrane protein, SusC/RagA family)::(SusD family/Starch-binding associating with outer membrane)::CBM4,(Carbohydrate binding domain)::GH16,(Glycosyl hydrolases family 16)::GH3,(Beta-glucosidase-related glycosidases)::GH16,(Glycosyl hydrolases family 16)::(Por secretion system C-terminal sorting domain)::(Por secretion …
332	Psychroserpens sp. Hel1_66	unknown	GQ40DRAFT_1713	GQ40DRAFT_1720	1692	1699	8	(Bacterial regulatory proteins, luxR family)::(TonB-linked outer membrane protein, SusC/RagA family)::(SusD family/Starch-binding associating with outer membrane)::(Uncharacterized protein conserved in bacteria)::GH3,(Beta-glucosidase-related glycosidases)::(Por secretion system C-terminal sorting domain)::(hypothetical protein)::(Por secretion system C-terminal sorting domain)
333	Psychroserpens sp. Hel1_66	laminarin B	GQ40DRAFT_2819	GQ40DRAFT_2823	2790	2794	5	GH3,(Beta-glucosidase-related glycosidases)::(Metal-dependent hydrolase)::GH16,(Glycerophosphoryl diester phosphodiesterase)::(SusD family/Starch-binding associating with outer membrane)::(TonB-linked outer membrane protein, SusC/RagA family)
334	Psychroserpens sp. Hel1_66	pectin	GQ40DRAFT_3221	GQ40DRAFT_3238	3191	3208	18	(Mannitol-1-phosphate/altronate dehydrogenases)::(Altronate dehydratase)::(transcriptional regulator, LacI family)::PL9,(Bacterial Ig-like domain (group 2)/Right handed beta helix region)::PL1,(Pectate lyase)::(hypothetical protein)::(SusD family/Starch-binding associating with outer membrane)::(TonB-linked outer membrane protein, SusC/RagA family)::GH28,(Glycosyl hydrolases family 28)::(Esterase…
335	Psychroserpens sp. Hel1_66	alpha-glucan (potentially starch)	GQ40DRAFT_3242	GQ40DRAFT_3256	3212	3226	15	GH13,CBM48(Por secretion system C-terminal sorting domain)::(SusE outer membrane protein)::(SusD family/Starch-binding associating with outer membrane)::(TonB-linked outer membrane protein, SusC/RagA family)::(transcriptional regulator, LacI family)::(Na+/melibiose symporter and related transporters)::(beta-phosphoglucomutase)::GH65,(Trehalose and maltose hydrolases (possible phosphorylases))::GH…
336	Salegentibacter sp. Hel1_6	unknown	FG27DRAFT_0952	FG27DRAFT_0967	912	927	16	(hypothetical protein)::(hypothetical protein)::(Site-specific recombinases, DNA invertase Pin homologs)::(Uncharacterized conserved protein)::(Alpha/beta hydrolase family)::CBM57,GH2(Beta-galactosidase/beta-glucuronidase)::GH3,(Beta-glucosidase-related glycosidases)::CBM32,GH43(Glycosyl hydrolases family 43/F5/8 type C domain)::CE1,(Phospholipase/Carboxylesterase)::(Calcineurin-like phosphoester…
337	Salegentibacter sp. Hel1_6	xylose-containing polysaccharide	FG27DRAFT_1286	FG27DRAFT_1296	1243	1252	10	GH9,(Glycosyl hydrolase family 9/N-terminal ig-like domain of cellulase)::(Highly conserved protein containing a thioredoxin domain)::GH9,(N-terminal ig-like domain of cellulase)::(GDSL-like Lipase/Acylhydrolase family)::(hypothetical protein)::(Predicted carbamoyl transferase, NodU family)::(SusD family/Starch-binding associating with outer membrane)::(TonB-linked outer membrane protein, SusC/Ra…
338	Salegentibacter sp. Hel1_6	glucuronoxylan	FG27DRAFT_1304	FG27DRAFT_1309	1260	1265	6	GH3,(Beta-glucosidase-related glycosidases)::GH67,(Alpha-glucuronidase)::(Dehydrogenases with different specificities (related to short-chain alcohol dehydrogenases))::(D-mannonate dehydratase (EC 4.2.1.8))::GH10,GH5(Beta-1,4-xylanase)::GH115,(hypothetical protein)
339	Salegentibacter sp. Hel1_6	xylan	FG27DRAFT_1324	FG27DRAFT_1343	1280	1299	20	GH8,(Endoglucanase Y)::GH43,(Beta-xylosidase)::GH32,CBM36(Glycosyl hydrolases family 43/Carbohydrate binding module (family 6))::GH32,GH43(Glycosyl hydrolases family 43)::CE6,CE1(Enterochelin esterase and related enzymes)::GH95,(Glycosyl hydrolase family 65, N-terminal domain)::GH43,CBM6(Glycosyl hydrolases family 43/Carbohydrate binding module (family 6))::GH43,(Beta-xylosidase)::CE15,(hypotheti…
340	Salegentibacter sp. Hel1_6	alpha-mannan	FG27DRAFT_1659	FG27DRAFT_1700	1612	1650	39	(glucose/galactose transporter)::GH92,(alpha-1,2-mannosidase, putative)::GH92,(alpha-1,2-mannosidase, putative)::GH32,GH43(Glycosyl hydrolases family 43)::(Gluconate 2-dehydrogenase subunit 3)::AA3,(Choline dehydrogenase and related flavoproteins)::(Transcriptional regulator/sugar kinase)::GH125,(Uncharacterized conserved protein)::(Peptidase of plants and bacteria)::CBM32,(F5/8 type C domain)::(…
341	Salegentibacter sp. Hel1_6	laminarin A	FG27DRAFT_1942	FG27DRAFT_1947	1889	1894	6	(TonB-linked outer membrane protein, SusC/RagA family)::(SusD family/Starch-binding associating with outer membrane)::(Carbohydrate binding domain)::GH16,(Glycosyl hydrolases family 16)::GH3,(Beta-glucosidase-related glycosidases)::GH16,(Glycosyl hydrolases family 16)
342	Salegentibacter sp. Hel1_6	beta-mannan	FG27DRAFT_2043	FG27DRAFT_2059	1990	2006	17	GH9,(N-terminal ig-like domain of cellulase)::(N-acyl-D-glucosamine 2-epimerase)::GH36,GH27(Melibiase)::(Secreted and surface protein containing fasciclin-like repeats)::(IPT/TIG domain)::(SusD family/Starch-binding associating with outer membrane)::(TonB-linked outer membrane protein, SusC/RagA family)::GH5,(Cellulase (glycosyl hydrolase family 5))::(AraC-type DNA-binding domain-containing prote…
343	Salegentibacter sp. Hel1_6	fructose	FG27DRAFT_2307	FG27DRAFT_2317	2253	2263	11	(monosaccharide ABC transporter substrate-binding protein, CUT2 family (TC 3.A.1.2.-))::(MFS transporter, sugar porter (SP) family)::GH32,(Beta-fructosidases (levanase/invertase))::GH32,(Beta-fructosidases (levanase/invertase))::(TonB-linked outer membrane protein, SusC/RagA family)::(SusD family/Starch-binding associating with outer membrane)::(Putative glycoside hydrolase xylanase)::(hypothetic…
344	Salegentibacter sp. Hel1_6	alpha-glucan (potentially starch)	FG27DRAFT_3244	FG27DRAFT_3253	3151	3160	10	GH13,(Glycosidases)::(SusE outer membrane protein)::(SusD family/Starch-binding associating with outer membrane)::(TonB-linked outer membrane protein, SusC/RagA family)::(transcriptional regulator, LacI family)::(Major Facilitator Superfamily)::(beta-phosphoglucomutase)::GH65,(Trehalose and maltose hydrolases (possible phosphorylases))::GH13,(Glycosidases)::GH13,(Alpha amylase, catalytic domain)
345	Tenacibaculum sp. MAR_2009_124	unknown	Ga0075138_2336	Ga0075138_2352	66	82	17	CE6,(protein of unknown function (DUF303))::(Glyoxalase-like domain-containing protein)::(fructokinase)::GH32,(fructan beta-fructosidase)::GH37,(alpha,alpha-trehalase)::(Fucose permease)::(maltose/moltooligosaccharide transporter)::(glycerol uptake facilitator protein)::GH97,(Glycosyl-hydrolase 97 C-terminal, oligomerisation)::(effector-binding domain-containing protein)::(PAP2 superfamily protei…
346	Tenacibaculum sp. MAR_2009_124	laminarin B	Ga0075138_3522	Ga0075138_3533	1104	1115	12	(hypothetical protein)::(hypothetical protein)::(hypothetical protein)::(hypothetical protein)::(Carbohydrate binding domain (family 11))::GH16,(Glycosyl hydrolases family 16)::(PKD domain-containing protein)::(hypothetical protein)::GH17,(Exo-beta-1,3-glucanase, GH17 family)::GH30,(glucosylceramidase)::GH17,(glycoside/pentoside/hexuronide:cation symporter, GPH family)::GH17,(Exo-beta-1,3-glucana…
347	Tenacibaculum sp. MAR_2009_124	galactose-containing sulfated polysaccharide	Ga0075138_4394	Ga0075138_4403	1965	1974	10	(Arylsulfatase A)::(Two component regulator propeller)::GH110,(Right handed beta helix region)::(TonB-linked outer membrane protein, SusC/RagA family)::(Starch-binding associating with outer membrane)::(parallel beta-helix repeat (two copies))::(Arylsulfatase A)::(Arylsulfatase A)::(Formylglycine-generating enzyme, required for sulfatase activity, contains SUMF1/FGE domain)::GH28,(Por secretion s…
348	Tenacibaculum sp. MAR_2009_124	chitin	Ga0075138_0072	Ga0075138_0076	2359	2363	5	(Por secretion system C-terminal sorting domain-containing protein)::(Por secretion system C-terminal sorting domain-containing protein)::(Por secretion system C-terminal sorting domain-containing protein)::GH19,CBM12(Por secretion system C-terminal sorting domain-containing protein)::GH18,(Por secretion system C-terminal sorting domain-containing protein)
349	Tenacibaculum sp. MAR_2009_124	NAG	Ga0075138_0346	Ga0075138_0350	2629	2633	5	(Uncharacterized protein, UPF0303 family)::(Outer membrane receptor proteins, mostly Fe transport)::GH2,(beta-mannosidase)::(copper homeostasis protein)::GH20,(hexosaminidase)
350	Tenacibaculum sp. MAR_2009_124	alpha-glucan (potentially starch)	Ga0075138_1001	Ga0075138_1013	3266	3278	13	GH13,(Alpha amylase, catalytic domain)::GH13,(alpha-amylase)::GH31,(oligosaccharide 4-alpha-D-glucosyltransferase)::GH13,(Glycosidase)::GH65,(maltose phosphorylase)::(beta-phosphoglucomutase)::(maltose/moltooligosaccharide transporter)::(Por secretion system C-terminal sorting domain-containing protein)::(LacI family transcriptional regulator)::(iron complex outermembrane recepter protein)::(Star…
351	Tenacibaculum sp. MAR_2009_124	NAG	Ga0075138_1520	Ga0075138_1525	4118	4123	6	(TonB-linked outer membrane protein, SusC/RagA family)::(Starch-binding associating with outer membrane)::(TonB-dependent outer membrane receptor, SusC/RagA subfamily, signature region)::(Susd and RagB outer membrane lipoprotein)::(glucosamine-6-phosphate deaminase)::GH20,(hexosaminidase)
352	Tenacibaculum sp. MAR_2010_205	NAG	Ga0052903_0010	Ga0052903_0016	2430	2435	6	(transcriptional regulator, LacI family)::GH20,(Glycosyl hydrolase family 20, catalytic domain/Glycosyl hydrolase family 20, domain 2)::(Lipocalin-like domain)::(glucosamine-6-phosphate isomerase)::(Susd and RagB outer membrane lipoprotein)::(TonB-linked outer membrane protein, SusC/RagA family)
353	Tenacibaculum sp. MAR_2010_89	chitin	Ga0052902_0174	Ga0052902_0193	3006	3024	19	(DinB superfamily protein)::(cAMP-binding domain of CRP or a regulatory subunit of cAMP-dependent protein kinases)::GH18,CBM12(Por secretion system C-terminal sorting domain-containing protein)::GH19,CBM12(Por secretion system C-terminal sorting domain-containing protein)::(DNA repair photolyase)::(chorismate synthase)::(hypothetical protein)::(His Kinase A (phospho-acceptor) domain-containing pr…
354	Tenacibaculum sp. MAR_2010_89	NAG	Ga0052902_0648	Ga0052902_0656	3476	3484	9	(BadF-type ATPase)::(LacI family transcriptional regulator)::GH20,(hexosaminidase)::(hypothetical protein)::(glucosamine-6-phosphate deaminase)::(Susd and RagB outer membrane lipoprotein)::(TonB-linked outer membrane protein, SusC/RagA family)::(Histidine kinase)::(DNA-binding response regulator, LytR/AlgR family)
355	Winogradskyella sp. RHA_55	unknown	Ga0075142_0818	Ga0075142_0825	814	821	8	(hypothetical protein)::(TonB-linked outer membrane protein, SusC/RagA family)::(SusD family protein)::(SusE outer membrane protein)::GH30,(glucosylceramidase)::GH30,(glucosylceramidase)::(Por secretion system C-terminal sorting domain-containing protein)::(hypothetical protein)
356	Winogradskyella sp. RHA_55	unknown	Ga0075142_1037	Ga0075142_1042	1031	1036	6	GH71,(beta-1,3-glucanase)::(hypothetical protein)::(MFS transporter, YQGE family, putative transporter)::GH130,(Predicted glycosyl hydrolase, GH43/DUF377 family)::(Starch-binding associating with outer membrane)::(TonB-linked outer membrane protein, SusC/RagA family)
357	Winogradskyella sp. RHA_55	unknown	Ga0075142_1046	Ga0075142_1060	1040	1054	15	(MFS transporter, SP family, xylose:H+ symportor)::(Metal-dependent hydrolase, endonuclease/exonuclease/phosphatase family)::CBM32,GH43(F5/8 type C domain-containing protein)::(uncharacterized sulfatase)::(Carboxylesterase family protein)::CBM57,GH2(beta-galactosidase)::GH3,(beta-glucosidase)::GH3,(beta-glucosidase)::CE1,(Alpha/beta hydrolase family protein)::(hypothetical protein)::(hypothetical…
358	Winogradskyella sp. RHA_55	alpha-glucan (potentially starch)	Ga0075142_1141	Ga0075142_1156	1135	1150	16	GH97,(Glycosyl-hydrolase 97 C-terminal, oligomerisation)::GH13,(alpha-amylase)::GH13,(Glycosidase)::GH31,(oligosaccharide 4-alpha-D-glucosyltransferase)::CE1,(Predicted hydrolase of the alpha/beta superfamily)::GH13,(Glycosidase)::GH65,(maltose phosphorylase)::(beta-phosphoglucomutase)::(maltose/moltooligosaccharide transporter)::(LacI family transcriptional regulator)::(iron complex outermembran…
359	Winogradskyella sp. RHA_55	digeneaside	Ga0075142_1277	Ga0075142_1281	1269	1273	5	(LacI family transcriptional regulator)::(Outer membrane receptor proteins, mostly Fe transport)::GH37,GH63(Trehalase)::(transporter, SSS family)::(glycerate kinase)
360	Winogradskyella sp. RHA_55	unknown	Ga0075142_1726	Ga0075142_1740	1715	1729	15	(hypothetical protein)::(TonB-linked outer membrane protein, SusC/RagA family)::(SusD family protein)::GH30,(O-Glycosyl hydrolase)::(hypothetical protein)::GH30,(O-Glycosyl hydrolase)::(Arylsulfatase A)::(MFS transporter, sugar porter (SP) family)::(Lysophospholipase L1)::GH2,(Glycosyl hydrolases family 2, TIM barrel domain)::(Tetratricopeptide repeat-containing protein)::(Arylsulfatase A)::(Aryl…
361	Zobellia amurskyensis MAR_2009_138	carrageenan	FG20DRAFT_0058	FG20DRAFT_0072	55	69	15	(Arylsulfatase A and related enzymes)::(Arylsulfatase A and related enzymes)::GH127,(Uncharacterized protein conserved in bacteria)::GH127,(Uncharacterized protein conserved in bacteria)::(Sugar (and other) transporter)::GH127,(Uncharacterized protein conserved in bacteria)::(Arylsulfatase A and related enzymes)::GH129,(Glycosyl hydrolases related to GH101 family, GHL1-GHL3)::(Entner-Doudoroff al…
362	Zobellia amurskyensis MAR_2009_138	unknown	FG20DRAFT_0113	FG20DRAFT_0124	108	118	11	(Arylsulfatase A and related enzymes)::(Arylsulfatase A and related enzymes)::(FecR family protein)::(TonB-linked outer membrane protein, SusC/RagA family)::(SusD family/Starch-binding associating with outer membrane)::(Arylsulfatase A and related enzymes)::(Arylsulfatase A and related enzymes)::(Arylsulfatase A and related enzymes)::(RNA polymerase sigma-70 factor, Bacteroides expansion family 1…
363	Zobellia amurskyensis MAR_2009_138	xylose-containing sulfated polysaccharide	FG20DRAFT_0127	FG20DRAFT_0132	120	125	6	GH43,(Predicted beta-xylosidase)::(ASPIC and UnbV/Repeat domain in Vibrio, Colwellia, Bradyrhizobium and Shewanella)::(PAP2 superfamily)::(hypothetical protein)::(TonB-linked outer membrane protein, SusC/RagA family)::(SusD family/Starch-binding associating with outer membrane)
364	Zobellia amurskyensis MAR_2009_138	xylose-containing sulfated polysaccharide	FG20DRAFT_0134	FG20DRAFT_0151	127	143	17	GH5,(Sugar-binding cellulase-like)::(Arylsulfatase A and related enzymes)::(aldose 1-epimerase (EC 5.1.3.3))::GH43,(Glycosyl hydrolases family 43)::(glycerate kinase)::(Uncharacterized conserved protein)::(Fucose permease)::(transcriptional regulator)::(Cupin domain)::(putative membrane-bound dehydrogenase domain)::(Trehalose utilisation)::GH43,(Glycosyl hydrolases family 43)::(Arylsulfatase A an…
365	Zobellia amurskyensis MAR_2009_138	unknown	FG20DRAFT_0153	FG20DRAFT_0160	145	152	8	(TonB-linked outer membrane protein, SusC/RagA family)::(SusD family/Starch-binding associating with outer membrane)::(hypothetical protein)::(ASPIC and UnbV/Repeat domain in Vibrio, Colwellia, Bradyrhizobium and Shewanella)::(Cytochrome c554 and c-prime/Doubled CXXCH motif (Paired_CXXCH_1))::(Glycosyl hydrolases family 28)::(transporter, SSS family)::GH36,GH27(Melibiase)
366	Zobellia amurskyensis MAR_2009_138	xylose-containing sulfated polysaccharide	FG20DRAFT_0164	FG20DRAFT_0191	156	182	14	(L-ribulokinase)::(Ribulose-5-phosphate 4-epimerase and related epimerases and aldolases)::(transporter, SSS family)::(L-arabinose isomerase)::GH43,(Beta-xylosidase)::GH27,(hypothetical protein)::GH43,(Glycosyl hydrolases family 43)::(Arylsulfatase A and related enzymes)::GH49,(Glycosyl hydrolase family 49)::GH43,(Glycosyl hydrolases family 43)::(Arylsulfatase A and related enzymes)::GH43,(Glycos…
367	Zobellia amurskyensis MAR_2009_138	xylose-containing polysaccharide	FG20DRAFT_0192	FG20DRAFT_0205	183	196	14	(TonB-linked outer membrane protein, SusC/RagA family)::(SusD family/Starch-binding associating with outer membrane)::(Domain of unknown function (DUF1735))::GH49,(Por secretion system C-terminal sorting domain)::(Secreted and surface protein containing fasciclin-like repeats)::GH43,(Glycosyl hydrolases family 43)::(hypothetical protein)::(Domain of Unknown Function (DUF1080))::GH2,(Glycosyl hydr…
368	Zobellia amurskyensis MAR_2009_138	unknown	FG20DRAFT_0206	FG20DRAFT_0219	197	210	12	(SusD family/Starch-binding associating with outer membrane)::(TonB-linked outer membrane protein, SusC/RagA family)::(Domain of Unknown Function (DUF1080))::(Uncharacterized protein conserved in bacteria)::(PhoD-like phosphatase)::(hypothetical protein)::CE1,(Putative esterase)::GH27,(hypothetical protein)::(NAD-dependent aldehyde dehydrogenases)::(predicted D-glycerate permease (TC 2.A.8.1.6)):…
369	Zobellia amurskyensis MAR_2009_138	unknown	FG20DRAFT_0247	FG20DRAFT_0258	238	249	12	(TonB-linked outer membrane protein, SusC/RagA family)::(Starch-binding associating with outer membrane)::(Glycosyl hydrolase family 67 N-terminus)::(Transcriptional regulator/sugar kinase)::(Phosphoheptose isomerase)::(Periplasmic component of the Tol biopolymer transport system)::(glucose/galactose transporter)::(Dihydrodipicolinate synthase/N-acetylneuraminate lyase)::(Two component regulator …
370	Zobellia amurskyensis MAR_2009_138	sialic acid polysaccharide	FG20DRAFT_0262	FG20DRAFT_0276	253	267	15	(Repeat domain in Vibrio, Colwellia, Bradyrhizobium and Shewanella)::(L-fucose isomerase (EC 5.3.1.25))::(haloacid dehalogenase superfamily, subfamily IA, variant 3 with third motif having DD or ED)::(Neutral/alkaline non-lysosomal ceramidase)::(Neutral/alkaline non-lysosomal ceramidase)::GH33,(BNR repeat-like domain)::(Predicted Na+-dependent transporter)::(Uncharacterized protein conserved in b…
371	Zobellia amurskyensis MAR_2009_138	unknown	FG20DRAFT_0291	FG20DRAFT_0297	282	288	7	(TonB-linked outer membrane protein, SusC/RagA family)::(SusD family/Starch-binding associating with outer membrane)::(TonB-linked outer membrane protein, SusC/RagA family)::(SusD family/Starch-binding associating with outer membrane)::(Domain of unknown function (DUF1735))::CBM4,(Carbohydrate binding domain)::GH5,(Endoglucanase)
372	Zobellia amurskyensis MAR_2009_138	xylan	FG20DRAFT_0368	FG20DRAFT_0374	359	365	7	GH10,(Beta-1,4-xylanase)::(sugar (Glycoside-Pentoside-Hexuronide) transporter)::GH43,(Glycosyl hydrolases family 43)::(ASPIC and UnbV/Repeat domain in Vibrio, Colwellia, Bradyrhizobium and Shewanella)::(SusD family/Starch-binding associating with outer membrane)::(TonB-linked outer membrane protein, SusC/RagA family)::(Major Facilitator Superfamily)
373	Zobellia amurskyensis MAR_2009_138	unknown	FG20DRAFT_0650	FG20DRAFT_0667	640	657	18	(Uncharacterized conserved protein)::(L-fucose:H+ symporter permease)::(Dehydrogenases with different specificities (related to short-chain alcohol dehydrogenases))::(Predicted metal-dependent hydrolase of the TIM-barrel fold)::(tagaturonate reductase (EC 1.1.1.58))::(Altronate dehydratase)::(Threonine dehydrogenase and related Zn-dependent dehydrogenases)::GH29,(Alpha-L-fucosidase)::(AraC-type D…
374	Zobellia amurskyensis MAR_2009_138	unknown	FG20DRAFT_0674	FG20DRAFT_0689	664	679	16	GH117,GH43(Glycosyl hydrolases family 43)::(Threonine dehydrogenase and related Zn-dependent dehydrogenases)::(Dehydrogenases with different specificities (related to short-chain alcohol dehydrogenases))::(Arylsulfatase A and related enzymes)::(NAD-dependent aldehyde dehydrogenases)::(L-alanine-DL-glutamate epimerase and related enzymes of enolase superfamily)::(aldose 1-epimerase (EC 5.1.3.3))::…
375	Zobellia amurskyensis MAR_2009_138	Alpha-mannose-containing substrate	FG20DRAFT_0711	FG20DRAFT_0715	700	704	5	(TonB-linked outer membrane protein, SusC/RagA family)::(SusD family/Starch-binding associating with outer membrane)::(hypothetical protein)::GH92,(alpha-1,2-mannosidase, putative)::(Signal transduction histidine kinase)
376	Zobellia amurskyensis MAR_2009_138	alginate	FG20DRAFT_0818	FG20DRAFT_0823	807	812	6	PL6,(Chondroitinase B)::PL7,(Alginate lyase)::PL7,(Alginate lyase)::(Dehydrogenases with different specificities (related to short-chain alcohol dehydrogenases))::(ABC-type ribose transport system, auxiliary component)::PL6,(Chondroitinase B)
377	Zobellia amurskyensis MAR_2009_138	unknown	FG20DRAFT_1180	FG20DRAFT_1191	1167	1178	12	CE14,(bacillithiol biosynthesis deacetylase BshB1)::(Cystathionine beta-lyases/cystathionine gamma-synthases)::(putative efflux protein, MATE family)::(Arylsulfatase A and related enzymes)::(PhoD-like phosphatase)::(SusD family/Starch-binding associating with outer membrane)::(TonB-linked outer membrane protein, SusC/RagA family)::(FecR family protein)::(RNA polymerase sigma-70 factor, Bacteroide…
378	Zobellia amurskyensis MAR_2009_138	unknown	FG20DRAFT_1199	FG20DRAFT_1206	1186	1193	8	CE14,(GlcNAc-PI de-N-acetylase)::(hypothetical protein)::(Sodium:solute symporter family)::(ABC-type sugar transport system, periplasmic component)::(TonB-linked outer membrane protein, SusC/RagA family)::(Susd and RagB outer membrane lipoprotein)::(ASPIC and UnbV/Repeat domain in Vibrio, Colwellia, Bradyrhizobium and Shewanella)::(TPR repeat)
379	Zobellia amurskyensis MAR_2009_138	unknown	FG20DRAFT_1284	FG20DRAFT_1292	1266	1273	8	(Transposase and inactivated derivatives)::CE1,(Predicted hydrolase of the alpha/beta superfamily)::GH13,(Glycosidases)::CBM20,(AraC-type DNA-binding domain-containing proteins)::GH13,(Domain of unknown function (DUF1939)/Alpha amylase, catalytic domain)::(SusE outer membrane protein)::(SusD family/Starch-binding associating with outer membrane)::(TonB-linked outer membrane protein, SusC/RagA fam…
380	Zobellia amurskyensis MAR_2009_138	unknown	FG20DRAFT_1305	FG20DRAFT_1316	1286	1297	12	GH10,(Beta-1,4-xylanase)::GH10,(Beta-1,4-xylanase)::(Sugar phosphate isomerases/epimerases)::(Uncharacterized protein conserved in bacteria)::GH105,(Predicted unsaturated glucuronyl hydrolase involved in regulation of bacterial surface properties, and related proteins)::PL8,(Polysaccharide lyase family 8, C-terminal beta-sandwich domain/Polysaccharide lyase family 8, super-sandwich domain/Lyase, …
381	Zobellia amurskyensis MAR_2009_138	unknown	FG20DRAFT_1383	FG20DRAFT_1393	1364	1374	11	(hypothetical protein)::(Uncharacterized conserved protein)::(hypothetical protein)::(Arylsulfatase A and related enzymes)::GH3,(Beta-glucosidase-related glycosidases)::(Uncharacterized protein conserved in bacteria)::(Uncharacterized protein conserved in bacteria)::(Concanavalin A-like lectin/glucanases superfamily)::(SusD family/Starch-binding associating with outer membrane)::(TonB-linked oute…
382	Zobellia amurskyensis MAR_2009_138	unknown	FG20DRAFT_1475	FG20DRAFT_1488	1456	1469	14	(TonB-linked outer membrane protein, SusC/RagA family)::(SusD family/Starch-binding associating with outer membrane)::(Secreted and surface protein containing fasciclin-like repeats)::(ASPIC and UnbV/Repeat domain in Vibrio, Colwellia, Bradyrhizobium and Shewanella)::(Repeat domain in Vibrio, Colwellia, Bradyrhizobium and Shewanella)::CE1,(Alpha/beta hydrolase family)::(gliding motility-associate…
383	Zobellia amurskyensis MAR_2009_138	FCSP	FG20DRAFT_1584	FG20DRAFT_1614	1565	1593	29	(transcriptional regulator, ArsR family)::(hypothetical protein)::(Dehydrogenases with different specificities (related to short-chain alcohol dehydrogenases))::(Domain of Unknown Function (DUF1080))::GH29,(Alpha-L-fucosidase)::(Arylsulfatase A and related enzymes)::(Arylsulfatase A and related enzymes)::(hypothetical protein)::(SusD family/Starch-binding associating with outer membrane)::(TonB-l…
384	Zobellia amurskyensis MAR_2009_138	unknown	FG20DRAFT_1621	FG20DRAFT_1634	1600	1613	14	(Periplasmic binding protein-like domain/Bacterial regulatory proteins, gntR family)::(TonB-linked outer membrane protein, SusC/RagA family)::(SusD family/Starch-binding associating with outer membrane)::(Na+/proline symporter)::(FAD dependent oxidoreductase)::(Carboxylesterase family)::GH97,(Glycosyl-hydrolase 97 N-terminal/Glycosyl-hydrolase 97 C-terminal, oligomerisation/Glycoside hydrolase 97…
385	Zobellia amurskyensis MAR_2009_138	unknown	FG20DRAFT_1652	FG20DRAFT_1659	1631	1638	8	(Arylsulfatase A and related enzymes)::(MerR HTH family regulatory protein)::(DnaJ-class molecular chaperone with C-terminal Zn finger domain)::GH16,(Glycosyl hydrolases family 16)::(hypothetical protein)::(SusD family/Starch-binding associating with outer membrane)::(TonB-linked outer membrane protein, SusC/RagA family)::GH29,(Alpha-L-fucosidase)
386	Zobellia amurskyensis MAR_2009_138	unknown	FG20DRAFT_1697	FG20DRAFT_1704	1676	1682	7	(Arylsulfatase A and related enzymes)::GH30,(O-Glycosyl hydrolase)::(Arylsulfatase A and related enzymes)::(Arylsulfatase A and related enzymes)::(SusD family/Starch-binding associating with outer membrane)::(TonB-linked outer membrane protein, SusC/RagA family)::(hypothetical protein)
387	Zobellia amurskyensis MAR_2009_138	FCSP	FG20DRAFT_1710	FG20DRAFT_1746	1688	1724	37	(L-lactate dehydrogenase (FMN-dependent) and related alpha-hydroxy acid dehydrogenases)::(L-fucose:H+ symporter permease)::(Dehydrogenases with different specificities (related to short-chain alcohol dehydrogenases))::(2-keto-4-pentenoate hydratase/2-oxohepta-3-ene-1,7-dioic acid hydratase (catechol pathway))::(Dehydrogenases with different specificities (related to short-chain alcohol dehydrogen…
388	Zobellia amurskyensis MAR_2009_138	rhamnose-containing substrate	FG20DRAFT_1747	FG20DRAFT_1752	1725	1730	6	CBM67,GH78(Alpha-L-rhamnosidase N-terminal domain/Bacterial alpha-L-rhamnosidase)::(RNA polymerase sigma-70 factor, Bacteroides expansion family 1)::(FecR family protein)::(TonB-linked outer membrane protein, SusC/RagA family)::(SusD family/Starch-binding associating with outer membrane)::(Arylsulfatase A and related enzymes)
389	Zobellia amurskyensis MAR_2009_138	rhamnose-containing substrate	FG20DRAFT_1753	FG20DRAFT_1758	1731	1736	6	(Predicted dehydrogenases and related proteins)::GH37,GH78(Arylsulfatase A and related enzymes)::(Peroxiredoxin)::(Domain of Unknown Function (DUF1080))::(SusD family/Starch-binding associating with outer membrane)::(TonB-linked outer membrane protein, SusC/RagA family)
390	Zobellia amurskyensis MAR_2009_138	rhamnose-containing substrate	FG20DRAFT_1794	FG20DRAFT_1841	1769	1812	44	(Arylsulfatase A and related enzymes)::(L-rhamnose 1-epimerase)::GH78,(Bacterial alpha-L-rhamnosidase)::(hypothetical protein)::(Arylsulfatase A and related enzymes)::(hypothetical protein)::(AraC-type DNA-binding domain-containing proteins)::(TonB-linked outer membrane protein, SusC/RagA family)::(SusD family/Starch-binding associating with outer membrane)::CBM67,(Predicted membrane protein)::(P…
391	Zobellia amurskyensis MAR_2009_138	unknown	FG20DRAFT_1865	FG20DRAFT_1875	1836	1846	11	(Arylsulfatase A and related enzymes)::GH2,(Glycosyl hydrolases family 2, sugar binding domain/Glycosyl hydrolases family 2, TIM barrel domain)::(Arylsulfatase A and related enzymes)::(Tetratricopeptide repeat/TPR repeat)::GH2,(Glycosyl hydrolases family 2, sugar binding domain/Glycosyl hydrolases family 2/Glycosyl hydrolases family 2, TIM barrel domain)::(Lysophospholipase L1 and related esteras…
392	Zobellia amurskyensis MAR_2009_138	unknown	FG20DRAFT_2485	FG20DRAFT_2506	2453	2473	21	(Repeat domain in Vibrio, Colwellia, Bradyrhizobium and Shewanella)::(L-lactate dehydrogenase (FMN-dependent) and related alpha-hydroxy acid dehydrogenases)::(Major Facilitator Superfamily)::(transcriptional regulator)::(Uncharacterized conserved protein)::(Stress responsive A/B Barrel Domain)::(putative heme-binding domain, Pirellula/Verrucomicrobium type)::(Domain of Unknown Function (DUF1080))…
393	Zobellia amurskyensis MAR_2009_138	unknown	FG20DRAFT_2528	FG20DRAFT_2534	2494	2500	7	GH117,GH43(Glycosyl hydrolases family 43)::(NUDIX domain)::GH32,GH117(Glycosyl hydrolases family 43)::(Arylsulfatase A and related enzymes)::GH97,(Glycosyl-hydrolase 97 N-terminal/Glycosyl-hydrolase 97 C-terminal, oligomerisation/Glycoside hydrolase 97)::(Arylsulfatase A and related enzymes)::(L-rhamnose 1-epimerase)
394	Zobellia amurskyensis MAR_2009_138	alpha-glucan (potentially starch)	FG20DRAFT_2714	FG20DRAFT_2728	2678	2692	15	GH13,(Glycosidases)::GH65,(Trehalose and maltose hydrolases (possible phosphorylases))::(beta-phosphoglucomutase)::(transcriptional regulator, LacI family)::(TonB-linked outer membrane protein, SusC/RagA family)::(SusD family/Starch-binding associating with outer membrane)::(DNA-directed DNA polymerase III (polc))::(Nucleotidyltransferase/DNA polymerase involved in DNA repair)::(transporter, SSS …
395	Zobellia amurskyensis MAR_2009_138	unknown	FG20DRAFT_2828	FG20DRAFT_2834	2791	2797	7	(transporter, SSS family)::(Acetyltransferase (isoleucine patch superfamily))::GH36,(Melibiase)::(hypothetical protein)::(SusD family/Starch-binding associating with outer membrane)::(TonB-linked outer membrane protein, SusC/RagA family)::(transcriptional regulator, GntR family)
396	Zobellia amurskyensis MAR_2009_138	unknown	FG20DRAFT_3429	FG20DRAFT_3437	3391	3399	9	(ASPIC and UnbV/Repeat domain in Vibrio, Colwellia, Bradyrhizobium and Shewanella)::(SusD family/Starch-binding associating with outer membrane)::(TonB-linked outer membrane protein, SusC/RagA family)::(Lycopene cyclase protein)::(Outer membrane cobalamin receptor protein)::(iron (metal) dependent repressor, DtxR family)::(Predicted divalent heavy-metal cations transporter)::(GAF sensor signal tr…
397	Zobellia amurskyensis MAR_2009_138	galactose-containing sulfated polysaccharide	FG20DRAFT_3652	FG20DRAFT_3667	3610	3625	16	GH2,(Beta-galactosidase/beta-glucuronidase)::(hypothetical protein)::(Arylsulfatase A and related enzymes)::(Arylsulfatase A and related enzymes)::(Arylsulfatase A and related enzymes)::(Outer membrane receptor proteins, mostly Fe transport)::(Arylsulfatase A and related enzymes)::(Arylsulfatase A and related enzymes)::(Arylsulfatase A and related enzymes)::GH110,(hypothetical protein)::GH110,(hy…
398	Zobellia amurskyensis MAR_2009_138	unknown	FG20DRAFT_3668	FG20DRAFT_3681	3626	3639	14	(Xylose isomerase-like TIM barrel)::(Gluconate 2-dehydrogenase subunit 3)::AA3,(Choline dehydrogenase and related flavoproteins)::GH29,(Alpha-L-fucosidase)::(Arylsulfatase A and related enzymes)::(Sulfatase)::(Arylsulfatase A and related enzymes)::(Arylsulfatase A and related enzymes)::(hypothetical protein)::(SusD family/Starch-binding associating with outer membrane)::(TonB-linked outer membran…
399	Zobellia amurskyensis MAR_2009_138	digeneaside	FG20DRAFT_3685	FG20DRAFT_3689	3643	3647	5	(transcriptional regulator, LacI family)::(Outer membrane receptor proteins, mostly Fe transport)::GH37,GH63(Trehalase)::(transporter, SSS family)::(glycerate kinase)
400	Zobellia amurskyensis MAR_2009_138	alginate	FG20DRAFT_4039	FG20DRAFT_4055	3996	4011	16	(Dehydrogenases with different specificities (related to short-chain alcohol dehydrogenases))::(Sugar phosphate permease)::(transcriptional regulator, GntR family)::(SusD family/Starch-binding associating with outer membrane)::(TonB-linked outer membrane protein, SusC/RagA family)::(Mn2+ and Fe2+ transporters of the NRAMP family)::PL6,(Chondroitinase B)::(transcriptional regulator, GntR family)::…
