# Supplementary material for: Polysaccharide utilization loci of North Sea Flavobacteriia as basis for using SusC/D-protein expression for predicting major phytoplankton glycans
Source: ISME J. 2018 Aug 15;13(1):76–91. doi: 10.1038/s41396-018-0242-6 (PMC6298971; doi:10.1038/s41396-018-0242-6)
Supplement: Supplementary file 8 — Supplementary Table S4 [file 41396_2018_242_MOESM8_ESM.xlsx]

## Sheet: Fig_6A_SusC_identity_matrix
Supplementary Table S4 Protein identity matrix of Figure 6A depicting a SusC-like protein tree showing functional, substrate-specific clustering. Protein sequences were aligned using the MAFFT G-INS-i algorithm and trees were calculated using FastTree 2.1.5 approximate-maximum likelihood. The identifier (first number of the sequence name) corresponds to the GenDB region_ID and can be assigned to …	347_TBDR_Cellulophaga_RHA_19_RHA_19_arabinogalactan_GH127_GH129	3029_TBDR_Areni_MAR_2009_79_alpha-mannan_GH38_92	3393_TBDR_Zobellia_amur_MAR_2009_138_mannosyl_glycerate_GH63	654_TBDR_Formosa_Hel3_A1_48_laminarin_GH16_30_5	1068_TBDR_Flavo_Hel1_10_laminarin_GH5_16_30	3149_TBDR_Cellulophaga_RHA_19_RHA_19_alpha-galactan_GH110_42	3636_TBDR_Zobellia_amur_MAR_2009_138_GH29_AA3	1846_TBDR_Zobellia_amur_MAR_2009_138_GH2	3399_TBDR_Polaribacter_KT25b_beta-1,3-glucan_GH128	3156_TBDR_Polaribacter_Hel1_85_FCSP_beta-glucan_GH95_117_128_43_32_2	1146_TBDR_Flavimarina_Hel1_48_beta-xylan_GH43_10_95_97_CE1_6	282_TBDR_Zobellia_amur_MAR_2009_138_GH5_only	181_TBDR_Zobellia_amur_MAR_2009_138_b-xylan_a-galactan_pullulan_dextran_GH43_27_36_49_5_2_CE1	1477_TBDR_Flavo_MAR_2009_75_rhamnan_GH78_106	2253_TBDR_Polaribacter_Hel1_88_laminarin_xylan_GH128_43	2114_TBDR_Leeuwen_MAR_2009_132_pectin_GH105_28_106_43_92_2_CE12_PL11	1113_TBDR_Polaribacter_Hel1_88_xylan_laminarin_GH43_115_16_30_2_35	710_TBDR_Polaribacter_Hel1_33_49_laminarin_GH16_30_5	480_TBDR_Polaribacter_Hel1_33_78_laminarin_GH16_30_5	2161_TBDR_Polaribacter_Hel1_33_78_laminarin_GH16_30_5	760_TBDR_Flavimarina_Hel1_48_beta-mannan_xylan_GH130_43_13	3784_TBDR_Maribacter_dok_2009_71_FCSP_GH29_95_117	678_TBDR_Maribacter_MAR_2009_60_FCSP_GH29_95_117	3701_TBDR_Maribacter_Hel1_7_FCSP_GH29_88_97	2790_TBDR_Maribacter_forsetii_FCSP_GH29_95_117_28_88_CE1	376_TBDR_Flavo_MAR_2009_75_FCSP_GH29	1721_TBDR_Zobellia_amur_MAR_2009_138_FCSP_GH29_88_97	628_TBDR_Polaribacter_Hel1_85_FCSP_beta-xylan_GH95_117_120_39_CE1	1400_TBDR_Flavo_MAR_2009_75_arabinogalactan_GH127_only	3625_TBDR_Zobellia_amur_MAR_2009_138_alpha-galactan_GH110_2	1805_TBDR_Flavo_MAR_2009_75_pectin_glucuronic_acid_GH105_106_28_CE8_12_PL1	1601_TBDR_Zobellia_amur_MAR_2009_138_FCSP_xylan_GH117_97_2	124_TBDR_Zobellia_amur_MAR_2009_138_b-xylan_a-galactan_pullulan_dextran_GH43_27_36_49_5_2_CE1	3905_TBDR_Maribacter_dok_2009_71_FCSP_alpha-mannan_GH29_92	1702_TBDR_Areni_MAR_2009_79_acetylgalactosamine_GH109_20	2075_TBDR_Gramella_MAR_2010_147_NAG_GH20	1483_TBDR_Gramella_MAR_2010_102_NAG_GH20	4192_TBDR_Areni_MAR_2009_79_GH105_88_95_36_89_PL12	891_TBDR_Cellulophaga_RHA_19_RHA_19_GH3_only	332_TBDR_Flavo_MAR_2010_105_xylan_GH43_CE1	875_TBDR_Flavo_MAR_2010_119_xylan_GH43_CE1	1373_TBDR_Zobellia_amur_MAR_2009_138_GH3_only	533_TBDR_Maribacter_dok_2009_71_GH3_CE1	165_TBDR_Maribacter_MAR_2009_60_GH3_CE1	277_TBDR_Maribacter_MAR_2009_72_beta-xylan_GH3_CE1	1125_TBDR_Maribacter_forsetii_GH3_CE1	1350_TBDR_Flavo_MAR_2009_75_FCSP_GH29	2742_TBDR_Muricauda_MAR_2010_75_beta-xylan_rhamnan_GH43_78_3_CE1	806_TBDR_Gillisia_Hel1_86_xylan_CE1_GH43_3_97
347_TBDR_Cellulophaga_RHA_19_RHA_19_arabinogalactan_GH127_GH129		32.73	31.33	28.19	28.37	27.78	28.05	25.17	25.78	23.96	24.43	23.33	24.06	26.11	29.35	26.05	26.74	24.78	24.78	24.78	27.66	26.6	26.6	26.15	26.42	26.9	26.7	26.36	25.48	28.28	26.35	26.76	24.85	22.62	23.8	22.33	22.27	25.21	24.91	24.28	24.28	23.83	24.91	25.09	24.55	25.18	24.73	24.73	24.71
3029_TBDR_Areni_MAR_2009_79_alpha-mannan_GH38_92	32.73		33.45	26.65	27.76	27.52	27.9	27.73	24.38	23.91	25.28	23.64	23.98	27.61	28.62	25.98	25.55	24.51	24.51	24.51	29.57	25.47	25.47	25.29	25.73	26.26	25	24.87	26.05	26.79	28.6	27.89	24.85	23.2	24.65	21.89	22.26	25.17	23.02	23.2	23.2	23.03	23.91	24.09	23.28	23.82	24.46	23.28	23.9
3393_TBDR_Zobellia_amur_MAR_2009_138_mannosyl_glycerate_GH63	31.33	33.45		29.6	30.71	29.63	27.26	26.36	25.6	24.65	23.28	22.55	25.95	28.07	29.25	25.22	24.52	25.35	25.35	25.35	28.45	26.97	26.97	26.71	26.8	27.75	26.57	25.66	24.94	28.21	26.24	30.18	27.19	24.18	26.91	24.82	24.78	25.19	25.59	26.61	26.61	26.47	26.92	26.92	27.28	27.28	28.18	27.91	26.54
654_TBDR_Formosa_Hel3_A1_48_laminarin_GH16_30_5	28.19	26.65	29.6		70.15	29.19	29.56	27.73	25.79	25.41	22.44	24.75	25.29	26.75	29.02	25.04	24.52	25.43	25.43	25.43	29.1	24.73	24.73	24.64	24.46	25.83	23.77	24.89	24.45	27.19	27.16	27.72	27.49	22.99	25.74	26.03	25.5	26	24.23	23.08	23.55	24.39	24.77	24.58	24.86	24.21	24.67	23.84	23.41
1068_TBDR_Flavo_Hel1_10_laminarin_GH5_16_30	28.37	27.76	30.71	70.15		30.32	29.85	28.69	26.76	26.3	23.84	24.14	26.45	28.75	30.13	25.95	25.43	25.91	25.91	25.82	29.6	24.17	24.17	24.26	23.54	24.91	24.08	25.69	24.01	27.26	28.45	27.69	27.62	22.53	25.96	27.18	26.57	24.89	24.61	25	25	24.77	25.32	25.23	25.23	25.05	25.6	25.14	24.89
3149_TBDR_Cellulophaga_RHA_19_RHA_19_alpha-galactan_GH110_42	27.78	27.52	29.63	29.19	30.32		75.22	27	25.07	25.02	24.11	22.84	24.69	24.96	27.1	24.91	25.69	24.58	24.58	24.58	28.26	27.29	27.29	26.67	27.29	27.22	26.64	26.34	22.68	26.55	26.1	26.86	27.46	24.5	24.87	25.13	24.6	26.18	25.11	25.14	25.32	24.77	24.2	24.2	24.38	24.57	24.38	24.84	24.21
3636_TBDR_Zobellia_amur_MAR_2009_138_GH29_AA3	28.05	27.9	27.26	29.56	29.85	75.22		27.11	24.35	24.93	24.54	23.18	24.43	25.11	26.35	24.83	26.31	24.55	24.55	24.55	27.55	26.31	26.31	26.04	26.58	27.3	26.38	27.11	23.51	26.52	26.28	26.07	27.64	24.9	24.71	25.75	25.4	25.93	23.63	24.29	24.01	23.56	25.18	25.18	24.82	24.73	24.45	24.27	24.19
1846_TBDR_Zobellia_amur_MAR_2009_138_GH2	25.17	27.73	26.36	27.73	28.69	27	27.11		22.86	22.56	22.31	20.84	24	23.53	25.94	24.85	23.28	25.43	25.43	25.43	26.13	25.59	25.67	25.59	25.76	25.04	26.19	23.93	24.53	25.88	23.91	24.64	25.62	22.29	22.59	22.05	22.23	23.6	22.55	23.18	23.35	21.35	23.18	23.26	23.35	23.09	22.31	22.48	23.54
3399_TBDR_Polaribacter_KT25b_beta-1,3-glucan_GH128	25.78	24.38	25.6	25.79	26.76	25.07	24.35	22.86		53.94	26.48	29.03	31.05	28.08	30.15	25.74	26.86	27.36	27.36	27.36	25.35	23.89	23.89	23.98	24.24	24.26	23.72	23	22.51	23.59	23.4	25.22	23.82	20.74	23.75	22.26	21.85	23.53	21.93	22.2	22.29	21.22	21.18	21.18	21.18	21.27	21.81	21.54	22.29
3156_TBDR_Polaribacter_Hel1_85_FCSP_beta-glucan_GH95_117_128_43_32_2	23.96	23.91	24.65	25.41	26.3	25.02	24.93	22.56	53.94		28.17	27.81	30.23	26.31	29.22	24.64	25.57	25.07	25.07	24.98	23.34	22.45	22.45	22.63	22.28	22.48	21.86	22.42	23.25	23.28	22.88	24.33	23.38	20.58	22.88	22.23	22.26	21.89	20.59	21.15	20.97	20.87	21.1	21.02	20.93	20.84	20.57	21.28	20.53
1146_TBDR_Flavimarina_Hel1_48_beta-xylan_GH43_10_95_97_CE1_6	24.43	25.28	23.28	22.44	23.84	24.11	24.54	22.31	26.48	28.17		36.91	31.85	26.97	28.49	25.04	25.56	24.62	24.62	24.62	24.52	23.14	23.14	23.22	23.4	22.92	22.71	23.09	21.9	21.76	22.89	23.42	24.04	19.7	21.97	21.82	20.65	21.43	20.77	20.96	21.14	20.47	19.93	19.93	20.19	19.76	20.71	20.45	21.02
282_TBDR_Zobellia_amur_MAR_2009_138_GH5_only	23.33	23.64	22.55	24.75	24.14	22.84	23.18	20.84	29.03	27.81	36.91		35.36	29.91	30.15	25.47	25.94	24.77	24.77	24.77	24.63	21.99	21.99	22.08	21.39	22.97	21.12	22.03	22.01	21.44	23.35	22.22	23.78	19.12	21.4	20.64	20.84	20.97	22.08	21.9	21.63	21.95	21.4	21.4	21.67	21.13	22.2	21.84	20.9
181_TBDR_Zobellia_amur_MAR_2009_138_b-xylan_a-galactan_pullulan_dextran_GH43_27_36_49_5_2_CE1	24.06	23.98	25.95	25.29	26.45	24.69	24.43	24	31.05	30.23	31.85	35.36		28.16	29.77	25.96	27.04	26.98	26.98	26.98	26.09	21.82	21.82	21.74	21.65	22.45	21.9	21.56	21.87	23.15	23.41	23.06	24.85	21.35	23.19	21.28	21.92	23.2	21.07	21.24	21.07	21.36	21.53	21.71	21.62	21.97	21.88	22.58	22.43
1477_TBDR_Flavo_MAR_2009_75_rhamnan_GH78_106	26.11	27.61	28.07	26.75	28.75	24.96	25.11	23.53	28.08	26.31	26.97	29.91	28.16		34.66	30.05	28.66	31.02	31.02	30.93	26.3	23.66	23.66	23.66	23.57	22.9	23.14	21.69	22.99	25.38	24.27	24.74	25.87	19.98	22.72	22.95	22.42	22.5	23.14	22.44	22.62	23.1	22.74	22.65	22.65	23.37	23.28	23.37	22.41
2253_TBDR_Polaribacter_Hel1_88_laminarin_xylan_GH128_43	29.35	28.62	29.25	29.02	30.13	27.1	26.35	25.94	30.15	29.22	28.49	30.15	29.77	34.66		29.5	30.91	29.6	29.6	29.6	29.56	25.47	25.47	25.29	25.47	25.49	24.76	24.41	25.29	26.36	27.54	26.37	27.31	20.93	22.19	23.44	23.3	24.69	24.89	23.99	24.27	24.25	23.34	23.43	23.06	23.25	23.79	23.52	23.35
2114_TBDR_Leeuwen_MAR_2009_132_pectin_GH105_28_106_43_92_2_CE12_PL11	26.05	25.98	25.22	25.04	25.95	24.91	24.83	24.85	25.74	24.64	25.04	25.47	25.96	30.05	29.5		57.16	42.18	42.18	42.18	27	24.76	24.76	24.51	24.42	24.44	23.98	22.6	23.52	22.66	25.24	23.01	22.59	20.92	21.78	21.94	22.88	22.31	20.9	21.62	21.27	20.65	20.86	20.94	21.03	20.86	20.94	21.38	21.24
1113_TBDR_Polaribacter_Hel1_88_xylan_laminarin_GH43_115_16_30_2_35	26.74	25.55	24.52	24.52	25.43	25.69	26.31	23.28	26.86	25.57	25.56	25.94	27.04	28.66	30.91	57.16		43.06	43.06	43.06	27.45	23.6	23.6	23.51	23.08	23.02	23.32	22.15	23.3	24.31	25.33	24.4	22.19	20.42	21.52	22.47	22.66	22.06	23.17	24.05	24.14	23.54	24.08	24.17	24.08	23.99	23.37	23.37	23.27
710_TBDR_Polaribacter_Hel1_33_49_laminarin_GH16_30_5	24.78	24.51	25.35	25.43	25.91	24.58	24.55	25.43	27.36	25.07	24.62	24.77	26.98	31.02	29.6	42.18	43.06		100	99.9	26.49	22.5	22.5	22.33	22.33	21.66	22.67	22.09	21.98	24.14	24.82	22.88	23.34	19.26	20.82	22.33	23.08	21.77	23.66	22.19	22.64	22.41	22.55	22.46	22.74	22.64	22.55	21.92	22.38
480_TBDR_Polaribacter_Hel1_33_78_laminarin_GH16_30_5	24.78	24.51	25.35	25.43	25.91	24.58	24.55	25.43	27.36	25.07	24.62	24.77	26.98	31.02	29.6	42.18	43.06	100		99.9	26.49	22.5	22.5	22.33	22.33	21.66	22.67	22.09	21.98	24.14	24.82	22.88	23.34	19.26	20.82	22.33	23.08	21.77	23.66	22.19	22.64	22.41	22.55	22.46	22.74	22.64	22.55	21.92	22.38
2161_TBDR_Polaribacter_Hel1_33_78_laminarin_GH16_30_5	24.78	24.51	25.35	25.43	25.82	24.58	24.55	25.43	27.36	24.98	24.62	24.77	26.98	30.93	29.6	42.18	43.06	99.9	99.9		26.49	22.5	22.5	22.33	22.33	21.66	22.67	22.09	21.98	24.14	24.82	22.88	23.34	19.26	20.82	22.33	23.08	21.69	23.66	22.19	22.64	22.41	22.55	22.46	22.74	22.64	22.55	21.92	22.38
760_TBDR_Flavimarina_Hel1_48_beta-mannan_xylan_GH130_43_13	27.66	29.57	28.45	29.1	29.6	28.26	27.55	26.13	25.35	23.34	24.52	24.63	26.09	26.3	29.56	27	27.45	26.49	26.49	26.49		26.09	26.01	25.57	25.74	25.63	25.17	25.56	25.12	24.17	28.14	27.65	26.21	23.13	23.52	25	24.66	25.72	23.56	23.83	24.09	24.11	24.98	24.98	24.98	25.07	25.51	25.24	25.31
3784_TBDR_Maribacter_dok_2009_71_FCSP_GH29_95_117	26.6	25.47	26.97	24.73	24.17	27.29	26.31	25.59	23.89	22.45	23.14	21.99	21.82	23.66	25.47	24.76	23.6	22.5	22.5	22.5	26.09		99.72	97.22	96.3	76.55	69.94	39.77	24.48	27.24	28.05	26.32	24.74	23.21	25.5	25.56	26.06	25.56	23.15	23.01	23.29	22.99	23.99	23.99	23.62	24.08	25.07	24.62	24.38
678_TBDR_Maribacter_MAR_2009_60_FCSP_GH29_95_117	26.6	25.47	26.97	24.73	24.17	27.29	26.31	25.67	23.89	22.45	23.14	21.99	21.82	23.66	25.47	24.76	23.6	22.5	22.5	22.5	26.01	99.72		97.22	96.2	76.55	69.94	39.77	24.48	27.24	28.05	26.32	24.74	23.13	25.5	25.56	26.06	25.56	23.15	23.01	23.29	22.99	23.99	23.99	23.62	24.08	25.07	24.62	24.38
3701_TBDR_Maribacter_Hel1_7_FCSP_GH29_88_97	26.15	25.29	26.71	24.64	24.26	26.67	26.04	25.59	23.98	22.63	23.22	22.08	21.74	23.66	25.29	24.51	23.51	22.33	22.33	22.33	25.57	97.22	97.22		95.74	76.82	69.85	39.41	24.32	27.06	28.23	26.24	24.91	22.81	25.41	25.39	25.71	25.15	22.97	23.01	23.29	22.9	24.26	24.26	23.72	24.26	25.16	24.35	24.38
2790_TBDR_Maribacter_forsetii_FCSP_GH29_95_117_28_88_CE1	26.42	25.73	26.8	24.46	23.54	27.29	26.58	25.76	24.24	22.28	23.4	21.39	21.65	23.57	25.47	24.42	23.08	22.33	22.33	22.33	25.74	96.3	96.2	95.74		76.55	70.13	39.5	24.32	27.24	27.78	26.41	24.3	22.97	25.07	25.48	25.63	25.56	23.06	22.74	23.01	22.99	24.26	24.26	23.72	24.35	25.16	24.62	24.55
376_TBDR_Flavo_MAR_2009_75_FCSP_GH29	26.9	26.26	27.75	25.83	24.91	27.22	27.3	25.04	24.26	22.48	22.92	22.97	22.45	22.9	25.49	24.44	23.02	21.66	21.66	21.66	25.63	76.55	76.55	76.82	76.55		69.97	37.33	24.32	27.61	28.65	27.4	24.41	23.69	27	25.76	25.65	25.4	22.37	23.22	23.4	22.75	23.29	23.56	23.11	23.11	23.56	24.19	24.04
1721_TBDR_Zobellia_amur_MAR_2009_138_FCSP_GH29_88_97	26.7	25	26.57	23.77	24.08	26.64	26.38	26.19	23.72	21.86	22.71	21.12	21.9	23.14	24.76	23.98	23.32	22.67	22.67	22.67	25.17	69.94	69.94	69.85	70.13	69.97		37.3	23.7	26.68	27.01	26.53	25	23.04	25.85	24.96	25.02	24.02	23.16	24.46	24.46	23.09	23.63	23.81	23.45	23.54	23.99	23.9	23.49
628_TBDR_Polaribacter_Hel1_85_FCSP_beta-xylan_GH95_117_120_39_CE1	26.36	24.87	25.66	24.89	25.69	26.34	27.11	23.93	23	22.42	23.09	22.03	21.56	21.69	24.41	22.6	22.15	22.09	22.09	22.09	25.56	39.77	39.77	39.41	39.5	37.33	37.3		22.5	26.65	27.33	25	23.7	24.62	26.27	25.28	25.02	24.19	22.66	22.77	22.86	22.68	24.31	24.13	24.49	24.13	24.93	24.75	24.69
1400_TBDR_Flavo_MAR_2009_75_arabinogalactan_GH127_only	25.48	26.05	24.94	24.45	24.01	22.68	23.51	24.53	22.51	23.25	21.9	22.01	21.87	22.99	25.29	23.52	23.3	21.98	21.98	21.98	25.12	24.48	24.48	24.32	24.32	24.32	23.7	22.5		30.49	27.46	27.42	22.98	26.06	22.88	24.82	24.41	27.17	23.57	23.72	23.47	23.2	24.06	23.89	24.39	24.64	24.98	24.64	23.78
3625_TBDR_Zobellia_amur_MAR_2009_138_alpha-galactan_GH110_2	28.28	26.79	28.21	27.19	27.26	26.55	26.52	25.88	23.59	23.28	21.76	21.44	23.15	25.38	26.36	22.66	24.31	24.14	24.14	24.14	24.17	27.24	27.24	27.06	27.24	27.61	26.68	26.65	30.49		28.15	29.69	24.77	24.64	27.08	26.48	26.7	28	28.03	26.46	26.46	27.74	28.36	28.18	27.62	28.18	27.44	26.89	26.68
1805_TBDR_Flavo_MAR_2009_75_pectin_glucuronic_acid_GH105_106_28_CE8_12_PL1	26.35	28.6	26.24	27.16	28.45	26.1	26.28	23.91	23.4	22.88	22.89	23.35	23.41	24.27	27.54	25.24	25.33	24.82	24.82	24.82	28.14	28.05	28.05	28.23	27.78	28.65	27.01	27.33	27.46	28.15		31.71	24.56	24.84	26.06	26.03	26.97	26.65	26.21	25.02	25.11	26.3	26.11	26.02	25.93	26.02	26.84	26.21	25.27
1601_TBDR_Zobellia_amur_MAR_2009_138_FCSP_xylan_GH117_97_2	26.76	27.89	30.18	27.72	27.69	26.86	26.07	24.64	25.22	24.33	23.42	22.22	23.06	24.74	26.37	23.01	24.4	22.88	22.88	22.88	27.65	26.32	26.32	26.24	26.41	27.4	26.53	25	27.42	29.69	31.71		25.32	24.1	26.19	25.4	25.92	25.64	26.63	26.71	26.89	27.5	26.95	26.95	27.12	27.21	28	27.47	26.67
124_TBDR_Zobellia_amur_MAR_2009_138_b-xylan_a-galactan_pullulan_dextran_GH43_27_36_49_5_2_CE1	24.85	24.85	27.19	27.49	27.62	27.46	27.64	25.62	23.82	23.38	24.04	23.78	24.85	25.87	27.31	22.59	22.19	23.34	23.34	23.34	26.21	24.74	24.74	24.91	24.3	24.41	25	23.7	22.98	24.77	24.56	25.32		22.25	23.74	22.31	21.68	22.48	23.62	23.35	23.44	23.35	23.33	23.33	23.24	23.15	23.96	23.78	23.52
3905_TBDR_Maribacter_dok_2009_71_FCSP_alpha-mannan_GH29_92	22.62	23.2	24.18	22.99	22.53	24.5	24.9	22.29	20.74	20.58	19.7	19.12	21.35	19.98	20.93	20.92	20.42	19.26	19.26	19.26	23.13	23.21	23.13	22.81	22.97	23.69	23.04	24.62	26.06	24.64	24.84	24.1	22.25		28.58	27.91	27.75	25.49	22.29	21.39	21.47	22.07	23.02	23.1	23.26	23.02	23.26	23.1	21.58
1702_TBDR_Areni_MAR_2009_79_acetylgalactosamine_GH109_20	23.8	24.65	26.91	25.74	25.96	24.87	24.71	22.59	23.75	22.88	21.97	21.4	23.19	22.72	22.19	21.78	21.52	20.82	20.82	20.82	23.52	25.5	25.5	25.41	25.07	27	25.85	26.27	22.88	27.08	26.06	26.19	23.74	28.58		30.61	31.06	24.16	24.64	25.07	25.16	25.2	23.74	23.56	24.01	23.56	24.1	24.01	23.55
2075_TBDR_Gramella_MAR_2010_147_NAG_GH20	22.33	21.89	24.82	26.03	27.18	25.13	25.75	22.05	22.26	22.23	21.82	20.64	21.28	22.95	23.44	21.94	22.47	22.33	22.33	22.33	25	25.56	25.56	25.39	25.48	25.76	24.96	25.28	24.82	26.48	26.03	25.4	22.31	27.91	30.61		80.39	22.86	25.18	25	24.91	24.31	24.38	24.46	24.38	24.73	24.29	23.57	23.32
1483_TBDR_Gramella_MAR_2010_102_NAG_GH20	22.27	22.26	24.78	25.5	26.57	24.6	25.4	22.23	21.85	22.26	20.65	20.84	21.92	22.42	23.3	22.88	22.66	23.08	23.08	23.08	24.66	26.06	26.06	25.71	25.63	25.65	25.02	25.02	24.41	26.7	26.97	25.92	21.68	27.75	31.06	80.39		22.97	23.84	24.17	23.99	23.24	23.41	23.41	23.86	23.86	24.66	23.06	23.25
4192_TBDR_Areni_MAR_2009_79_GH105_88_95_36_89_PL12	25.21	25.17	25.19	26	24.89	26.18	25.93	23.6	23.53	21.89	21.43	20.97	23.2	22.5	24.69	22.31	22.06	21.77	21.77	21.69	25.72	25.56	25.56	25.15	25.56	25.4	24.02	24.19	27.17	28	26.65	25.64	22.48	25.49	24.16	22.86	22.97		24.68	24.09	24	23.75	23.41	23.24	23.58	23.75	23.92	23.92	22.75
891_TBDR_Cellulophaga_RHA_19_RHA_19_GH3_only	24.91	23.02	25.59	24.23	24.61	25.11	23.63	22.55	21.93	20.59	20.77	22.08	21.07	23.14	24.89	20.9	23.17	23.66	23.66	23.66	23.56	23.15	23.15	22.97	23.06	22.37	23.16	22.66	23.57	28.03	26.21	26.63	23.62	22.29	24.64	25.18	23.84	24.68		75.17	75.17	74.04	59.92	59.92	60.12	60.22	59.92	60.81	57.66
332_TBDR_Flavo_MAR_2010_105_xylan_GH43_CE1	24.28	23.2	26.61	23.08	25	25.14	24.29	23.18	22.2	21.15	20.96	21.9	21.24	22.44	23.99	21.62	24.05	22.19	22.19	22.19	23.83	23.01	23.01	23.01	22.74	23.22	24.46	22.77	23.72	26.46	25.02	26.71	23.35	21.39	25.07	25	24.17	24.09	75.17		98.51	69.95	57.16	57.25	58.04	57.65	57.25	60.59	58.78
875_TBDR_Flavo_MAR_2010_119_xylan_GH43_CE1	24.28	23.2	26.61	23.55	25	25.32	24.01	23.35	22.29	20.97	21.14	21.63	21.07	22.62	24.27	21.27	24.14	22.64	22.64	22.64	24.09	23.29	23.29	23.29	23.01	23.4	24.46	22.86	23.47	26.46	25.11	26.89	23.44	21.47	25.16	24.91	23.99	24	75.17	98.51		70.84	57.16	57.25	58.24	57.65	57.75	60.78	58.97
1373_TBDR_Zobellia_amur_MAR_2009_138_GH3_only	23.83	23.03	26.47	24.39	24.77	24.77	23.56	21.35	21.22	20.87	20.47	21.95	21.36	23.1	24.25	20.65	23.54	22.41	22.41	22.41	24.11	22.99	22.99	22.9	22.99	22.75	23.09	22.68	23.2	27.74	26.3	27.5	23.35	22.07	25.2	24.31	23.24	23.75	74.04	69.95	70.84		63.42	63.32	63.03	63.42	63.82	64.8	59.65
533_TBDR_Maribacter_dok_2009_71_GH3_CE1	24.91	23.91	26.92	24.77	25.32	24.2	25.18	23.18	21.18	21.1	19.93	21.4	21.53	22.74	23.34	20.86	24.08	22.55	22.55	22.55	24.98	23.99	23.99	24.26	24.26	23.29	23.63	24.31	24.06	28.36	26.11	26.95	23.33	23.02	23.74	24.38	23.41	23.41	59.92	57.16	57.16	63.42		99.41	95.75	95.55	82.71	81.72	75.63
165_TBDR_Maribacter_MAR_2009_60_GH3_CE1	25.09	24.09	26.92	24.58	25.23	24.2	25.18	23.26	21.18	21.02	19.93	21.4	21.71	22.65	23.43	20.94	24.17	22.46	22.46	22.46	24.98	23.99	23.99	24.26	24.26	23.56	23.81	24.13	23.89	28.18	26.02	26.95	23.33	23.1	23.56	24.46	23.41	23.24	59.92	57.25	57.25	63.32	99.41		95.26	95.55	82.31	81.72	75.54
277_TBDR_Maribacter_MAR_2009_72_beta-xylan_GH3_CE1	24.55	23.28	27.28	24.86	25.23	24.38	24.82	23.35	21.18	20.93	20.19	21.67	21.62	22.65	23.06	21.03	24.08	22.74	22.74	22.74	24.98	23.62	23.62	23.72	23.72	23.11	23.45	24.49	24.39	27.62	25.93	27.12	23.24	23.26	24.01	24.38	23.86	23.58	60.12	58.04	58.24	63.03	95.75	95.26		94.27	82.51	81.92	75.63
1125_TBDR_Maribacter_forsetii_GH3_CE1	25.18	23.82	27.28	24.21	25.05	24.57	24.73	23.09	21.27	20.84	19.76	21.13	21.97	23.37	23.25	20.86	23.99	22.64	22.64	22.64	25.07	24.08	24.08	24.26	24.35	23.11	23.54	24.13	24.64	28.18	26.02	27.21	23.15	23.02	23.56	24.73	23.86	23.75	60.22	57.65	57.65	63.42	95.55	95.55	94.27		82.21	81.72	76.02
1350_TBDR_Flavo_MAR_2009_75_FCSP_GH29	24.73	24.46	28.18	24.67	25.6	24.38	24.45	22.31	21.81	20.57	20.71	22.2	21.88	23.28	23.79	20.94	23.37	22.55	22.55	22.55	25.51	25.07	25.07	25.16	25.16	23.56	23.99	24.93	24.98	27.44	26.84	28	23.96	23.26	24.1	24.29	24.66	23.92	59.92	57.25	57.75	63.82	82.71	82.31	82.51	82.21		83.3	77.49
2742_TBDR_Muricauda_MAR_2010_75_beta-xylan_rhamnan_GH43_78_3_CE1	24.73	23.28	27.91	23.84	25.14	24.84	24.27	22.48	21.54	21.28	20.45	21.84	22.58	23.37	23.52	21.38	23.37	21.92	21.92	21.92	25.24	24.62	24.62	24.35	24.62	24.19	23.9	24.75	24.64	26.89	26.21	27.47	23.78	23.1	24.01	23.57	23.06	23.92	60.81	60.59	60.78	64.8	81.72	81.72	81.92	81.72	83.3		77.88
806_TBDR_Gillisia_Hel1_86_xylan_CE1_GH43_3_97	24.71	23.9	26.54	23.41	24.89	24.21	24.19	23.54	22.29	20.53	21.02	20.9	22.43	22.41	23.35	21.24	23.27	22.38	22.38	22.38	25.31	24.38	24.38	24.38	24.55	24.04	23.49	24.69	23.78	26.68	25.27	26.67	23.52	21.58	23.55	23.32	23.25	22.75	57.66	58.78	58.97	59.65	75.63	75.54	75.63	76.02	77.49	77.88
792_TBDR_Gramella_MAR_2010_102_xylan_GH3_CE1	23.99	22.74	25.99	23.44	25.3	23.36	23.06	23.94	20.45	19.75	19.65	21.91	22.65	21.91	23.5	20.49	22.45	21.81	21.81	21.81	25.22	22.79	22.79	22.88	23.06	22.28	22.53	24.29	22.78	25.11	25.18	26.4	23.13	22.21	23.44	23.91	23.48	22.63	58	57.88	58.18	60.9	77.59	77.59	78.18	77.1	78.58	79.76	83.43
1929_TBDR_Olleya_Hel1_94_GH13_31_65_CE1	24.57	22.98	26.2	23.97	23.38	24.68	24.47	22.38	20.51	20.7	21.4	20.83	20.89	22.35	24.32	20.56	21.79	20.85	20.85	20.85	24.62	23.4	23.31	23.67	23.31	23.33	22.68	23.06	22.45	25.79	25.27	24.41	22.48	20.63	22.46	23.46	23.08	22.11	52.2	51.52	51.22	52.25	47.17	47.27	47.56	47.66	47.66	46.98	47.49
1053_TBDR_Winogradskyella_RHA_55_beta-mannan_xylan_alpha-glucan_GH130_43_71_2_3_CE1	22.61	22.16	24.03	24.16	23.47	23.12	23.83	22.03	21.68	19.62	20.09	21.29	21.85	22.44	23.77	20.56	21.26	21.03	21.03	21.03	24.36	23.4	23.4	23.58	23.04	23.6	23.31	22.16	22.87	25.6	24.82	24.23	22.94	20.95	22.01	23.19	23.62	22.28	51.66	52.45	52.15	51.32	49.46	49.27	48.98	49.56	48.88	48.78	49.47
605_TBDR_Aquimarina_MAR_2010_214_GH3_only	24.91	24.57	23.9	23.76	22.87	24.25	24.18	21.88	22.48	22.14	20.38	22.35	21.98	20.86	23.04	22.41	22.82	19.78	19.78	19.78	23.85	24.02	24.02	23.49	23.85	24.23	23.23	23.67	23.55	25.79	24.98	25.17	22.37	21.5	23.51	22.74	22.74	23.59	30.11	30.05	30.23	30	29.01	29.01	28.92	29.66	29.38	28.92	30.41
1693_TBDR_Psychroserpens_Hel1_66_GH3_only	25.93	24.82	26.01	24.3	25.51	24.29	23.74	21.77	22.42	21.95	20.95	22.38	21.9	23.4	23.99	23.37	22.51	20.92	20.92	20.92	24.76	24.64	24.64	24.55	24.55	24.67	24.29	24.1	23.87	25.3	26.66	25.64	23.21	22.3	24.38	23.86	24.22	24.58	31.1	31.69	31.32	30.41	29.89	29.79	29.98	30.17	30.26	30.36	30.63
3436_TBDR_Gillisia_Hel1_29_xylan_CE1_GH3	25.02	25.02	25.85	23.35	24.56	24.63	24.89	22.14	22.63	22.02	21.49	20.55	21.88	22.52	24.11	22.11	22.47	23.17	23.17	23.17	22.63	24.16	24.16	24.07	23.98	23.83	24.51	23.88	23.54	27.5	25.18	24.96	23.04	21.13	23.84	23.89	23.71	24.12	31.97	32.79	32.7	31.29	32.17	31.98	31.04	31.7	31.6	31.42	34.36
478_TBDR_Gillisia_Hel1_33_143_xylan_CE1_GH3	25.02	25.11	25.76	23.35	24.38	24.82	24.98	22.31	22.45	21.75	21.58	20.64	21.8	22.79	24.11	22.11	22.29	22.99	22.99	22.99	22.63	24.07	24.07	23.98	23.89	23.74	24.51	23.88	23.37	27.31	25.18	24.96	23.04	20.97	23.84	23.98	23.62	24.03	31.88	32.98	32.89	31.19	31.98	31.79	31.04	31.51	31.42	31.32	34.27
362_TBDR_Gramella_forsetii_KT0803_GH43_2_3_CE1	23.54	21.65	24.93	21.45	22.29	23.52	22.52	21.42	20.51	19.74	18.93	19.09	20.71	19.63	21.69	19.37	20.04	19.68	19.68	19.68	21.34	22.32	22.32	21.97	21.97	21.14	22.06	22.25	22.19	24.6	24.03	24.49	21.3	19.62	22.92	21.68	22.2	22.25	28.73	28.98	29.07	27.79	30.17	30.26	29.89	30.07	29.34	30.26	29.14
1444_TBDR_Gramella_MAR_2010_147_xylan_GH3_CE1	23.36	21.56	24.32	21.27	21.93	22.81	22.07	21.08	20.69	20.7	19.61	18.82	20.62	20.6	21.6	19.71	20.39	19.42	19.42	19.42	21.6	22.32	22.32	22.23	22.23	21.48	22.06	21.82	22.27	24.78	23.32	24.06	20.96	19	22.22	21.86	22.2	22.33	28.64	29.17	29.26	27.79	30.35	30.35	30.07	30.26	29.24	30.63	29.42
974_TBDR_Leeuwen_MAR_2009_132_xylan_GH3_CE1	23.63	21.23	24.17	22.68	23.49	23.81	23.79	22.06	20.88	19.84	19.37	20.33	21.07	20.7	23.04	20.41	20.92	19.88	19.88	19.88	22.92	22.68	22.68	22.68	22.51	22.63	22.94	21.99	22.78	24.28	23.72	24.44	21.95	20.03	23.04	23.18	22.31	23.91	29.94	29.84	30.12	29.64	30.07	29.98	29.8	30.07	29.34	30.07	29.81
926_TBDR_Salegentibacter_Hel1_6_xylan_GH43_2_3_CE1	23.38	22.1	23.37	22.25	22.5	22.82	23.07	20.93	20.82	21.34	20.12	19.35	21.07	21.5	21.52	20.24	21.94	21.37	21.37	21.37	22.13	22.59	22.59	22.5	22.42	21.66	22.42	22	22.61	24.08	23.87	24.27	21.59	21.43	23.45	22.84	22.21	22.32	29.95	30.76	30.86	30.12	30.43	30.43	30.53	30.53	30.99	30.62	29.77
2762_TBDR_Flavo_Hel1_10_beta-glucan_xylan_GH2_3_16_43_CE1	24.58	24.85	25.39	22.89	24.05	23.86	24.73	22.31	23	22.38	21.45	20.35	20.31	21.33	22.96	21.64	21.64	20.58	20.58	20.58	22.84	23.64	23.64	23.38	23.3	23.58	23.3	23.7	24	25.78	25.73	25.02	22.14	21.65	23.96	22.99	22.82	23.77	29.59	32.5	32.78	28.56	29.88	29.61	30.06	30.43	30.61	30.8	30.67
2552_TBDR_Cellulophaga_RHA_19_RHA_19_maltose_GH36	24.2	23.85	23.8	25.78	25.64	25.18	24.91	22.1	21.36	21.54	21.21	19.95	22.17	23	23.31	21.01	22.04	22.13	22.13	22.13	24.26	23.82	23.82	23.91	23.38	23.32	22.16	23.38	24.38	26	25.92	26.08	22.57	22.07	23.18	22.49	22.11	24.27	27.99	28.09	27.9	27.23	27.77	27.58	27.67	27.77	28.24	28.24	27.06
3740_TBDR_Maribacter_dok_2009_71_FCSP_GH29_117	26.18	26.87	27.27	25.25	25.27	26.98	25.7	24.01	22.94	23.48	23.04	22.02	22.14	22.71	26.6	23.81	23.75	23.27	23.27	23.18	26.49	25.51	25.51	25.33	25.42	25.53	25.86	23.86	27.04	28.52	29.51	28.03	25.33	23.94	25.55	23.28	23.23	25.99	31.02	30.76	30.67	30.99	31.18	31.37	30.71	30.81	30.81	30.71	29.54
722_TBDR_Maribacter_MAR_2009_60_FCSP_GH29_95_117	26.18	26.96	27.27	25.25	25.27	27.16	25.97	23.93	22.94	23.57	23.12	22.11	22.22	22.54	26.6	23.72	23.75	23.27	23.27	23.18	26.4	25.42	25.42	25.24	25.33	25.53	25.86	23.86	27.12	28.52	29.24	28.11	25.33	24.02	25.47	23.19	23.23	25.9	30.92	30.67	30.57	30.99	31.37	31.55	30.9	30.99	30.9	30.52	29.35
3362_TBDR_Flavo_MAR_2009_75_FCSP_GH29	26.79	25.52	27.68	24.64	24.66	27.68	26.67	23.74	22.16	21.74	22.76	21.6	21.61	23.13	25.27	22.52	22.54	23.91	23.91	23.91	25.53	25.31	25.31	24.87	25.31	25.86	25.31	24.8	26.6	29.4	28.26	26.5	24.04	23.68	25.13	22.77	22.98	25.88	30.2	30.32	30.6	31.21	30.74	30.83	30.55	30.08	30.65	29.62	29.94
689_TBDR_Gramella_forsetii_KT0803_xylan_arabinan_GH43_51_97	24.48	24.68	26.46	25.05	26	25	24.93	24.13	22.42	21.78	21.77	20.23	21.92	22.99	23.52	22.32	22.29	22.72	22.72	22.72	25.73	25.76	25.76	25.76	25.4	25.6	24.33	24.76	24.29	27.4	29.06	26.4	24.95	22.1	24.02	23.7	23.87	25.32	28.56	29.82	29.72	27.69	30.81	31	29.96	30.25	29.87	30.91	30.03
473_TBDR_Flavimarina_Hel1_48_xylan_arabinan_GH43_51	25.56	24.12	27.46	25.9	26.15	25.55	25.45	24.96	23.1	21.41	22.47	21.57	22.87	23.9	24.59	23	23.58	23.37	23.37	23.37	27.14	25.49	25.49	25.22	25.31	25.64	25.98	23.52	25.04	28.72	27.36	27.65	25.56	22.62	23.89	23.39	23.03	26.12	29.82	29.28	29.57	28.58	30.37	30.37	30.46	30.37	30.18	30.65	29.94
2707_TBDR_Maribacter_dok_2009_71_Xylan_GH43_10	25.88	24.86	26.38	26.85	27.49	26.73	26.18	25.02	25.64	22.92	22.64	24.08	24.71	24.55	25.8	22.82	23.98	23.84	23.84	23.84	25.6	26.06	26.06	26.06	25.61	26.08	25.36	25.84	24.11	28.39	26.5	27.45	25.09	23.38	24.95	23.68	24.01	25.17	30.93	28.24	28.63	30.39	29.57	29.67	29.38	29.67	29.86	29.86	28.07
1786_TBDR_Maribacter_MAR_2009_60_xylan_GH43_10	25.88	24.86	26.38	26.85	27.49	26.73	26.18	25.02	25.64	22.92	22.64	24.08	24.71	24.55	25.8	22.82	23.98	23.84	23.84	23.84	25.6	26.06	26.06	26.06	25.61	26.08	25.36	25.84	24.11	28.39	26.5	27.45	25.09	23.38	24.95	23.68	24.01	25.17	30.84	28.24	28.63	30.3	29.57	29.67	29.38	29.67	29.86	29.86	28.07
188_TBDR_Maribacter_MAR_2009_72_beta-xylan_GH43_10_67_2	26.24	24.95	26.11	27.14	27.31	27.29	26.27	24.76	25.91	23.38	22.38	24.98	24.27	24.36	25.16	23	23.26	23.84	23.84	23.84	26.05	26.24	26.24	25.88	25.88	26.35	25.36	26.82	24.2	28.29	27.32	27.8	25.09	24.27	25.05	23.5	24.19	26.19	30.36	28.34	28.34	30.01	28.8	28.9	28.8	29	29.19	29.19	27.88
2614_TBDR_Maribacter_Hel1_7_xylan_GH43_10_67	26.06	25.02	26.38	27.7	28.05	26.92	26.27	25.54	25.34	22.65	22.82	24.71	24.36	24.73	25.07	23	23.62	23.29	23.29	23.29	26.39	25.95	25.95	26.04	25.59	26.33	25.61	25.73	24.62	28.36	26.39	27.51	25.27	23.68	24.57	23.48	23.72	25.68	30.13	28.02	28.5	30.08	29.45	29.54	29.16	29.45	29.35	30.02	28.23
2259_TBDR_Flavo_MAR_2009_75_beta-xylan_glucuronic_acid_GH43_10_67	26.24	25.55	27.71	26.12	28.24	26.49	25.39	25.65	25.14	23.38	23.56	23.28	23.62	24.71	24.47	21.89	23.06	24.12	24.12	24.03	25	25.07	25.07	25.16	24.53	25.8	24.91	25.13	24.58	28.44	25.45	27.39	25.41	23.25	25.56	23.6	23.84	24.81	31.87	30.63	30.73	31.18	30.7	30.8	31.08	30.89	31.46	31.46	29.11
364_TBDR_Zobellia_amur_MAR_2009_138_beta-xylan_GH43_10	26.77	25.09	27.17	27.33	27.04	26.35	25.62	25.67	24.41	22.76	22.32	23.43	23.14	24.77	24.04	21.99	23.34	24.86	24.86	24.77	25.27	25.99	25.99	25.81	25.81	26.09	25.92	26.13	24.79	28.24	24.73	25.98	25.43	22.69	25.4	22.93	23.18	25.15	30.45	30.35	30.73	30.92	30.16	30.16	30.64	30.16	30.92	31.4	29.42
1486_TBDR_Polaribacter_Hel1_85_GH1_3	24.59	25.66	25.69	26.53	26.89	26.38	24.7	23.68	23.96	23.83	22.27	22.38	22.33	23.08	24.57	22.57	22.79	23.82	23.82	23.73	26.46	25.56	25.56	25.56	25.2	24.78	24.84	26.37	23.37	27	25.29	25.13	24.05	21.76	25.36	23.38	23.89	25.53	29.99	30.33	30.24	29.69	29.28	29.18	29.47	29.47	29.85	29.66	29.77
2128_TBDR_Areni_MAR_2009_79_GH117_32_37_63_13	28.03	25.98	28.8	26.13	27.64	26.72	25.14	23.59	24.44	22.75	23.27	20.23	23.51	23.9	24.5	24.41	23.02	22.01	22.01	22.01	25.38	26.96	26.88	26.7	26.52	27.25	26.16	25.42	25.31	28.35	27.64	27.62	24.44	23.26	25.51	24.91	24.72	28.49	28.73	28.38	28.48	28.34	28.57	28.85	28.94	29.32	29.69	29.6	28.6
2722_TBDR_Muricauda_MAR_2010_75_beta-xylan_GH43_5_2	27.5	25.8	27.11	25.81	26.94	25.76	25.94	24	22.17	21.9	21.62	21.3	24.36	25	25.11	22.45	23.46	22.74	22.74	22.74	25.31	25.43	25.43	25.07	25.25	24.55	25.51	23.36	24.85	29.6	27.48	26.45	24.32	22.59	25.14	25.4	25.38	26.11	32.5	32.09	31.99	31.9	29.58	29.87	29.01	29.68	30.63	30.53	29
3298_TBDR_Flavo_MAR_2009_75_xylan_GH43	26.48	28.06	28.75	24.45	25.71	26.53	26.19	23.74	24.96	23.49	23.66	22.33	23.44	25.38	27.04	23.37	24.76	24.33	24.33	24.33	26.21	26.63	26.63	26.63	26.18	27.63	26.65	25.02	26.11	27.74	27.99	28.06	25.99	23.54	25.55	24.91	24.18	26.52	30.18	30.18	29.99	31.29	30.55	30.55	29.89	30.17	30.08	29.98	30.08
1868_TBDR_Muricauda_MAR_2010_75_GH97	27.59	25.82	27.24	24.91	25.02	25.97	25.81	24.18	22.48	21.25	21.43	20.36	22.01	24.09	24.93	23.41	23.59	22.77	22.77	22.77	25.59	24.72	24.72	24.19	24.1	24.43	24.21	24.53	25.14	28.55	27.2	30.23	23.7	22.8	24.26	23.19	23	25.71	33.89	32.04	31.86	31.83	31.62	31.44	31.53	31.53	31.99	32.36	31.52
1182_TBDR_Polaribacter_KT25b_Laminarin_GH16_17_30	24.15	26.25	25.15	24.35	26.27	23.06	22.42	23.98	23.2	23.43	20.49	20.73	23.79	24.41	25.9	22.59	23.78	23.65	23.65	23.65	24.04	23.07	23.07	22.98	23.07	22.84	22.98	23.1	22.26	25.95	25.92	25.97	22.76	21.53	25.79	23.48	23.54	25.14	28.86	29.25	29.34	28.66	29.25	29.43	28.79	29.06	29.7	29.06	28.82
2216_TBDR_Polaribacter_Hel1_85_laminarin_GH16_17_30_2_3	24.27	25.02	25.28	24.22	25.77	23.95	22.28	23.57	22.93	23.09	19.77	20.1	22.55	24.48	26.04	22.34	22.87	23.55	23.55	23.55	24.62	23.04	23.04	22.95	22.78	23.66	23.55	23.08	22.21	27.6	26.12	26.77	23.74	20.81	25.02	21.89	22.8	24.74	29.59	29.88	30.06	29.16	29.74	29.83	29.2	29.83	29.83	29.38	29.82
2504_TBDR_Lutibacter_Hel1_33_5_laminarin_GH16_17_30_2	24.87	25.22	24.96	24.62	25.91	23.83	22.23	23.23	23.28	24.28	21.14	20.97	22.69	23.2	25.29	21.71	22.52	23.52	23.52	23.52	24.36	23.14	23.14	23.06	22.89	22.91	22.8	22.37	21.83	26.01	26.5	27.21	22.98	20.35	24.57	22.61	22.34	23.81	29.16	28.75	29.03	28.69	28.73	28.82	28.46	28.64	28.73	28.64	29.16
2194_TBDR_Aquimarina_MAR_2010_214_laminarin_GH3_16	25.41	27.24	25.45	24.28	26.34	24.56	25.28	22.32	22.81	23.23	23.35	21.68	23.67	24.39	24.57	23.32	23.57	22.95	22.95	22.95	24.96	25.2	25.2	25.47	24.75	25.4	24.31	24.4	24.9	26.4	26.72	26.29	23.01	22.12	25.81	25.38	24.82	24.98	31.33	31.23	30.95	29.88	30.42	30.23	30.7	30.32	30.8	30.99	31.32
32_TBDR_Gramella_Hel1_59_laminarin_GH3_16	27.23	26.36	26.37	26.3	26.4	25.28	25.9	22.08	23.42	23.95	23.54	22.28	23.47	25.67	25.78	23.51	23.72	22.12	22.12	22.12	25.33	28.09	28.09	28.18	27.82	28.72	27.64	26.37	25.5	26.65	27.83	25.65	22.61	23.43	25.25	25.89	25.96	24.75	31.39	32	32.38	31.65	31.05	31.15	31.62	31.53	31.34	31.81	31.57
1938_TBDR_Gramella_MAR_2010_147_laminarin_GH3_16	27.57	25.97	25.9	27.11	27.39	25.62	26.51	23.7	23.22	23.66	22.92	22.8	24.52	26.37	26.76	23.67	23.97	23.18	23.18	23.18	25.75	27.26	27.26	27.35	26.9	28.16	27.08	26.44	25.65	26.99	28.99	26.16	23.22	23.01	25.76	26.4	26.38	25.4	32.41	32.73	33.21	30.2	31.59	31.4	32.07	31.69	31.12	30.83	30.98
1774_TBDR_Leeuwen_MAR_2009_132_laminarin_GH3_16	25.36	27.45	25.67	25.62	26.4	24.43	25.23	23.62	23.52	23.93	22	22.56	24.85	25.36	25.89	23	24.69	22.56	22.56	22.56	26.49	26.76	26.76	26.49	26.4	26.77	27.29	25.07	25.85	28.4	27.3	27.22	24.62	23.21	24.8	24.69	24.93	25.97	31.46	32.89	33.08	31.25	31.98	32.17	32.45	32.26	32.54	33.59	32.77
2820_TBDR_Flavo_MAR_2010_105_laminarin_GH3_16	24.93	26.99	26.06	25.35	26.31	25.09	26.35	23.83	23.29	23.61	21.75	21.93	23.61	24.53	25.05	22.14	23.06	22.62	22.62	22.62	25.09	26.25	26.25	26.07	25.62	24.84	25.09	25.09	24.85	26.97	26.52	26.94	24.86	22.25	22.7	24.96	24.05	24.51	31.04	30.98	31.17	30.35	31.46	31.37	31.56	31.75	31.08	30.7	31.54
487_TBDR_Flavo_MAR_2010_119_laminarin_GH3_16	24.93	26.9	26.15	25.35	26.31	25.09	26.35	23.83	23.29	23.61	21.75	21.93	23.52	24.53	25.05	22.06	22.97	22.62	22.62	22.62	25	26.34	26.34	26.16	25.71	24.84	25.09	25.09	24.85	26.87	26.52	27.03	24.95	22.17	22.7	24.96	24.05	24.43	31.14	31.07	31.26	30.45	31.56	31.46	31.65	31.84	31.18	30.8	31.63
750_TBDR_Flavo_MAR_2010_118_laminarin_GH16_17_30	25.45	25.9	25.78	25.16	25.39	25.66	25.27	22.7	22.18	22.95	22.29	21.63	23.72	25.24	25.88	21.73	22.29	21.94	21.94	22.03	25.79	25.89	25.89	25.8	25.44	25.82	25.89	25.92	24.38	27.52	27.11	26.96	24.69	22.33	24.2	24.49	23.33	23.99	30.14	30.33	30.52	30.03	29.53	29.34	29.62	30.09	30	29.72	29.87
2163_TBDR_Formosa_Hel1_33_131_laminarin_GH16	24.21	27.17	25.77	24.18	26.11	25	24.88	23.57	21.93	22.89	22.15	21.98	22.99	24.24	25.32	21.07	22.42	23.06	23.06	23.06	25.44	24.98	24.98	25.16	24.8	25.09	25.18	24.89	24.44	26.33	28.16	26.42	23.67	22.32	24.48	24.24	23.24	23.83	30.81	30.23	30.33	29.54	29.7	29.7	29.7	29.7	29.8	29.7	29.57
1698_TBDR_Formosa_Hel1_31_208_laminarin_GH16_17_30	24.44	26.69	25.94	24.65	25.62	25.53	25.32	23.03	22.7	22.94	21.7	22.03	23.73	24.66	25.59	22.3	23.39	21.26	21.26	21.26	25.77	24.82	24.82	24.73	24.38	24.58	24.93	24.62	24.52	25.87	25.77	25.78	23.92	22.07	23.86	25.22	24.49	24.01	30.61	30.07	30.26	29.36	29.61	29.61	29.52	29.8	29.8	29.71	29.23
221_TBDR_Lacinutrix_Hel1_90_laminarin_GH3_16	23.91	26.23	25.92	24.58	24.82	24.38	24.45	23.86	22.75	22.63	21.72	21.61	23.2	24.4	23.66	22.4	22.78	22.32	22.32	22.32	24.87	26.2	26.2	26.38	26.11	26.31	25.49	24.51	24.23	25.93	26.3	28.57	23.57	21.5	23.82	23.92	23.28	25.34	30.11	31.18	31.47	30.25	30.97	30.97	30.97	30.97	31.35	30.31	30.17
127_TBDR_Olleya_Hel1_94_laminarin_GH3_16	26.32	26.95	27.44	25.88	25.28	26.21	25.27	23.79	23.46	22.8	22.92	22.13	22.76	25.47	26.04	23.26	24.02	21.59	21.59	21.59	24.69	25.49	25.49	25.31	25.31	26.13	25.67	25.2	24.23	26.45	25.92	27.45	25.11	22.44	24.24	24.98	23.63	25.49	30.93	31.53	31.72	30.11	30.09	30.27	31.03	30.94	30.84	29.8	31.02
3376_TBDR_Polaribacter_Hel1_88_laminarin_GH16_17_30_3	25.11	26.12	25.8	24.82	24.68	25.39	24.82	23.43	22.61	23.02	21.45	20.97	23.55	23.33	26.52	23.02	23.6	24.06	24.06	23.97	24.67	25.55	25.55	25.47	25.02	24.96	25.47	24.06	23.57	26.05	25.88	26.08	23.19	21.88	24.69	24.45	24.25	25.29	29.7	29.63	29.72	28.64	30.41	30.41	30.12	30.41	29.75	30.03	29.55
2073_TBDR_Polaribacter_Hel1_33_49_laminarin_GH16_17_30_3	24.78	24.71	24.66	24.12	25.67	23.74	24.18	24.03	23.49	24.08	22.72	22.84	24.19	23.7	25.75	23.16	22.58	25.16	25.16	25.07	24.23	24.28	24.28	24.37	24.28	23.77	24.28	24.47	22.81	25.05	27.23	26.35	23.49	21.7	25.47	23.21	23.27	24.56	30.43	30.08	30.27	30.36	29.67	29.86	29.86	29.48	30.05	30.24	28.96
896_TBDR_Polaribacter_Hel1_33_96_laminarin_GH16_17_30_3	24.78	24.71	24.66	24.12	25.67	23.74	24.18	24.03	23.49	24.08	22.72	22.84	24.19	23.7	25.75	23.16	22.58	25.16	25.16	25.07	24.23	24.28	24.28	24.37	24.28	23.77	24.28	24.47	22.81	25.05	27.23	26.35	23.49	21.7	25.47	23.21	23.27	24.56	30.43	30.08	30.27	30.36	29.67	29.86	29.86	29.48	30.05	30.24	28.96
1805_TBDR_Polaribacter_Hel1_33_78_laminarin_GH16_17_30_3	24.69	24.53	24.66	24.12	25.76	23.74	24.08	23.94	23.4	23.99	22.72	22.84	24.1	23.7	25.75	23.16	22.58	25.16	25.16	25.07	24.14	24.37	24.37	24.28	24.28	23.68	24.19	24.47	22.89	24.95	27.23	26.35	23.4	21.7	25.29	23.12	23.36	24.64	30.43	30.17	30.36	30.36	29.57	29.76	29.95	29.57	30.14	30.33	28.96
2151_TBDR_Cellulophaga_RHA_52_laminarin_GH3_16	24.01	24.39	27.05	25.6	25.37	25.3	25.36	22.38	22.16	24.27	21.85	22.45	22.22	23.93	25.61	21.84	23.09	23.28	23.28	23.28	25.55	25.44	25.44	25.18	25.36	26.44	24.8	24.56	24.98	26.66	26.7	26.78	25.43	23.24	23.42	24.25	23.61	24.22	30.28	29.08	29.37	29.79	30.52	30.61	30.52	30.8	30.33	30.33	30.5
1829_TBDR_Formosa_Hel1_33_131_laminarin_GH3_16	26.06	26.2	26.23	25.5	25.95	26.96	25.9	24.1	22.48	21.64	21.72	21.75	22.44	24.98	25.63	23.84	23.58	22.81	22.81	22.81	25.74	28.36	28.36	28.26	28.73	28.64	28.3	26.41	27.9	26.49	27.42	28.15	24.72	24.41	24.24	24.07	24.05	27.13	30.79	30.43	30.43	29.8	29.77	29.86	29.77	29.86	30.16	30.16	30.79
537_TBDR_Formosa_Hel3_A1_48_laminarin_GH3_16	25.14	25.16	25.67	25.19	25.51	26.63	26.24	21.8	21.56	22.52	21.79	21.5	22.77	24.87	25.66	22.21	24.29	22.06	22.06	22.06	24.89	27.01	27.01	26.92	26.83	27.03	25.94	25.44	25.44	26.08	26.49	26.22	23.67	22.47	24.26	25.09	25.24	23.76	29.98	30.26	30.07	29.3	30.03	30.12	30.41	30.41	30.5	30.41	30.21
1067_TBDR_Gillisia_Hel1_29_laminarin_GH3_16	25.56	25.52	27	24.49	26.04	25.44	24.95	23.98	22.64	23.75	22.14	22.21	22.79	25.31	25.78	22.65	23.32	22.71	22.71	22.71	25.51	26.01	26.01	26.27	25.56	26.74	25.71	24.73	24.44	27.75	28.71	27.11	24.93	22.47	24.19	23.49	24.18	23.76	29.32	29.41	29.51	28.73	28.9	28.8	28.52	28.61	29.75	29.08	29.62
703_TBDR_Gillisia_Hel1_33_143_laminarin_GH3_16	25.56	25.52	27	24.49	26.04	25.53	25.05	24.07	22.73	23.84	22.14	22.21	22.88	25.31	25.87	22.65	23.32	22.71	22.71	22.71	25.51	26.01	26.01	26.27	25.56	26.56	25.71	24.82	24.52	27.84	28.71	27.11	24.93	22.55	24.19	23.58	24.27	23.76	29.22	29.32	29.41	28.73	28.8	28.71	28.42	28.52	29.56	28.99	29.62
1889_TBDR_Salegentibacter_Hel1_6_laminarin_GH3_16	25.72	25.47	27.53	25.98	26.94	26.15	26.4	24.03	22.26	23.55	22.55	22.73	24.59	25.56	25.64	22.54	23.64	22.76	22.76	22.76	26.08	27.86	27.77	27.5	27.86	27.43	27.3	25.33	24.31	27.79	28.42	26.89	25.18	22.76	24.42	24.34	23.17	23.55	30.11	30.24	30.9	30.19	29.88	29.88	29.88	30.16	30.44	30.44	30.43
3464_TBDR_Gramella_forsetii_KT0803_laminarin_GH3_16	24.89	23.62	26.21	24.61	24.22	24.89	25.69	23.32	21.65	22.41	21.39	20.82	22.39	25.43	24.43	22.65	22.88	22.26	22.26	22.26	24.6	25.74	25.74	25.65	25.56	25.94	25.45	24.47	23.46	27.21	25.86	26.11	22.95	21.81	24.37	24.29	24.09	23.74	29.6	29.51	29.7	28.64	29.93	29.93	29.93	30.12	29.56	29.08	29.15
697_TBDR_Psychroserpens_Hel1_66_laminarin_GH3_16	25.56	26.3	26.45	25.93	27.43	25.25	25.78	24.38	21.93	22.51	21.26	20.96	23.02	24.75	26.09	22.87	23.71	23.03	23.03	23.12	25.37	24.38	24.38	24.29	24.38	24.22	25.09	24.17	24.44	27.49	28.43	26.97	25.36	22.06	23.8	25.07	25.22	24.35	31.44	30.43	30.71	30.38	30.54	30.73	30.54	31.01	31.01	31.01	30.43
2757_TBDR_Flavo_Hel1_10_laminarin_GH_3_16	25.11	25.94	25.83	25.65	25.87	26.72	25.87	22.91	21.75	23.49	21.43	22.29	23.89	24.49	26.55	23.65	24.33	21.95	21.95	21.95	25.46	24.56	24.56	24.2	24.29	24.4	25.09	24.08	23.11	26.12	26.1	26.54	25.18	21.98	23.71	24.98	24.6	22.75	31.25	30.71	30.71	30.85	31.2	31.29	31.39	31.29	30.82	31.2	31.55
511_TBDR_Formosa_Hel3_A1_48_laminarin_GH30	26.97	29.39	27.23	25.39	25.41	25.86	27.25	22.86	23.78	24.34	22.66	21	23.3	25.82	25.36	23.99	24.78	24.58	24.58	24.58	26.27	27.22	27.14	27.05	26.87	26.63	25.73	25.83	24.83	28.61	28.37	27.73	25.18	24.11	26.57	24.04	24.45	26.63	30.35	29.14	28.86	29.89	29.53	29.53	29.16	29.53	30.64	30.08	29.27
1058_TBDR_Gillisia_Hel1_86_laminarin_GH16_30_3_5	27.45	27.02	28.61	26.33	25.54	26.08	25.99	24.51	23.72	23.42	22.46	20.23	22	25.31	24.98	23.78	23.62	24	24	24	26.74	26.84	26.84	26.32	26.14	25.63	25.26	24.89	24.32	27.94	27.27	26.48	25.31	23.53	25.02	24.15	24.13	25.4	30.4	29.99	30.08	29.56	29.11	29.02	28.65	28.93	29.67	29.02	29.71
1964_TBDR_Flavimarina_Hel1_48_GH30_5	26.5	27.04	27.49	25.89	26.04	26.13	26.58	24.87	23.08	22.85	21.03	21.47	23.16	25.13	25.42	23.7	22.89	23.76	23.76	23.76	27.94	27.39	27.39	27.48	26.87	26.01	25.64	26.05	25.99	28.62	27.65	27.38	24.82	24.58	26.21	25.22	25.02	27.08	30.06	30.36	29.99	31.35	31.45	31.45	30.62	31.17	30.9	30.25	29.92
1340_TBDR_Gramella_MAR_2010_102_laminarin_GH30_16_3_5	25.93	27.09	27.95	24.82	25.16	26.94	26.85	24.1	23.16	23.12	22.26	20.74	22.51	24.38	25.04	23.52	23.61	23.02	23.02	22.93	26.98	26.3	26.3	26.03	25.77	26.23	25.95	25	24.48	28.02	27.28	27.64	25.13	23.79	24.98	23.87	24.19	27.49	30.05	30.2	30.2	30.6	29.04	29.04	28.66	29.13	29.78	30.06	30.3
179_TBDR_Areni_MAR_2009_79_laminarin_GH16	25.52	24.5	25.24	23.47	23.68	24.18	23.64	22.33	21.97	21.3	20.37	20.07	22.05	22.88	23.53	23.18	22.61	22.5	22.5	22.5	24.22	26.33	26.33	26.07	25.98	25.65	25.46	27.02	24.31	26.75	26.98	26.23	22.13	23.14	25.97	24.78	24.61	26.26	28.58	28.68	28.77	29.25	27.99	27.99	27.89	28.35	29.26	28.08	28.91
2915_TBDR_Flavimarina_Hel1_48_GH29_2_5_31	25.2	26.3	27.51	26.12	26.25	26.39	25.11	23.99	24.07	23.86	23.43	22.36	23.55	23.46	24.62	22.94	23.42	23.6	23.6	23.6	24.43	26.77	26.77	26.77	26.24	26.52	27.3	27.36	25.56	27.86	27.3	26.19	24.62	23.48	25.64	24.61	24.07	26.85	31.37	31.43	31.99	31.81	32.03	32.22	31.84	31.94	31.38	31.75	30.9
1734_TBDR_Gramella_forsetii_KT0803_FCSP_GH29_117_16_2_78	24.45	21.75	22.32	21.34	22.13	23.53	24.32	21.84	21.87	20.97	20.66	19.29	20.41	20.5	22.56	20.3	20.31	21.54	21.54	21.54	22.91	22.16	22.24	22.08	22.56	22.14	21.87	23.43	24.88	25.35	24.63	23.54	21.78	23.41	23.99	21.66	21.25	26.95	26.51	27.04	27.3	24.96	25.51	25.51	25.59	25.93	25.85	26.61	24.77
2796_TBDR_Zobellia_amur_MAR_2009_138_maltose_GH36	27.25	26.7	25.99	24.29	25.09	27.43	26.55	24.49	25.13	22.96	22.95	21.8	22.45	23.42	25.13	22.96	24.01	23.49	23.49	23.49	25.94	26.67	26.67	26.23	26.58	26.08	26.38	25.7	25.99	26.95	27.12	28.89	24.91	23.03	25.22	24.48	24.78	24.77	27.52	27.4	27.58	28.33	28.4	28.49	27.94	28.95	28.22	28.58	28.79
1363_TBDR_Gramella_MAR_2010_147_beta-mannan_GH130_only	26.06	25.95	25.6	25.12	26.56	25.75	25.32	22.8	22.45	21.54	22.64	22.92	22.66	23.81	24.39	23.75	24.5	22.04	22.04	21.95	26.48	25.53	25.53	25.35	25.27	26.7	24.03	24.43	25.92	27.41	27.3	27.45	24.07	21.09	24.98	23.76	23.74	25.71	29.47	30.48	30.29	28.54	28.71	28.71	28.52	28.14	28.42	29.46	29.04
2992_TBDR_Muricauda_MAR_2010_75_beta-mannan_GH130_only	26.64	27.03	27.19	26.02	26.46	26.61	26.81	23.69	22.35	21.25	22.43	21.88	23.8	22.69	24.48	23.27	23.34	21.6	21.6	21.6	26.11	25.88	25.88	25.7	25.09	26.69	25.53	25.5	26.21	29.13	27.93	28.83	23.43	22.35	25.51	23.83	23.81	26.17	31.46	30.42	30.23	29.96	31.24	31.43	31.06	31.24	30.78	31.9	30.96
3388_TBDR_Flavo_MAR_2009_75_FCSP_GH29_GH117	26.16	24.61	24.71	23.02	23.46	23.87	23.4	22.57	20.83	20.22	20.61	21.11	21.58	23.55	22.2	20.17	21.23	20.54	20.54	20.54	23.49	22.53	22.53	22.45	22.62	24.04	22.77	24	23.05	26.02	25.07	25.15	22.02	22.48	23.58	23.91	24	23.18	26.58	26.14	26.33	26.48	26.43	26.52	26.16	26.34	25.98	25.61	26.06
675_TBDR_Zobellia_amur_MAR_2009_138_FCSP_GH29_117_32_2_CE1	24.56	25.07	24.85	22.91	23.35	24.78	24.58	23.49	21.42	21.26	21.68	21.5	20.53	23.9	23.08	20.37	20.97	22.01	22.01	22.01	23.73	24.8	24.8	24.89	24.8	26.4	25.48	25.37	24.98	27.38	25	27.67	21.67	23.08	24.12	23.65	23.89	23	27.99	28.1	28.19	28.52	28.04	27.95	28.22	28.31	27.13	27.68	28.19
460_TBDR_Muricauda_MAR_2010_75_beta-mannan_GH130_5_26_36_9_CE2	24.8	24.76	25.15	23.51	24.76	26.12	26.21	22.37	22.31	23.01	21.29	21.6	19.68	23.16	23.87	20.68	20.24	21.47	21.47	21.39	25.46	25.37	25.37	25.2	25.37	25.57	25.37	24.7	25.67	27.55	23.77	27.1	23.53	21.58	23.81	22.79	22.85	24.9	27.91	27.69	27.87	27.86	26.72	26.54	26.63	26.45	27.08	27.26	26.55
3141_TBDR_Flavimarina_Hel1_48_beta-mannan_GH130_5_26_36_9_CE2	25.95	25.65	25.22	25.48	25.02	24.68	25.41	24.51	23.87	20.88	21.69	22.52	22.56	22.93	25.49	23.16	22.86	23.47	23.47	23.38	27.72	26.01	26.01	25.22	25.13	25.59	25.02	25.72	23.83	25.36	26.02	26.37	23.62	21.96	24.8	22.77	22.49	25.17	29.45	29.76	29.76	28.82	28.58	28.68	28.58	28.77	29.52	29.05	29.1
457_TBDR_Muricauda_MAR_2010_75_beta-mannan_GH130_5_26_36_9_CE2	25.09	24.28	25.56	24.38	24.6	23.74	24.38	23.89	22.55	20.91	20.81	21.67	21.87	21.83	24.17	22.17	21.54	21.64	21.64	21.64	27.43	24.15	24.15	23.54	23.98	24.87	25.11	24.29	22.98	26.01	25.74	26.41	23.32	21.14	24.74	22.01	22.08	25.25	30.09	29.91	29.45	30.3	29.75	29.57	29.75	29.84	29.48	30.58	28.86
2757_TBDR_Flavo_MAR_2010_188_GH100_13_78	22.57	21.19	20.89	21.4	21.05	22.49	21.89	19.38	20.24	18.73	18.91	16.72	18.45	19.57	18.84	18.2	19.46	18.19	18.19	18.19	20.92	20.98	20.98	21.06	21.15	20.5	21.23	22.52	19.97	23.6	21.08	22.73	21.11	19.07	21.94	20.44	19.83	20.67	26.04	25.51	25.42	26.3	25.49	25.57	25.13	25.84	25.49	25.66	25.31
728_TBDR_Maribacter_dok_2009_71_alpha-glucan_GH13_65	22.49	21.96	20.89	21.33	22.12	22.84	21.97	19.72	20.09	19.34	19.65	17.49	19.37	20.78	18.25	19.36	19.71	18.19	18.19	18.1	21.17	21.31	21.31	21.15	21.48	20.67	20.47	21.68	20.76	23.02	22.7	22.66	20.53	18.76	21.71	20.02	20.17	20.35	24.8	24.11	24.11	26.04	25.4	25.57	25.57	26.28	25.93	25.22	24.63
3809_TBDR_Maribacter_MAR_2009_60_alpha-1,4-glucan_GH13_65	22.4	21.96	20.89	21.33	22.12	22.84	21.97	19.72	20.09	19.43	19.57	17.49	19.37	20.7	18.17	19.36	19.71	18.19	18.19	18.1	21.17	21.31	21.31	21.15	21.48	20.67	20.47	21.68	20.76	22.93	22.7	22.66	20.53	18.76	21.62	20.02	20.08	20.35	24.71	24.02	24.02	25.95	25.31	25.49	25.49	26.19	25.84	25.13	24.54
1789_TBDR_Maribacter_Hel1_7_alpha-1,4-glucan_GH13_65	21.81	21.53	20.72	20.98	22.03	22.32	22.49	19.56	20.09	19.93	19.74	17.66	18.71	20.78	17.99	19.03	19.38	17.94	17.94	17.85	21.09	21.48	21.48	21.31	21.74	21.26	21.15	21.85	20.84	22.59	22.7	22.25	20.27	18.76	21.71	19.35	19.75	20.59	24.36	23.49	23.49	25.77	25.4	25.57	25.4	26.01	25.75	25.13	24.01
1916_TBDR_Maribacter_MAR_2009_72_alpha-1,4-glucan_GH13_65	22.32	21.96	21.06	20.9	21.68	21.97	22.32	19.06	20.68	19.93	19.82	17.58	18.96	20.44	17.91	19.11	19.38	17.94	17.94	17.85	21.17	21.48	21.48	21.31	21.74	21.26	21.15	21.93	20.68	22.5	22.53	22.66	20.78	18.91	21.71	20.02	20	20.59	24.8	24.11	23.94	25.77	25.31	25.49	25.13	25.93	25.75	25.4	24.8
4013_TBDR_Areni_MAR_2009_79_alpha-1,4-glucan_GH13_65	22.01	21.05	21.92	20.66	22.31	21.86	21.51	18.79	19.61	19.19	19.44	16.78	18.79	18.54	19.08	18.7	17.72	18.3	18.3	18.21	20.32	21.52	21.52	21.36	21.27	21.14	20.27	20.81	21.1	23.74	21.02	22.08	19.44	19.36	20.47	18.89	19.45	20.79	24.87	24.43	24.34	26.18	25.2	25.28	24.93	25.55	25.2	25.02	25.61
2682_TBDR_Zobellia_amur_MAR_2009_138_alpha-1,,4-glucan_GH13_65	21.07	20.2	22.1	19.53	21.53	21.85	20.9	19.02	19.1	18.52	19.11	16.6	18.98	19.03	19.23	18.57	18.92	18.92	18.92	18.83	20.97	21.61	21.61	21.53	21.7	21.22	20.86	20.15	21.03	23.82	21.11	22.64	19.95	18.88	20.47	19.3	19.2	19.82	26.39	25.24	25.24	28.06	26.19	26.27	25.83	26.45	26.63	26.71	25.89
1030_TBDR_Gramella_forsetii_KT0803_GH15_23	21.1	21.59	21.04	20.7	20.35	21.45	22.05	19.95	19.9	18.64	18.82	17.14	19.43	19.07	18.76	19.67	18.96	18.53	18.53	18.45	21.33	20.81	20.81	20.81	20.55	21.17	20.3	19.93	20.98	23.76	21.56	21.76	19.73	18.99	21.43	19.92	19.73	20.41	24.82	24.3	24.21	25.44	25.77	25.85	25.15	25.42	25.59	25.07	25.57
3598_TBDR_Maribacter_forsetii_alpha-1,,4-glucan_GH13_65	22.05	20.51	21.48	21	21.52	22.07	21.03	19.8	19.93	18.76	18.26	17.5	18.88	20.12	19.39	19.26	18.88	18.38	18.38	18.3	20.77	20.99	20.99	21.07	21.24	21.27	20.32	20.2	20.52	24.05	21.65	22.6	19.93	18.46	21.21	19.18	19.58	19.86	23.7	23.28	23.19	25.2	25.26	25.44	25.18	25.7	24.82	24.56	23.45
865_TBDR_Muricauda_MAR_2010_75_alpha-1,,4-glucan_GH13_65	21.69	20.58	21.37	19.83	20.61	22.06	21.55	19.06	19.56	18.39	18.66	17.39	18.66	20.02	18.95	18.48	19.08	19.09	19.09	19.09	20.68	20.8	20.8	20.63	21.05	20.67	20.47	20.26	20.66	25.04	20.35	23.15	20.07	18.02	20.25	19.75	19.4	20.02	24.89	24.19	24.1	26.03	25.65	25.65	25.31	26.09	25.74	25.13	24.85
208_TBDR_Dokdonia_Hel1_63_alpha-1,4-glucan	23.28	21.73	22.1	19.23	20.8	22.16	22.41	20.7	20.39	18.97	19.49	18.11	19.18	19.68	19.25	19.26	20.29	19.78	19.78	19.78	21.12	23.48	23.48	23.15	23.23	22.75	22.81	22.48	19.76	25.32	21.23	22.46	20.75	18.64	21.43	20.89	20.62	20.78	25.09	25.27	25.18	24.91	24.96	25.04	24.87	25.48	24.52	25.04	24.17
81_TBDR_Tenaci_MAR_2009_124_fructan_GH32_37_97_CE6	22.59	20.89	21.59	20.63	21.07	22.32	21.45	19.56	19.17	17.58	18.53	16.09	18.3	17.8	19.38	18.07	18.73	18.14	18.14	18.14	21.19	21.57	21.57	21.06	21.15	21.43	22.49	21.62	19.19	22.84	20.39	21.83	20.97	18.62	20.27	19.43	19.41	20.03	23.74	24.11	23.94	23.21	23.79	23.88	23.35	24.14	23.7	23.35	23.45
2946_TBDR_Areni_MAR_2009_79_sialic_NAG_GH20_33	23.37	24.98	24.11	23.99	24.08	24.41	24.68	21.89	21.86	22.02	21.93	22.02	22.75	22.37	23.62	21.95	22.69	20.8	20.8	20.8	24.54	24.18	24.18	24.36	23.91	24.73	23.19	23.2	23.74	25.84	24.42	26.35	22.36	21.33	24.62	22	22.68	24.31	25.38	27.26	26.97	25.94	26.38	26.38	26.66	26.38	26.47	26.29	26.25
766_TBDR_Flavimarina_Hel1_48_beta-mannan_xylan_GH130_43_13	23.04	23.59	24.26	23.15	22.79	23.83	22.85	23.13	20.54	21.68	21.28	20.05	21.5	20.83	22.89	22.59	20.81	21.13	21.13	21.13	22.73	22.25	22.25	22.16	22.25	22.28	22.16	21.63	23.71	25.16	22.46	23.32	21.1	20.87	23.81	22.27	21.31	24.92	26.27	28.32	27.96	26	25.79	25.88	26.15	26.24	26.43	26.61	26.82
1105_TBDR_Maribacter_forsetii_alpha-mannan_GH_92_115	23.59	23.22	24.42	22.7	24.77	23.97	24.43	21.96	21.13	21.09	19.98	20.02	21.14	20.71	21.84	20.98	20.91	20.39	20.39	20.39	22.56	22.96	22.96	22.96	23.4	23.7	24.2	22.79	22.54	26.18	23.85	25.44	21.24	19.92	23.26	23.17	22.1	23.1	29.01	28.76	28.76	29.47	28.22	28.32	27.66	28.5	27.85	28.13	28.24
2796_TBDR_Maribacter_MAR_2009_72_rhamnan_pectin_GH78_105_106_28_88_31_43_115_2_CE12	22.89	22.29	23.72	21.76	22.33	22.97	22.59	21.14	22.3	20.98	20.98	18.81	20.6	20.92	23.76	21.39	21.53	20.61	20.61	20.61	22.04	23.25	23.25	23.33	23.86	23.27	23.77	22.38	23.39	26.86	23.98	24.53	21.67	20.27	23.36	22.59	22.05	23.53	27.94	27.2	27.01	27.56	26.13	26.03	25.94	26.03	25.67	25.67	25.91
2708_TBDR_Flavo_Hel1_10_alpha-1,4-glucan_GH13_97	23.08	23.12	22.29	22.2	23.62	22.26	23.07	22.37	20.65	21.57	19.2	20.38	20.36	20.6	22.11	19.41	19.83	19.96	19.96	19.96	21.75	24.31	24.4	24.22	24.22	23.54	23.51	23.8	22.87	24.35	23.97	23.12	20.46	20.83	23.37	20.9	20.62	22.23	25.46	25.58	25.39	25.92	24.95	24.95	24.59	24.77	25.14	24.5	24.66
145_TBDR_Zobellia_amur_MAR_2009_138_b-xylan_a-galactan_pullulan_dextran_GH43_27_36_49_5_2_CE1	21.88	22.12	21.52	20.53	20.83	23.83	23.72	21.71	19.91	19.05	19.02	18.94	18.92	20.44	21.45	18.04	19.56	18.87	18.87	18.87	20.28	22.49	22.49	22.4	22.22	22.43	22.93	22.01	22.59	24.48	22.54	23.84	21.19	18.07	21.84	21.02	20.65	22.67	25.02	25.12	25.4	25.59	25.68	25.59	25.49	25.59	25.68	25.12	25.28
553_TBDR_Maribacter_dok_2009_71_alginate_PL6_12_17	26.18	24.46	26.09	25.51	26.15	25.48	24.91	23.54	22.59	24.56	22.28	22.76	24	24.06	24.05	22.94	22.65	22.14	22.14	22.14	25.24	24.71	24.71	24.62	24.18	25.09	24.62	24.54	24.96	29.01	27	28.41	24.28	23.05	25.09	23.74	24.6	24.66	28.72	31.18	31.18	30.78	29.72	29.91	29.62	29.62	29.62	31.13	29.26
144_TBDR_Maribacter_MAR_2009_60_alginate_PL6_12_17	26.27	24.55	26.18	25.6	26.24	25.57	25	23.63	22.59	24.65	22.28	22.85	23.92	24.15	24.05	22.85	22.65	22.05	22.05	22.05	25.33	24.8	24.8	24.71	24.27	25.18	24.71	24.63	25.04	29.2	27.09	28.5	24.37	22.97	25.18	23.74	24.6	24.75	28.72	31.28	31.28	30.88	29.72	29.91	29.62	29.62	29.72	31.23	29.36
1985_TBDR_Maribacter_Hel1_7_alginate_PL6_17	26.27	24.73	26.09	25.69	26.24	25.3	24.54	23.54	23.04	24.11	22.71	22.5	23.74	24.06	24.14	22.68	23	22.23	22.23	22.23	25.42	25.07	25.07	25.16	24.71	25.27	25.16	24.1	25.29	28.38	26.73	29.37	24.1	22.56	24.91	24.45	24.51	25.08	28.63	31.56	31.47	31.35	29.43	29.53	29.25	29.53	29.72	31.04	29.73
3412_TBDR_Maribacter_forsetii_alginate_PL6_7_17	26.63	25	26.09	25.23	25.5	25.02	24.91	23.11	22.68	24.47	23.4	22.67	23.57	24.06	24.86	22.94	23.18	22.23	22.23	22.23	25.59	24.27	24.27	24.18	24.09	25	24.62	24.72	25.7	27.83	25.92	27.98	24.19	22.97	24.73	24.01	23.81	24.16	29.29	30.71	30.62	30.69	29.43	29.62	29.15	29.34	29.06	30.85	28.7
1385_TBDR_Flavo_MAR_2009_75_alginate_PL6_17	24.79	25.51	25.98	24.98	25.33	23.3	24.21	25.22	23.08	23.56	22.77	21.52	24.05	23.55	24.52	22	23.9	22.48	22.48	22.48	26.59	24.98	24.98	24.89	24.43	25.95	25.48	24.8	26.87	28.45	26.16	28.97	24.13	24.98	26.02	25.09	25.07	26.19	29.16	31.55	31.55	30.76	30.51	30.51	30.13	30.23	29.66	30.04	29.63
4000_TBDR_Zobellia_amur_MAR_2009_138_alginate_PL6_7_17	24.84	24.26	25.71	24.1	25.02	24.57	24.18	24.61	23.13	23.8	22.84	21.5	23.62	23.72	24.95	22.59	23.32	22.46	22.46	22.46	25.48	24.34	24.34	24.25	24.25	26.21	25.49	24.69	24.92	29.23	25.72	27.3	23.97	23.27	24.93	24.41	23.86	24.09	29.78	31.86	31.86	29.77	29.46	29.64	29.36	29.55	29.17	29.27	28.97
2000_TBDR_Maribacter_Hel1_7_GH109	23.51	23.4	24.9	23.17	22.77	23.51	23.01	21.52	22.1	21.17	19.49	20.49	20.86	21.9	23	21.25	21.1	21.11	21.11	21.11	23.53	22.54	22.54	22.3	22.46	23.42	22.68	22.29	25.22	25.1	25	25.9	21.88	22.77	22.2	22.72	22.46	25.45	25.73	25.56	25.65	26.42	26.11	26.2	26.46	26.46	25.26	26.03	25.23
2214_TBDR_Flavo_MAR_2009_75_pectin_glucuronic_acid_GH105_106_28_CE8_12_PL1	27.11	26.01	27.87	25.41	25.65	26.65	25.2	23.4	23.45	22.21	23.01	23.78	23.41	23.84	25.77	24.04	23.57	23.93	23.93	23.84	26.14	26.11	26.11	26.02	25.94	26.48	25.41	24.91	25.51	29.15	27.46	29.16	23.5	22.62	26.74	25.06	24.78	25.72	31.51	30.12	30.4	30.66	30.54	30.81	30.35	30.81	29.34	30.54	30.02
342_TBDR_Muricauda_MAR_2010_75_CE1	24.09	22.27	24.04	23	22.37	21.3	21.6	20.8	19.92	21.47	18.89	19.89	20.87	21.62	21.24	19.27	20.09	20.1	20.1	20.02	23.29	22.35	22.27	22.35	22.5	21.93	22.71	21.73	26.01	25.92	24.94	26.73	21.89	21.27	21.62	21.46	21.09	25.18	24.9	24.29	24.13	24.73	24.38	24.21	24.54	24.13	25.21	24.79	23.73
354_TBDR_Muricauda_MAR_2010_75_CE1	23.88	22.79	23.34	22.8	23.84	20.48	19.82	21.31	20.16	19.33	19.95	19.55	19.95	20.66	22.78	18.25	19.14	19.55	19.55	19.55	22.13	22.01	22.01	22.09	22.01	21.99	22.07	22.09	25.24	25.19	23.77	25.04	20.68	21.53	21.56	20.54	20.64	25.22	25.44	23.91	23.99	25.61	24.5	24.5	24.92	24.66	26.09	25.5	24.34
111_TBDR_Zobellia_amur_MAR_2009_138_b-xylan_a-galactan_pullulan_dextran_GH43_27_36_49_5_2_CE1	23.12	24.12	22.95	21.97	22.75	22.79	21.89	21.07	20.18	20.06	19.54	20.45	19.7	21.16	22.23	19.92	20.59	20.1	20.1	20.1	21.99	21.91	21.91	21.59	22.39	22.45	22.6	21.59	25.54	25.52	24.36	25.99	19.64	21.98	21.18	20.63	20.49	23.42	25.72	24.35	24.35	26.47	24.85	25.02	25.19	25.02	25.27	25.61	24.36
140_TBDR_Zobellia_amur_MAR_2009_138_b-xylan_a-galactan_pullulan_dextran_GH43_27_36_49_5_2_CE1	26.2	25.31	25.6	23.55	25.16	24.64	24.82	23.19	22.22	21.21	23.08	21.37	21.8	24.01	24.69	22.61	23.38	22.9	22.9	22.9	26.71	24.74	24.65	24.21	24.65	25.2	24.13	25.02	24.92	27.67	27.37	27.99	24.31	21.99	24.45	23.98	24.19	23.37	29.19	28.36	27.8	27.61	28.69	28.87	28.87	29.34	28.23	27.4	27.49
2714_TBDR_Gramella_MAR_2010_147_pectin_GH105_28_43_97_2_PL9_10_CE8_12	23.39	22.75	22.85	23.84	23.31	22.79	22.39	21.41	21.25	20.93	21.2	19.5	18.62	20.03	23.34	20.65	20.26	19.85	19.85	19.85	22.57	23.13	23.13	23.38	23.29	23.28	23.46	22.6	24.67	24.98	23.1	25.27	20.23	21.09	22.26	21.92	21.57	24.96	26.32	26.34	26.34	26.4	25.17	25.34	24.74	24.74	25.17	25.26	25
2762_TBDR_Leeuwen_MAR_2009_132_xylan_GH_43_10_115_2_67_89_28_92	25.33	24.76	25.61	25.8	25.78	24.84	25.64	23.04	21.68	22.7	20.3	22.66	22.28	22.5	24.41	22.58	22.16	22.6	22.6	22.6	25.17	25.35	25.26	25.17	25	25.41	25.39	24.85	23.12	27.98	25	27.15	23.36	21.89	23.92	24.15	23.61	25.32	28.71	27.55	27.55	26.88	28.4	28.31	28.58	28.31	27.22	28.4	27.31
1131_TBDR_Flavo_MAR_2009_75_GH5_13_CBM67	22.89	22.89	23.3	23.19	22.98	22.2	22.39	21.09	19.03	19.2	19.59	20	19.26	21.18	22.53	20.59	21.11	20.55	20.55	20.55	22.79	21.35	21.35	21.35	21.19	21.41	22.29	20.51	25.82	24.13	24.12	25.14	22.39	21.33	21.94	20.53	20.43	25.34	26.87	26.02	25.94	26.86	27.01	27.18	26.33	26.67	26.25	27.18	25.31
2045_TBDR_Areni_MAR_2009_79_rhamnan_GH78_105	23.98	24.11	24.58	22.81	23.75	24.66	24.66	22.18	21.66	20.74	22.27	22.18	20.79	22.59	24.24	22.39	21.72	22.47	22.47	22.47	24.43	25.46	25.46	25.2	25.46	24.17	24.85	24.91	24.56	28.14	26.66	27.01	23.86	20.75	25.35	22.1	22.85	23.49	29.08	28.14	28.24	28.69	28.62	28.53	28.72	29.19	29.65	27.6	28.4
1736_TBDR_Zobellia_amur_MAR_2009_138_rhamnan_GH78_37	23.62	23.75	24.4	23.63	23.48	25.02	25.11	21.67	21.4	21.09	21.84	21.39	21.05	22.77	23.79	21.95	21.99	21.49	21.49	21.49	23.39	25.11	25.11	24.85	25.11	24.52	24.5	24.04	24.56	28.42	27.29	27.09	23.6	20.91	25.62	22.1	23.29	23.75	28.52	29.46	29.36	28.88	28.53	28.53	28.44	29	29	28.25	28.58
3428_TBDR_Flavo_MAR_2009_75_rhamnomannan_GH78_105_28_92	23.84	23.17	24.18	23.42	24.07	25.43	24.71	21.71	21.54	21.59	21.62	21.01	20.14	23.36	23.94	22.25	22.13	22.44	22.44	22.44	23.86	25.6	25.51	25.33	25.51	25.18	23.83	24.34	25.02	28.56	27.7	26.62	22.66	20.3	24.62	23.03	23	23.62	28.79	28.88	28.97	28.77	28.05	27.95	28.52	28.61	29.08	27.49	28.29
2067_TBDR_Areni_MAR_2009_79_rhamnan_GH78_105	23.41	24.79	23.39	24.64	24.68	22.84	22.28	21.04	20.42	18.94	18.94	19.45	19.23	21.7	22.59	20.38	20.89	20.36	20.36	20.36	21.14	22.42	22.42	22.1	22.1	23.3	21.75	20.69	25.28	25.04	25.06	24.94	22	21.33	21.18	21.75	22.53	22.71	26.21	24.74	25	25.81	25.81	25.72	26.15	25.98	26.32	25.47	24.52
1786_TBDR_Zobellia_amur_MAR_2009_138_rhamnan_ulvan_GH78_105_106_5	23.25	24.79	24.05	24.56	25.27	22.59	21.78	21.52	20.18	19.11	19.18	20.34	19.31	21.86	22.92	19.98	20.81	20.85	20.85	20.85	21.38	22.99	22.99	22.91	22.42	23.13	22.08	20.69	25.69	23.79	25.73	24.45	21.84	22.71	21.1	21.58	21.64	23.28	26.13	24.66	24.74	25.72	25.98	25.81	26.06	26.23	25.72	25.64	24.43
1728_TBDR_Zobellia_amur_MAR_2009_138_rhamnan_GH78_only	21.13	21.79	22.68	21.1	22.15	22.35	21.38	21.21	18.9	18.18	18.45	18.83	20.21	21.05	22.61	19.67	20.52	19.87	19.87	19.87	22.69	21.77	21.77	21.85	21.45	22.97	20.89	20.74	22.9	24.27	25.21	23.85	21.78	21.33	22.12	21.53	21.83	24.78	24.77	25.7	25.62	24.94	25.08	25.17	25.08	25.25	23.9	25.51	25.06
2077_TBDR_Areni_MAR_2009_79_rhamnan_GH78_105	23.86	22.94	22.93	23.49	23.87	21.79	22.12	20.37	19.33	18.61	19.12	20.4	20.84	21.49	22.48	20.53	20.86	19.89	19.89	19.8	21.41	23.21	23.21	23.05	23.54	23.93	22.39	21.32	23.88	23.91	25.52	24.17	22.39	22.39	21.05	22.57	21.67	23.1	26.8	26.68	26.76	26.8	26.71	26.88	26.71	26.63	27.65	26.54	26.02
1776_TBDR_Zobellia_amur_MAR_2009_138_rhamnan_ulvan_GH78_105_106_5	24.11	24.87	24.04	25	25.71	23.96	25.05	22.81	21.84	20.39	20.19	21.4	22.06	23.16	23.96	22.05	23.87	22.79	22.79	22.79	23.88	24.69	24.69	24.16	24.51	24.71	23.83	23.2	23.69	26.6	26.62	25.67	24.87	22.92	24	24.22	24.11	24.03	29.34	29.06	29.06	27.44	28.67	28.67	28.57	28.67	29.23	28.19	28.5
283_TBDR_Leeuwen_MAR_2009_132_NAG_GH20_CE9	24.75	24.35	27.78	25.28	26.03	26.9	24.89	24.85	23.4	22.46	22.55	22.05	23.16	23.93	25.43	22.65	23.13	23.53	23.53	23.53	24.67	24.73	24.73	24.73	24.38	24.8	25.75	24.27	26.19	28.18	28.24	28.45	25.41	23.54	23.94	23.91	24.41	25.11	28.26	29.23	29.23	28.12	28.47	28.37	28.47	28.28	29.02	29.3	29.99
906_TBDR_Polaribacter_Hel1_33_78_GH30_53_2	24.95	24.27	24.57	23.49	25.37	23.68	23.68	21.53	23.1	22.04	20.67	21.16	22.06	23.9	24.59	21.05	22.11	23.15	23.15	23.06	24.28	24.3	24.3	23.67	24.39	23.25	22.19	24.51	23.03	25.81	25.84	26.37	23.93	21.34	23.47	24.66	24.29	24.81	29.84	27.26	27.07	28.02	26.54	26.45	26.92	26.92	28.06	27.01	27.15
300_TBDR_Psychroserpens_Hel1_66_laminarin_GH30	24.82	25.46	26.01	24.51	25.7	24.82	25.09	23.71	22.94	23.22	22.06	21.43	22.48	24.82	25.89	21.25	23.92	23.64	23.64	23.64	25.8	24.98	24.98	24.89	25.07	24.46	24.3	23.8	24.5	26.87	25.93	26.33	25.18	21.6	26.09	25.47	25.09	24	31.67	29.76	30.05	30.89	28.73	28.83	28.54	28.64	28.64	29.5	27.91
815_TBDR_Winogradskyella_RHA_55_GH30	25.05	24.41	25.27	25.28	23.58	23.66	23.36	22.93	22.28	22.14	21.74	21.36	22.52	23.1	24.91	22.06	22.73	22.5	22.5	22.5	25.6	24.41	24.41	24.32	24.32	24.44	23.65	25.04	24.24	26.57	26.19	25.38	23.32	21.24	24.84	25.83	24.84	24.47	31.13	29.31	29.31	30.25	29.05	29.05	29.05	28.76	28.76	29.24	28.32
3183_TBDR_Leeuwen_MAR_2009_132_beta-mannan_GH130_5_26_36_9_3_CE2	26.48	24.45	25.5	22.27	23.28	25.11	23.6	21.86	22.63	22.85	21.32	20.52	20.08	23.44	24.83	23	23.26	23.37	23.37	23.28	25.11	23.32	23.32	23.06	23.41	24.87	23.89	23.28	24.59	26.35	25.46	27.13	23.27	20.44	24.72	24.57	23.95	23.76	28.65	29.95	30.32	28.31	27.62	27.62	27.35	27.53	27.53	27.71	27.95
1996_TBDR_Salegentibacter_Hel1_6_beta-mannan_GH130_5_26_36	24.76	24.93	25.92	25.18	25.83	26.44	25.11	23.82	23.36	22.12	22.56	22.18	22.84	23.96	23.75	23.34	24.74	23.93	23.93	23.93	27.27	25.11	25.11	25.2	25.2	25.44	24.69	23.32	24.78	27.67	25.57	27.74	23.97	21.53	25.24	26.31	24.85	23.95	27.08	28.66	28.48	28.66	26.33	26.51	26.33	26.6	25.96	26.87	27.85
2509_TBDR_Flavo_Hel1_10_beta-mannan_GH130_5_26_36	24.93	24.39	24.91	24.42	24.98	26.6	26.42	23.4	24.85	23.09	23.71	21.08	23.78	22.17	25.94	23.76	23.97	22.76	22.76	22.76	26.42	25.65	25.57	25.39	25.48	25.93	24.43	24.89	25.3	26.75	28.46	26.04	24.21	23.06	26.61	24.36	24.17	25.25	28.81	28.83	28.83	29.11	27.69	27.6	27.69	28.05	27.78	28.14	28.11
2745_TBDR_Leeuwen_MAR_2009_132_xylan_GH_43_10_115_2_67_89_28_92	25.96	26.45	26.44	24.08	24.64	27.45	25.49	22.79	22.94	22.1	23.12	21.15	22.65	24.87	23.86	24.49	23.1	23.02	23.02	23.02	23.74	25	25	24.56	24.04	25.31	24.85	23.62	25.04	26.4	25.64	27.73	23.75	22	24.22	24.7	24.94	24.57	28.04	28.95	28.77	28.61	28.31	28.31	28.04	28.4	27.85	27.67	26.9
1294_TBDR_Salegentibacter_Hel1_6_xylan_GH43_10_30_8_32_95_97	24.89	25.44	26.22	23.94	24.33	26.79	25.71	23.34	21.86	21.62	22.73	21.62	22.43	24.13	23.55	24.11	22.63	23.58	23.58	23.58	24.7	24.43	24.43	24.43	23.82	24.65	24.28	23.77	24.14	25.04	25.24	27.05	23.9	21.63	24.72	24.48	24.64	24.5	27.66	28.48	28.11	27.86	28.39	28.39	28.11	28.21	27.47	27.93	26.88
3197_TBDR_Cellulophaga_Hel1_12_rhamnan_xlyan_GH78_106_43_120	24.6	24.86	26.95	25.58	25.6	24.84	25.09	23.17	22.28	22.32	22.63	20.53	21.6	22.84	24.91	22.91	22.11	22.19	22.19	22.19	23.89	24.27	24.18	24.53	24.44	24.2	24	24.76	24.58	26.59	25.29	26.11	23.44	23.01	23.79	24.21	23.02	23.42	28.2	27.14	27.23	27	27.16	27.16	27.07	27.07	27.16	27.16	27.21
1489_TBDR_Flavo_MAR_2009_75_rhamnan_GH78_106	24.98	26.41	26.31	24.13	24.15	23.69	24.66	22.37	21.72	21.76	23.1	21.59	22.67	23.45	24.87	23.48	24.29	22.28	22.28	22.28	24.39	24.93	25.02	24.85	24.93	24.78	24.5	24.19	25.04	27.15	25.58	27.77	24.08	22.53	24.25	23.65	23.95	24.58	26.94	27.54	27.73	28.2	28.26	28.26	28.17	27.89	28.08	27.99	27.81
1118_TBDR_Maribacter_MAR_2009_72_rhamnan_GH78_106_3	25.33	26.77	26.58	24.22	24.61	23.96	24.57	22.46	21.28	21.5	23.36	21.95	22.59	23.98	25.31	23.4	24.29	22.37	22.37	22.37	24.65	25.02	25.02	25.02	24.93	24.69	24.67	23.93	25.7	27.33	26.12	28.37	24.89	23.01	24.42	24.08	24.56	24.92	27.5	28.38	28.57	28.94	28.17	28.17	28.08	27.89	28.82	28.45	28.27
1120_TBDR_Maribacter_MAR_2009_72_rhamnan_GH78_106_3	24.64	24.76	24.82	24.61	23.36	22.66	24.17	21.5	21.45	21.05	22.02	21.83	21.37	23.34	25.96	22.56	24.03	21.61	21.61	21.61	24.04	23.53	23.62	23.36	23.36	22.95	24	23.74	23.85	25.88	25.27	25.45	22.78	21.84	24.18	23.36	22.98	23.56	27.95	28.45	28.54	28.73	27.43	27.53	27.06	27.53	27.71	28.17	27.17
2430_TBDR_Polaribacter_Hel1_88_rhamnan_GH78	22.52	21.53	22.68	21.25	22.69	22.3	22.45	21.45	20.58	19.93	19.93	20.24	19.21	20.46	23.4	19.85	21.19	21.21	21.21	21.21	21.59	21.61	21.61	21.35	21.61	21.21	21.1	22.87	21.6	23.2	22.68	24.22	20.6	20.48	23.53	21.49	21.85	22.66	24.35	25.94	25.76	24.19	25.43	25.61	25.25	25.88	25.16	25.16	25.13
4132_TBDR_Areni_MAR_2009_79_GH30_95	25.02	23.99	25.58	24.65	25.07	25.37	24.36	22.46	22.75	22.47	22.48	22.89	21.93	22	24.04	21.88	21.81	21.63	21.63	21.63	25	25.22	25.22	24.87	25.4	24.53	24.51	24.36	23.88	26.12	25.2	25.33	22.86	22.2	23.13	24.18	23.65	24.18	29.89	29.56	29.47	28.54	28.49	28.4	28.11	28.11	27.83	29.15	29.13
1681_TBDR_Zobellia_amur_MAR_2009_138_GH30_only	24.66	22.36	24.78	24.6	25.28	25.48	22.73	22.03	23.13	21.49	22.22	21.93	22.13	21.56	23.86	22.48	22.27	21.47	21.47	21.38	25.26	25.67	25.67	25.13	25.22	24.53	24.6	23.13	23.21	26.33	24.48	25.35	23.51	21.55	22.61	23.67	22.61	24.77	28.87	29.05	28.95	28.57	28.33	28.42	27.95	28.61	28.33	28.71	28.69
1805_TBDR_Zobellia_amur_MAR_2009_138_rhamnan_ulvan_GH78_105_106_5	26.94	25.39	27.1	24.95	25.25	25.02	25.57	23.83	23.1	21.31	22.26	22.34	21.46	23.67	24.12	23.04	23.42	22.85	22.85	22.85	26.17	25.87	25.87	25.6	25.96	25.45	24.96	24.2	25.15	27.61	26.06	28.98	22.36	22.03	24.69	24.05	23.76	23.86	28.9	27.76	27.95	28.41	29.3	29.21	29.77	29.49	29.96	29.11	29.81
3716_TBDR_Maribacter_dok_2009_71_FCSP_GH29_117	22.6	22.33	23.83	22.46	22.65	22.42	22.23	21.52	21.71	20.49	20.18	20.56	20.02	22.53	23.16	19.44	21.06	21.55	21.55	21.47	21.57	24.02	24.02	24.19	23.68	22.95	23.62	23.18	23.19	25.63	25.79	25.58	21.18	20.12	22.23	21.6	21.88	22.6	25.96	26.45	26.36	26.51	24.91	25	24.82	25.44	25.98	24.82	26.26
747_TBDR_Maribacter_MAR_2009_60_FCSP_GH29_95_117	22.6	22.33	23.91	22.37	22.56	22.59	22.23	21.35	21.8	20.57	20.18	20.64	19.85	22.79	23.16	19.44	21.06	21.72	21.72	21.64	21.65	24.11	24.11	24.28	23.77	22.95	23.54	23.18	23.03	25.71	25.7	25.66	21.26	19.97	22.32	21.6	21.79	22.52	26.04	26.36	26.27	26.51	25.18	25.27	25.09	25.71	26.16	24.73	26.17
1712_TBDR_Gramella_forsetii_KT0803_FCSP_GH29_117_16_2_78	23.86	22.54	24.21	23.44	23.77	22.51	21.9	21.91	21.26	19.46	21.07	20.12	20.45	22.63	24.29	22.86	21.81	22.47	22.47	22.47	22.41	24.01	24.01	23.76	23.76	24.21	23.5	24.27	22.05	26.13	24.81	25.56	21.86	20.2	23.73	23.04	23.83	22.67	26.49	28.04	27.77	26.52	26.16	26.34	26.25	26.16	25.89	26.34	26.89
3211_TBDR_Areni_MAR_2009_79_FCSP_GH29_95	21.53	21.8	22.72	21.44	21.64	22.52	21.36	21.23	18.78	18.61	22.26	20.83	20.24	20.08	22.31	19.36	21.92	20.2	20.2	20.2	22.2	22.57	22.49	22.24	22.16	22.57	22.13	21.56	25.43	24.5	22.37	25.49	19.67	23.42	22.67	21.24	20.39	24.98	25.04	25.13	25.3	26.92	24.94	25.02	25.28	25.28	25.45	25.11	23.91
1032_TBDR_Flavo_MAR_2009_75_glucuronic_acid_GH88_only	24.02	24.23	25.33	23.53	24.08	24.22	22.97	22.87	21.12	21.01	23.61	22.54	21.87	22.52	23.46	21.43	24.15	22.4	22.4	22.4	24.32	24.8	24.71	24.62	24.17	25.47	23.83	23.5	24.73	26.35	24.6	26.5	22.15	23.01	24.54	23.85	23.12	25.4	28.03	27.57	27.75	29.68	27.53	27.62	27.9	27.99	27.53	27.07	25.66
1696_TBDR_Zobellia_amur_MAR_2009_138_GH29	25.72	24.14	25.71	22.88	23.72	23.93	23.13	23.12	23.6	22.3	24.15	22.26	23	23.76	24.06	21.36	23.06	22.98	22.98	22.98	24.78	26.52	26.52	26.43	25.98	26.4	25.47	24.05	24.56	27.37	25.14	26.27	23.37	21.83	25.8	23.5	22.94	23.36	28.31	28.98	29.17	29.03	28.27	28.27	28.18	28.27	27.44	26.8	27.87
1153_TBDR_Flavo_MAR_2009_75_GH20_5_13_43_32_CE9	21.89	22.31	23.05	20	21.75	21.29	20.88	20.35	18.2	18.28	19.36	18.78	20.06	20.42	20.83	19.97	19.23	19.71	19.71	19.71	20.97	21.42	21.34	21.17	21.74	22.07	21.27	21.77	23.85	23.74	24.17	22.98	19.63	21.69	21.55	19.63	19.89	23.87	25.7	25.55	25.38	25.36	23.59	23.59	23.42	24.09	25.02	24.6	25.52
1296_TBDR_Zobellia_amur_MAR_2009_138_GH10_105_PL8	21.97	21.65	22.56	20.83	21.42	20.96	20.39	20.74	18.44	18.44	19.52	19.18	19.67	20.34	21.48	19.81	19.87	19.55	19.55	19.47	21.3	21.74	21.66	21.66	21.58	21.66	21.02	22.02	23.2	23.57	23.1	23.3	19.87	22.08	21.23	20.19	20.21	23.7	26.12	25.63	25.63	25.11	24.01	24.09	24.18	24.43	24.68	24.68	25.35
160_TBDR_Flavimarina_Hel1_48_alpha-mannan_GH92_125_43_63_97	24.13	23.01	23.87	20.88	22.8	21.42	21.07	21.35	21.19	20.29	20.47	21.11	21.61	21.58	22.05	20.53	20.23	21.72	21.72	21.72	24.82	23.7	23.7	23.52	23.26	23.86	21.99	22.77	23.15	25.97	25.99	24.81	20.56	20.31	23.09	22.56	22.5	23.06	26.16	25.79	26.16	26.34	25.51	25.51	25.41	25.87	25.87	26.43	26.57
3017_TBDR_Areni_MAR_2009_79_alpha-mannan_GH38_92	22.97	22.3	23.99	22.34	23.17	23.67	22.59	21.13	21.84	20.81	21.14	21.4	20.66	22.92	23.35	21.89	21.88	22.59	22.59	22.59	22.62	24.91	24.82	24.74	25	24.85	22.64	23.91	22.17	24.84	25.42	24.6	21.35	20.72	22.02	22.36	22.56	24.56	27.21	27.21	27.66	26.93	26.9	26.81	26.81	27.08	26.36	27.36	26.32
2738_TBDR_Maribacter_Hel1_7_alpha-mannan_GH38_76	23.89	22.58	25.58	22.98	23.1	23.67	22.78	22.34	23.06	21.34	22.12	22	21.42	23.34	23.7	20.55	21.45	21.62	21.62	21.62	23.27	24.85	24.76	24.76	25.11	24.96	24.32	24.61	23.65	25.29	25.63	24.98	22.21	21.67	24.13	22.66	23.13	24.6	28.31	27.85	28.04	26.93	27.82	27.73	27.45	27.73	27	27.73	26.98
1968_TBDR_Tenaci_MAR_2009_124_alpha-galactan_GH110_28	25.13	23.97	24.62	24.37	23.99	24.47	24.75	23.26	23.1	22.24	20.69	19.36	21	22.4	24.01	21.77	22.91	23.62	23.62	23.62	24.98	23.32	23.32	22.96	23.23	23.17	23.21	23.75	24.28	27.68	24.39	24.5	22.86	22.19	24.78	23.65	23.45	23.74	27.59	27.4	27.4	27.02	27.34	27.53	27.06	27.15	27.81	26.97	27.47
2197_TBDR_Flavo_MAR_2009_75_pectin_glucuronic_acid_GH105_106_28_CE8_12_PL1	24.78	23.32	27.19	23.67	24.77	24.98	25.77	23.12	23.73	22.97	22.75	20.56	22.51	22.72	22.82	21.95	22.94	21.3	21.3	21.3	24.34	26.09	26.09	26.01	26.09	26.29	26.38	24.93	25.31	27.42	25.56	28.61	24.31	22.25	24.15	23.52	23.24	24.29	27.8	29.38	29.29	29.18	27.37	27.46	27.46	27.37	28.39	27.92	27.96
2110_TBDR_Gillisia_Hel1_86_CE14	24.06	23.72	24.44	22.58	24.91	24.48	23.46	23.21	20.88	20.76	20.25	20.56	21.29	22.9	23.8	22.14	22.45	21.14	21.14	21.14	24.89	22.88	22.96	22.37	22.79	22.43	23.63	23.65	22.95	26.48	25.41	26.4	21.93	20.67	23.49	23.44	23.67	23.12	29.19	28.38	28.38	28.84	29.08	29.08	29.17	29.35	29.08	29.79	28.51
634_TBDR_Nonlabens_Hel1_33_55_pectin_FCSP_GH29_3_10_PL9	24.21	22.16	23.04	23.8	24.75	23.6	22.97	21.52	21.56	22.04	20.56	19.83	20.54	21.47	22.11	22.14	22.24	19.72	19.72	19.72	22.81	24.23	24.23	23.71	24.15	23.3	24.5	24.59	22.21	24.76	23.23	24.87	22.5	20.52	24.5	22.16	22.41	23.1	24.86	24.68	24.59	25.05	24.36	24.64	24.36	24.45	25	24.36	24.62
1257_TBDR_Formosa_Hel3_A1_48_pectin_xylan_GH43_10_5_PL9	24.21	23.89	23.67	23.83	22.85	24.13	23.22	22.45	22.26	23.69	19.34	20.78	22.29	21.05	22.2	21.97	23.37	22.77	22.77	22.77	22.89	22.68	22.68	22.5	22.5	22.7	22.68	23.69	22.94	25.31	23.72	24.77	21.6	20.38	24.11	21.75	22.34	23.71	25.11	26.58	26.31	25.57	25.62	25.71	25.71	26.16	25.71	25.71	24.62
1807_TBDR_Zobellia_amur_MAR_2009_138_rhamnan_ulvan_GH78_105_106_5	23.75	24.22	25.07	22.64	21.87	22.86	22.77	22.66	21.97	21.62	21.45	20.09	21.45	21.75	22.18	22.47	22.5	20.44	20.44	20.44	23.68	21.6	21.51	21.42	21.33	22.43	22.05	22.82	21.49	23.76	24.22	26.5	21.84	20.27	25.07	20.72	20.09	22.9	26.65	27.09	27.09	28.64	28.08	28.08	28.54	27.71	27.61	28.54	27.27
782_TBDR_Polaribacter_KT25b_beta-mannan_GH130_only	22.38	21.76	23.13	22.82	24.1	23.67	23.38	22.03	22.16	21.85	20.82	20.09	22	21.69	23.58	20.64	21.75	21.1	21.1	21.1	22.69	22.8	22.8	22.89	22.97	22.56	22.97	22.47	22.77	24.54	24.62	24.17	20.61	22.57	23.2	23.39	23.46	22.28	26.17	26.9	26.43	25.98	27.71	27.71	27.24	27.8	25.47	26.4	26.82
1036_TBDR_Winogradskyella_RHA_55_beta-mannan_xylan_alpha-glucan_GH130_43_71_2_3_CE1	23.28	21.49	23.58	23.46	23.92	24.13	23.2	21.43	21.89	21.58	20.56	20.09	22	22.4	23.22	19.77	21.39	20.92	20.92	20.83	23.39	24.13	24.13	23.42	23.95	23.36	24.84	23.61	22.94	24.36	25.61	25.13	22.32	22.25	23.47	23.92	23.63	23.54	26.55	26.9	26.43	26.92	26.77	26.77	26.49	27.05	25.93	27.61	27.28
892_TBDR_Lutibacter_Hel1_33_5_FCSP_GH29_only	21.83	21.68	23.08	21.92	23.96	22.81	22.97	21.64	21.16	21.47	18.92	20.42	20.24	22.34	23.28	19.88	20.09	19.88	19.88	19.88	22.29	21.57	21.57	21.48	21.57	22.16	20.9	23	22.43	24.93	22.29	23.68	21.03	20.32	23.12	21.36	21.17	22.06	25.79	26.28	26.28	26.43	26.5	26.59	26.5	26.69	25.67	26.69	25.75
656_TBDR_Zobellia_amur_MAR_2009_138_FCSP_GH29_117_32_2_CE1	24.57	23.26	24.35	23.83	24.31	25.34	24.34	22.41	21.16	21.31	20.96	20.9	21.58	22.86	23.35	21.87	21.48	21.49	21.49	21.49	23.67	23.44	23.44	23.44	22.99	23.47	22.46	23.46	22.62	27.24	22.92	24.11	22.34	21.03	23.58	21.89	20.9	24.22	26.23	26.94	27.22	26.88	26.45	26.27	27.2	26.74	26.08	27.02	26.18
1716_TBDR_Winogradskyella_RHA_55_GH30_2	24.64	25.14	26.3	25.51	26.69	25.48	26.61	24.33	23.29	23.64	22.46	22.75	22.76	23.3	24.16	21.94	22.03	22.18	22.18	22.18	23.98	23.86	23.86	23.95	24.04	24.33	24.22	24.58	22.79	27.21	24.66	28.12	24.46	21.53	24.41	22.76	23.01	24.62	28.42	28.69	28.89	28.8	28.65	28.56	27.89	28.27	27.03	26.84	27.01
403_TBDR_Flavo_MAR_2010_188_beta-glucan_GH3_16	23.81	24.21	25.7	22.28	23.84	24.33	25.14	22.4	21.52	22.15	20.49	21.14	21.92	23.74	25.05	22.28	23.3	21.55	21.55	21.55	25.29	23.49	23.49	23.75	23.04	23.34	22.96	23.99	25.33	24.7	26.81	26.27	22.71	21.49	22.93	23.36	22.33	22.89	28.8	30.54	30.35	28.6	28.46	28.56	28.27	28.56	28.56	28.94	28.54
2433_TBDR_Cellulophaga_Hel1_12_CE1_GH2_3	24.57	23.91	26.01	22.88	23.92	23.26	24.06	20.97	21.53	22.25	20.8	21.1	21.6	23.59	24.64	20.76	24.87	22.16	22.16	22.07	25.09	22.98	22.98	22.8	22.54	22.83	22.37	22.87	24.9	25.64	27.15	27.42	22.74	22.04	24.6	22.89	23.2	24.03	32.16	30.48	30.2	31.56	32.1	32.29	31.81	32.38	31.72	32	29.15
3172_TBDR_Cellulophaga_RHA_19_RHA_19_alpha-mannan_GH92	25.22	23.91	24.85	22.14	23.26	22.85	23.19	21.76	22.74	21.25	19.11	22.74	21.63	22.32	23.31	20.86	21.21	20.59	20.59	20.59	24.05	24.3	24.3	24.13	23.34	23.28	23.08	23.58	23.44	25.16	24.23	24.23	22.31	21.14	23.53	22.52	22.26	23.05	26.7	26.51	26.7	27.06	27.2	27.1	27.47	27.47	28.4	27.38	27.7
2622_TBDR_Lutibacter_Hel1_33_5_beta-glucan_GH3	24.51	24.62	24.14	22.43	22.81	22.67	22.38	21	22.39	20.72	19.8	22.21	21.2	20.91	24.47	22.23	23.33	20.23	20.23	20.14	24.48	24.22	24.22	24.04	23.78	24.15	23.45	22.98	23.52	24.16	24.49	25	23.37	21.22	22.66	22.78	22.78	22.55	26.6	25.86	25.86	26.04	27.29	27.2	26.64	26.64	26.92	27.01	26.05
4949_TBDR_Aquimarina_MAR_2010_214_beta-glucan_GH3	23.31	24.48	23.61	21.3	22.08	21.07	21.07	21.16	19.55	19.41	17.08	19.42	19.16	19.53	21.72	19.52	19.23	18.79	18.79	18.79	22.86	21.43	21.43	21.59	21.35	21.43	20.29	20.62	23.64	23.12	22.67	23.48	19.48	22.91	20.77	21.17	20.3	24.15	26.02	25.78	25.61	26.01	26.54	26.71	26.2	26.54	25.61	25.95	25.94
2119_TBDR_Areni_MAR_2009_79_GH117_32_37_63_13	24.54	23.59	25.35	22.94	24.1	24	24.45	20.57	22.6	20.89	20.84	21.03	22.36	23.82	21.47	22.27	21.63	22.43	22.43	22.43	22.81	27.7	27.7	27.52	27.17	26.14	25.15	24.72	24.19	27.59	26.77	26.55	23.25	23.21	25	23.88	24.8	25.45	26.15	27.9	27.72	27.43	28.14	28.23	27.86	28.32	28.32	28.69	27.5
11_TBDR_Gramella_forsetii_KT0803_GH32	24.58	22.57	26.04	22.54	24.33	24.42	23.52	20.62	22.04	21.9	21.48	20.6	21.75	22.6	23.48	23.34	22.64	22.58	22.58	22.58	23.38	26.38	26.38	26.29	25.77	25.79	24.37	23.4	22.89	26.85	27.01	25.91	23.33	21.13	24.27	23.76	24.06	25.66	25.69	27.78	27.97	25.96	26.86	26.86	26.58	26.49	26.49	26.76	26.72
432_TBDR_Gillisia_Hel1_86_fructose_GH32	25.11	22.49	25.09	21.6	22.95	23.39	23.48	21	22.26	21.43	20.68	20.44	20	22	21.65	22.53	21.12	21.91	21.91	21.91	21.87	25.68	25.68	25.5	24.89	24.13	23.67	22.97	21.52	25.27	25	24.85	22.31	21.22	24.73	23.19	23.93	24.79	24.95	26.97	26.97	25.78	25.94	26.12	25.75	25.66	25.39	26.03	25.5
357_TBDR_Flavo_Hel1_10_fructose_GH32	25.49	23.48	25.42	23.65	24.17	23.72	23.89	21.31	23.29	21.48	21.16	19.79	21.33	23.1	23.21	22.76	22.83	23.11	23.11	23.11	23.05	26.97	26.88	26.97	26.18	25.94	24.78	23.99	23.36	27.21	25.51	26.28	23.16	21.75	23.47	23.34	23.82	25.27	26.03	26.95	27.05	26.21	26.1	26.28	26.1	26.37	25.82	27.2	25.93
822_TBDR_Maribacter_Hel1_7_frucose_GH32	25.68	23.23	26.57	22.28	22.82	24.76	24.76	20.54	22.96	21.85	20.89	19.68	21.47	22.75	23.25	23.21	22.5	22.57	22.57	22.57	24.26	27.07	27.07	26.54	26.71	26.47	26.01	24.87	23.76	28.04	26.68	25.13	23.92	22.22	25.16	24.36	25.11	26.42	27.28	28.02	28.11	26.95	27.39	27.67	27.11	27.57	27.11	27.39	27.09
2257_TBDR_Salegentibacter_Hel1_6_fructose_GH32	24.39	23.45	24.24	23.93	24.08	24.09	24.55	22.5	21.46	22.37	22.59	20.35	23.79	22.25	23.08	23.17	25.05	22.77	22.77	22.77	25	23.5	23.5	23.32	23.5	23.97	23.86	24.18	22.19	25.53	27.49	25	22.08	21.35	23.77	22.75	23.5	25.3	25.73	25.64	25.35	25.82	25.52	25.52	25.52	25.8	25.8	25.23	25.6
1707_TBDR_Cellulophaga_RHA_19_RHA_19_FCSP_GH29_117	24.76	25.34	26.08	23.02	22.89	24.59	24.5	22.93	24.01	21.86	20.94	20.14	21.18	21.37	23.21	20.72	20.95	21.37	21.37	21.37	23.71	24.96	24.96	24.78	24.6	24.54	24.14	24.8	22.89	25.72	24.1	25.91	22.63	22.82	24.08	22.48	24.11	22.09	26.87	25.53	25.9	26.03	27.67	27.85	27.67	28.4	27.3	27.21	26.5
1653_TBDR_Cellulophaga_RHA_52_FCSP_GH29_GH117	24.76	24.8	25.2	23.48	22.71	24.77	24.86	22.41	23.65	22.12	21.2	20.23	21	21.89	23.39	20.89	21.39	20.92	20.92	20.92	23.63	25.22	25.22	25.4	25.04	24.18	24.49	24.63	23.05	26.35	23.84	26.34	22.81	22.74	23.99	22.4	24.02	23.01	27.61	25.72	26.09	27.23	28.31	28.03	28.13	28.4	27.76	27.39	26.87
3368_TBDR_Flavo_MAR_2009_75_FCSP_GH29_GH117	24.41	25.39	24.69	24.77	24.56	24.35	23.18	22.48	23.7	22.93	21.85	21.16	22.61	21.78	23.64	21.71	21.79	21.6	21.6	21.6	24.82	25.16	25.16	25.25	24.98	26.7	25.43	25.07	22.67	27.15	25.89	26.49	23.54	22.52	25.13	23.59	25	23.09	28.33	27.89	28.17	27.66	28.57	28.57	28.76	28.66	29.32	28.2	26.92
1637_TBDR_Zobellia_amur_MAR_2009_138_FCSP_Glucan_GH29_16	24.46	25.79	24.84	24.98	24.61	24.98	24.52	22.62	23.3	22.97	22.33	20.6	22.59	22.74	23.35	22.65	23.1	21.96	21.96	21.96	24.87	25.22	25.22	25.13	24.78	26.41	25.29	25.13	23.51	27.24	26.23	27.06	23.16	23.3	24.64	24.25	25.49	23.24	27.95	27.23	27.61	27.57	28.85	28.85	28.57	28.66	29.23	27.45	27.1
1574_TBDR_Zobellia_amur_MAR_2009_138_FCSP_xylan_GH29_117_43_28_742	25.04	24.62	24.98	23.98	24.84	25.41	24.39	22.29	23.79	22.69	21.64	21.55	23	22.7	23.49	22.63	21.87	21.94	21.94	21.94	24.33	24.15	24.15	24.06	23.8	24.17	23.27	24.35	24.38	25.76	25.76	26.87	22.87	21.66	23.88	22.71	23.06	22.44	27.13	26.15	26.51	27.58	27.87	27.69	27.87	28.05	27.87	27.96	26.94
3114_TBDR_Cellulophaga_RHA_19_RHA_19_alpha-galactan_GH110_82	23.82	25.61	26.45	23.52	24.02	24.82	24.09	22.6	23.1	22.48	19.93	21.45	21.97	22.61	24.62	22.4	22.06	21.99	21.99	21.99	24.04	26.1	26.1	26.1	25.57	26.78	25.71	23.78	24.15	24.32	26.3	25.93	22.74	22.58	24.43	22.08	22.48	23.06	26.92	25.95	26.6	26.18	26.49	26.4	26.86	26.22	26.77	25.67	25.68
498_TBDR_Polaribacter_KT25b_galactan_GH110_GH82	24.11	24.98	25.51	23.99	25.32	25.39	24.75	23.69	23.15	22.44	20.5	20.28	22.15	21.75	24.87	22.26	22.17	22.91	22.91	22.91	24.8	24.82	24.82	24.47	24.29	25.2	23.76	25.65	24.98	24.8	24.8	24.87	22.99	22.28	25	23.13	24.01	23.55	25.79	26.12	26.59	25.26	26.35	26.35	26.9	26.62	27.37	27.37	26.08
769_TBDR_Maribacter_MAR_2009_60_FCSP_GH29_95_117	24.75	24.55	26.15	22.15	23.29	25.02	24.01	22.4	23.54	22.79	21.58	20.73	21.07	22.39	22.89	21.4	20.93	22.23	22.23	22.14	25.22	23.53	23.53	23.35	23.08	23.2	22.64	24.17	24.31	26.05	25.23	27.13	22.76	19.47	23.51	22.39	22.55	22.83	25.92	25.49	25.59	26.57	27.73	27.73	27.54	27.73	27.82	27.82	27.7
3016_TBDR_Cellulophaga_RHA_19_RHA_19_alpha-N-acetylgalactosamine_GH109_only	22.99	21.93	24.83	22.29	23.26	24.06	23.38	20.61	22.34	21.79	20.89	20.63	20.49	21.1	23.1	19.93	21.53	20.83	20.83	20.83	22.24	24.81	24.72	25.15	24.38	23.89	23.72	22.02	24.06	24.36	24.42	23.75	21.08	20.36	23.16	22.5	22.4	22.47	24.8	24.98	25.24	25.42	25.24	25.24	25.24	25.42	25.95	24.8	25.13
824_TBDR_Cellulophaga_Hel1_12_alpha-N-acetylgalactosamine_GH109_only	24.68	22.89	24.21	22.48	23.61	23.12	23.71	21.39	23.01	22.13	21.24	20.65	20.67	21.91	23.51	20.4	21.24	20.96	20.96	20.96	22.08	25.21	25.21	25.3	25.21	24.32	23.63	22.84	23.92	24.15	25.32	25.62	21.26	20.87	24.43	23.83	21.97	23.53	25.31	24.87	25.04	26.01	26.36	26.18	26.09	26.44	26.27	25.83	25.71
1267_TBDR_Areni_MAR_2009_79_alpha-mannan_GH92_only	23.69	24.35	26.04	23.78	24.43	25.47	24.84	21.45	21.39	20.67	20.43	21.46	21.74	22.32	21.65	21.36	21.9	20.75	20.75	20.75	23.88	23.43	23.43	23.17	23.08	23.19	22.93	23.4	22.7	25.79	24.64	25.22	21.4	23.13	25.43	24.19	24.46	23.44	26.9	26.72	26.62	26.8	27.6	27.5	27.22	27.41	27.32	27.5	27.47
371_TBDR_Maribacter_Hel1_7_FCSP_alpha-mannan_GH29_92_78_3_115	23.52	23.55	24.51	22.8	24.18	23.22	23.22	21.31	21.69	20.79	20.45	21.58	20.4	21.82	22.49	21.37	22.26	19.7	19.7	19.7	23.62	22.99	22.99	22.91	22.82	22.04	22.22	22.7	24	25.99	24.19	25.5	21.61	22.8	24.17	23.13	23.73	22.28	25.96	27.3	27.58	27.36	27.59	27.49	27.31	27.77	27.12	27.77	27.52
2367_TBDR_Maribacter_MAR_2009_60_alpha-mannan_fucan_GH92_29_78_115_88_3	23.17	23.82	24.42	22.8	23.91	23.22	23.04	21.39	21.42	20.79	20.79	21.31	20.31	21.55	22.22	21.37	22	19.61	19.61	19.61	22.57	22.73	22.73	22.46	22.55	21.78	21.69	22.78	23.51	26.08	23.83	25.41	21.35	22.8	23.9	24.02	23.64	22.11	26.15	26.83	26.92	26.8	27.59	27.68	27.21	27.77	26.75	27.77	26.69
700_TBDR_Zobellia_amur_MAR_2009_138_alpha-mannan_GH92_only	23.45	24.82	24.8	23.25	25.09	24.23	23.6	21.55	22.21	20.69	20.71	21.84	20.12	21.81	22.93	21.12	22.01	20.5	20.5	20.5	22.76	23.28	23.28	22.92	22.92	22.59	21.88	23.24	24.12	25.54	23.31	24.19	21.16	22.19	23.11	24.39	24.66	21.7	25.99	25.71	25.71	26.83	27.53	27.25	27.25	27.34	26.59	26.78	27.22
3421_TBDR_Flavo_MAR_2009_75_rhamnomannan_GH78_105_28_92	22.11	21.51	23.15	22.36	22.56	22.88	22.24	19.68	21.07	20.27	19.84	19.64	20.76	20.23	21.04	20.43	20.85	19.88	19.88	19.88	22.56	22.18	22.18	21.91	22.18	21.41	21.5	21.96	22.35	24.37	22.34	23.93	21.44	20.71	23.02	22.74	22.92	21.29	26.32	26.9	26.72	26.59	26.92	26.82	26.73	26.64	26.54	27.38	27.22
752_TBDR_Maribacter_MAR_2009_72_alpha-mannan_GH92_28_23	22.11	22.22	23.6	21.9	22.47	23.96	22.97	19.25	21.43	20.62	20.19	19.91	20.33	19.88	21.04	20.78	20.76	20.5	20.5	20.5	22.48	22.27	22.27	22.09	22.18	21.77	20.96	21.69	22.6	24.28	22.16	24.19	21.26	21.03	22.84	23.19	22.92	21.7	26.22	27.09	26.9	26.4	27.29	27.2	26.73	27.2	27.2	27.94	28.06
2761_TBDR_Leeuwen_MAR_2009_132_xylan_GH_43_10_115_2_67_89_28_92	21.93	21.72	24.19	22.62	24.84	22.94	22.21	21.58	22.78	23.93	20.96	22.2	20.56	21.26	22.33	20.85	21.11	20.34	20.34	20.34	22.32	23.79	23.79	23.79	23.88	23.72	23.35	23.08	22.13	24.77	24.61	26.22	22.61	20.29	24.75	23.86	23.39	22.37	27.68	28.27	28.27	27.01	27.99	27.9	27.99	28.65	28.46	28.09	27.77
310_TBDR_Leeuwen_MAR_2009_132_pectin_xylan_GH43_28_CE8_12	22.38	22.58	23.79	21.32	23.08	22.29	21.91	22.6	19.74	20.54	20.83	20.18	21.19	21.18	21.62	22.59	21.11	19.91	19.91	19.91	21.54	23.34	23.34	22.63	22.8	22.05	20.97	23.74	22.51	26.25	23.76	23.6	22.05	21.44	22.36	22.42	23.2	23.12	24.81	25.63	25.54	25.28	25.47	25.37	25.19	25.65	25.09	24.91	25.21
3318_TBDR_Maribacter_MAR_2009_72_pectin_105_28_43_51_PL10_CE8_12	21.52	23.42	22.32	21.21	22.59	23.26	22.35	22.17	19.93	20.47	19.57	21.18	20.77	22.26	21.37	21.61	20.63	20.41	20.41	20.41	22.32	24.45	24.45	24.18	24.27	24.05	23.86	23.79	23.01	26.55	24.01	24.27	23	21.55	22.88	22.33	22.23	22.63	25.65	25.54	25.44	25.84	25.05	25.14	25.23	25.97	26.16	25.97	25.71
2769_TBDR_Maribacter_MAR_2009_72_FCSP_GH29_33	25.32	25.62	26.96	24.42	26.66	25.11	24.66	23.12	22.4	22.02	21.36	21.96	23.16	23.32	23.77	23.31	24.69	22.24	22.24	22.24	24.33	26.36	26.36	26.82	26.09	25.14	25.39	24.19	25.27	27.53	25.96	26.21	24.55	22.97	25.24	24.85	25.02	24.12	27.1	26.37	26.28	26.9	27.63	27.73	27.44	27.73	26.97	26.79	26.67
1574_TBDR_Muricauda_MAR_2010_75_beta-xylan_GH43_10_30_2_67_CE4_15	23.66	23.12	24.13	22.4	23.06	23.58	23.38	21.52	23.63	23.47	22.05	21.31	21.63	21.61	24.58	20.69	21.45	22.14	22.14	22.06	22.97	23.35	23.35	23.52	23.26	23.16	23.29	23.66	21.66	25.13	22.96	25.56	22.22	20.59	23.49	22.51	22.35	22.76	25.78	25.85	25.94	25.23	25.57	25.39	25.57	25.84	25.84	26.76	25
753_TBDR_Flavo_Hel1_10_xylan_GH43_10_30_2_3_51_67_115_32_95_97_CE1	23.48	23.67	24.47	23.08	23.74	24.53	23.28	22.3	22.2	22.05	22.18	20.88	20.89	21.44	25.07	21.51	21.78	21.32	21.32	21.32	23.42	23.58	23.58	23.41	23.41	23.43	24.09	23.72	21.58	24.82	23.43	26.18	22.06	20.98	24.23	23.27	23.37	24.3	27.03	26.54	26.73	26.1	25.16	25.16	24.98	25.16	25.8	26.26	24.95
1250_TBDR_Salegentibacter_Hel1_6_xylan_GH43_9	22.37	23.51	23.71	22.85	23.65	23.41	23.21	20.9	22.15	22.17	21.21	21.04	20.6	22.19	25.04	21.99	21.48	21.43	21.43	21.43	22.64	24.69	24.69	24.78	24.52	23.32	23.19	23.02	21.73	26.33	23.62	26.32	20.81	19.73	22.6	22.53	23.24	21.68	26.36	26.8	27.08	26.08	24.59	24.59	24.77	24.77	24.68	25.97	24.7
2798_TBDR_Maribacter_MAR_2009_72_rhamnan_pectin_GH78_105_106_28_88_31_43_115_2_CE12	22.13	22.59	23.7	21.79	23.01	23.41	23.5	21.34	21.69	21.64	21.52	21.02	22.35	20.77	21.37	20.57	20.75	19.7	19.7	19.61	24.69	23.02	23.02	22.84	22.4	23.04	22.58	23.63	21.81	25.25	22.62	24.23	23.29	20.76	25.4	23.21	23.4	21.99	24.75	25.09	24.72	25.51	25.88	25.97	25.6	25.51	25.14	25.42	25.57
4141_TBDR_Areni_MAR_2009_79_GH30_95	22	23.2	23.31	21.55	21.95	22.57	21.49	20.08	19.61	19.19	19.79	20.8	19.11	20.08	21.56	19.49	19.16	18.73	18.73	18.73	22.1	22.71	22.71	22.71	22.55	23.88	22.34	21.38	25.76	23.83	23.97	24.53	19.48	22.73	20.28	21.83	21.65	23.77	24.3	23.89	23.55	23.36	23.49	23.58	23.66	23.58	24.09	23.75	23.26
2243_TBDR_Flavo_MAR_2009_75_glucuronic_acid_xylan_GH28_67_10_43	24.4	23.18	24.47	23.94	24.22	25.69	23.93	22.77	24.69	23.65	22.69	21.93	22.39	23.94	24.55	20.1	21.3	20.8	20.8	20.8	21.72	24.51	24.51	24.51	24.42	24.45	23.65	22.88	23.86	26.53	24.89	25.91	22.65	21.7	24.56	22.89	22.43	22.9	26.03	26.37	26.37	27.62	28.22	28.32	27.76	28.41	27.94	27.76	26.06
2629_TBDR_Leeuwen_MAR_2009_132_xylan_GH115	24.35	23.72	25.88	22.83	22.19	23.6	23.42	22.07	23.55	21.9	22.3	21.66	21.62	21.28	24.48	21.32	21.51	21.56	21.56	21.56	23.49	22.8	22.8	22.44	22.53	24.35	22.72	22.79	22.78	26.41	23.23	24.48	22.39	21.65	23.4	24.58	23.13	22.72	25.28	26.03	26.13	25	26.36	26.17	26.36	26.54	25.79	27.29	26.13
2110_TBDR_Leeuwen_MAR_2009_132_xylan_GH43	26.29	25.46	27.31	24.86	24.81	26.41	24.54	22.85	25.84	22.72	22.8	22.78	22.45	24.93	25.8	21.96	23.03	23.4	23.4	23.4	26.67	26.51	26.51	26.51	26.15	25.9	25.45	25.56	25.4	28.51	25.78	26.89	23.38	22.99	25.14	24.17	24.37	23.4	28.38	28.54	28.74	27.89	27.86	27.67	28.24	28.44	27.19	27.86	27.9
642_TBDR_Flavimarina_Hel1_48_sialidic_oligosaccharide_GH33_84	25.64	24.56	25.23	23.11	23.55	24.44	23.05	20.91	23.53	22.05	23.02	22	23.12	22.55	25.48	22.15	23.36	22.45	22.45	22.45	24.11	25.11	25.02	24.84	24.93	24.32	23.42	25.2	23.08	25.21	23.3	25.18	23.7	20.87	24.14	23.67	23.2	21.91	27.47	27.79	27.5	27.66	27.13	27.13	26.84	27.7	26.93	26.93	27.67
4173_TBDR_Areni_MAR_2009_79_GH105_88_95_36_89_PL12	24.7	24.14	25.76	23.18	22.86	23.73	22.94	21.62	22.7	20.75	21.99	22.24	21.53	23.06	23.74	20.44	21.15	21.15	21.15	21.15	22.1	24.2	24.12	23.87	23.61	23.51	22.82	24.35	28.21	25.39	22.72	27.25	22.27	22.43	21.48	22.66	22.67	26.45	25.44	24.62	24.8	24.38	24.54	24.8	24.71	24.36	24.89	24.63	24.54
1990_TBDR_Cellulophaga_Hel1_12_laminarin_imcompl_GH16_only	22.62	24.14	24.48	23.35	24.01	24.02	24.84	20.65	22.04	21.01	20.54	21.05	21.88	21.15	23.43	20.38	21.84	19.86	19.86	19.86	23.95	23.72	23.72	23.54	23.27	23.39	22.83	24.69	22.46	25.84	24.21	24.83	21.71	21.99	22.31	23.23	23.94	23.44	25.64	25.75	25.75	26.89	27.31	27.21	27.12	26.93	26.84	27.31	25.54
468_TBDR_Flavo_MAR_2010_105_laminarin_GH3_16	23.3	24.48	24.91	23.47	23.59	25.83	25.28	20.24	21.35	20.93	20.56	21.68	22.09	21.07	23.73	19.86	21.14	19.49	19.49	19.49	24.08	22.96	22.96	22.5	22.6	22.81	23.06	24.57	22.5	26.29	23.61	24.08	22.36	22.1	22.33	23.35	23.62	24	25.59	25.62	25.62	26.19	26.62	26.43	26.81	26.62	26.52	26.81	25.49
1010_TBDR_Flavo_MAR_2010_119_laminarin_GH3_16	23.3	24.48	24.82	23.47	23.59	25.83	25.28	20.24	21.35	20.93	20.56	21.68	22.09	21.07	23.73	19.86	21.14	19.49	19.49	19.49	24.08	22.96	22.96	22.5	22.6	22.81	23.06	24.57	22.5	26.29	23.61	24.08	22.36	22.02	22.33	23.44	23.71	24	25.69	25.71	25.71	26.29	26.71	26.52	26.9	26.71	26.62	26.9	25.49
686_TBDR_Polaribacter_Hel1_88_laminarin_GH3_16	23.72	23.35	23.32	22.82	22.11	23.75	24.57	19.64	21.19	21.31	20.37	21.16	21.37	19.57	22.84	20.48	23.03	21.59	21.59	21.51	23.35	23	23	23	23	22.67	22.56	22.91	22.23	24.5	23.5	24.58	21.1	21.12	21.45	23.98	23.81	22.62	25.78	25.4	25.31	25.61	27.26	27.36	26.89	26.89	27.17	26.04	25.47
2794_TBDR_Psychroserpens_Hel1_66_laminarin_GH3_16	22.74	24.91	25.88	24.98	25.74	24.89	24.98	22.59	22.53	21.66	21.16	22.15	21.89	21.36	23.66	20.94	21.72	20.52	20.52	20.52	23.26	24.21	24.21	23.84	23.48	23.6	23.04	24.64	23.17	26.63	24.5	25.29	23.38	22.33	23.98	24.09	24.26	24.66	25.05	25.55	25.36	25.74	26.83	26.64	27.12	26.64	27.02	26.74	25.8
1351_TBDR_Gramella_MAR_2010_102_laminarin_GH3_16	23.37	24.77	24.18	24.32	24.02	25.32	24.49	23.23	21.13	21.44	20.07	21.46	20.19	22.33	24.45	20.43	20.89	20.29	20.29	20.29	23.54	22.63	22.63	22.54	22.81	21.93	22.47	21.81	24.18	25.61	24.54	25.65	22.39	20.77	21.67	24.05	23.6	23.08	27.16	25.41	25.02	26.09	26.42	26.42	26.52	26.62	25.55	26.23	26.19
582_TBDR_Cytophag_TFI_002_GH15_PL5_ROOT	21.94	20.95	21.32	22.93	22.51	21.49	22.28	20.83	20.21	20.52	18.66	18.92	20.87	19.21	19.67	19.61	18.6	19.23	19.23	19.23	20.59	22.23	22.23	21.71	21.97	21.65	20.66	23.19	20.21	22.28	20.58	21.17	20.07	19.14	21.99	22.92	22.13	21.36	23.07	22.82	22.63	23.26	23.03	23.03	22.94	23.77	22.67	22.49	22.69
1875_TBDR_Cellulophaga_RHA_19_RHA_19_alginate_PL6_7_17	22.23	22.09	21.59	20.64	21.47	21.31	21.55	20.27	20.05	21.26	19.92	20.12	19.73	21.14	21.52	20.27	20.38	19.02	19.02	19.02	20.85	22.29	22.29	22.12	22.03	21.8	22.01	22.15	20.68	23.15	22.78	23.88	19.3	19.47	21.27	21.28	20.68	20.99	26.15	24.98	25.25	25.09	24.13	24.13	24.22	24.77	24.95	25.23	24.86
1808_TBDR_Cellulophaga_RHA_52_alginate_PL6_7_17	22.44	22.56	21.71	20.5	21.6	20.99	21.33	20.3	20.35	20.87	19.7	20.33	19.93	21.26	21.38	20.64	20.33	19.14	19.14	19.14	21.31	22.16	22.16	22.16	21.9	21.58	22.48	22.44	21.12	23.32	22.39	24.09	19.25	19.58	21.57	21.06	20.8	20.78	25.69	24.98	25.25	24.63	24.04	24.04	24.13	24.59	24.68	24.77	25.59
3130_TBDR_Leeuwen_MAR_2009_132_alginate_PL6_7_17	22.26	23.44	24.19	22.21	22.68	23.12	23.46	21.29	21.6	20.45	20.51	21.31	21.92	20.49	22.66	19.29	19.56	19.3	19.3	19.3	21.4	22.97	22.97	22.97	22.88	22.91	22.16	22.13	21.69	24.3	23.63	25.39	21.24	20.03	22.27	22.55	22.64	21.04	25.05	24.42	24.33	25.09	25.32	25.42	25.42	25.97	25.69	25.23	25.78
1363_TBDR_Dokdonia_Hel1_63_alginate_PL6_7_17_12	21.48	22.65	22.62	20.78	22.15	22.05	22.57	21.13	20.14	21.15	19.51	19.5	20.09	19.81	20.71	20.2	19.46	17.87	17.87	17.87	20.89	23.24	23.24	22.8	22.45	22.92	22.09	22.22	21.21	23.4	22.96	24.7	20.74	18.63	21.32	21.35	21.26	21.88	24.21	24.51	24.05	23.8	24.13	24.13	23.85	24.4	24.22	24.77	24.86
469_TBDR_Maribacter_dok_2009_71_alginate_PL7_only	21.11	21.42	22.92	21.09	22.3	21.51	21.85	21.72	20.87	22	19.75	20.78	21.5	21.28	20.97	19.88	20.03	18.71	18.71	18.71	21.75	21.56	21.56	21.65	21.73	22.54	22.16	20.31	23.07	24.64	22.81	24.98	19.58	18.95	22.28	20.48	19.88	21.15	25.21	24.1	24.01	24.98	25.66	25.76	26.03	26.12	25.94	26.21	25.36
231_TBDR_Maribacter_MAR_2009_60_alginate_PL7	21.11	21.33	22.92	21.18	22.21	21.6	21.94	21.8	20.87	22.09	19.83	20.78	21.58	21.19	20.97	19.8	19.95	18.79	18.79	18.79	21.66	21.65	21.65	21.73	21.82	22.63	22.25	20.31	23.07	24.55	22.73	25.06	19.58	18.87	22.28	20.4	19.88	21.23	25.21	24.2	24.1	24.98	25.76	25.85	26.12	26.21	25.94	26.31	25.36
4157_TBDR_Maribacter_Hel1_7_alginate_PL7	21.03	22.55	22.83	21.02	22.03	21.78	22.02	22.9	19.62	21.35	18.82	20.09	20.99	21.89	20.8	19.63	21.4	19.06	19.06	19.06	21.49	21.3	21.3	21.47	21.39	22.11	21.11	20.22	22.1	24.73	23.08	23.95	20.19	19.42	21.14	20.05	20.31	20.16	25.11	24.1	24.01	24.7	26.03	26.12	25.85	26.31	25.85	26.12	25.45
3259_TBDR_Maribacter_forsetii_DSM_18668_alginate_PL7	21.63	22.12	22.83	20.36	21.41	21.69	21.85	22.47	20.09	21.3	18.82	20.17	21.16	21.19	21.42	19.55	21.25	18.71	18.71	18.71	21.23	21.73	21.73	21.82	21.73	22.28	21.3	20.14	21.69	25.09	23.08	24.12	19.4	19.42	21.14	20.31	19.88	20.33	25.48	24.38	24.29	25.16	25.94	26.03	25.76	26.21	25.76	25.76	25.27
4009_TBDR_Zobellia_amur_MAR_2009_138_alginate_PL6_7_17	20.85	22.2	22.83	20.66	21.94	20.98	21.67	21.55	20.75	22.48	19.49	20.17	21.5	20.84	20.97	19.21	20.54	19.23	19.23	19.23	21.58	21.39	21.39	21.39	21.3	21.07	20.85	20.65	22.58	25.09	23.34	24.72	19.49	19.73	21.67	20.57	20.48	20.33	25.3	24.93	24.84	25.25	26.86	26.76	27.04	26.67	25.94	26.49	25.63
1152_TBDR_Flavo_MAR_2010_105_alginate_PL6_7_17_12	21.49	21.71	22.7	20.36	21.1	21.65	21.54	21.41	21.55	21.97	19.61	19.69	21.08	20.44	21.43	19.24	20.73	18.9	18.9	18.9	21.95	21.78	21.78	21.69	22.04	21.29	21.42	19.85	21.47	23.51	22.41	24.49	20.12	19.77	23.45	20	20.34	21.26	24.77	25.53	25.53	24.82	26.69	26.78	26.6	26.69	26.23	26.6	27.03
1695_TBDR_Flavo_MAR_2010_119_alginate_PL6_7_17_12	21.29	22.29	22.76	21.4	21.61	22.86	22.67	21.97	21.88	22.05	19.51	20.02	21.16	20.77	21.15	19.56	20.36	19.41	19.41	19.41	21.58	21.92	21.92	21.92	22.1	20.83	20.95	20.07	21.77	23.93	23.43	24.38	19.84	19.03	23.33	20.57	20.83	20.98	24.56	24.77	24.95	24.89	26.31	26.4	26.4	26.21	26.31	25.66	26.02
2611_TBDR_Lutibacter_Hel1_33_5_alginate_PL6_7_17	21.92	21.97	23.14	22.33	22.71	22.27	22.43	21.98	21.21	21.55	20.37	19.95	21.33	20.7	22.31	20.51	21.08	19.6	19.6	19.6	22.81	22.74	22.74	22.39	22.21	21.98	21.41	21.38	21.96	24.15	22.85	23.1	20.74	19.12	23.51	21.43	21.69	22.32	24.61	24.91	24.54	23.92	25.81	25.99	26.18	25.9	25.9	26.64	26.34
477_TBDR_Olleya_Hel1_94_alginate_PL6_7_17_12	21.13	22.22	23.57	21.6	23.24	22.8	23.49	22.47	20.16	21.81	20.37	20.38	20.82	20.53	21.06	20.25	21.77	19.07	19.07	19.07	21.77	21.34	21.34	21.25	20.99	21.19	21.32	21.72	20.41	24.4	24.5	23.85	20.83	19.91	22.36	20.74	21.69	21.08	26.24	25.81	25.53	25	26.33	26.42	26.7	26.42	25.69	26.88	25.95
1797_TBDR_Polaribacter_KT25b_alginate_PL6_17	22.21	22.67	22.04	20.43	20.46	22.21	22.28	21.1	20.38	21.04	19.65	19.9	20.05	21.04	21.48	19.63	20.68	19.48	19.48	19.48	20.78	21.64	21.64	21.81	21.47	21.16	21.45	21	20.45	22.95	23.28	22.36	21.04	18.72	21.51	20.8	21.12	20.15	23.73	23.75	23.93	23.87	23.91	24	24.18	24	23.55	24	24.57
133_TBDR_Polaribacter_Hel1_85_PL6_7_17	20.28	19.88	22.18	19.55	20.44	20.09	19.9	19.04	20.5	21.52	20.31	19.88	19.23	18.95	21.68	19.16	19.42	18.85	18.85	18.85	20.46	21.64	21.64	21.64	21.05	21.42	21.64	20.68	21.7	23.46	21.96	22.56	19.87	19.06	22.18	19.03	18.78	20.82	24.85	25.04	25.13	22.78	24.67	24.58	24.93	25.11	24.41	25.02	24.78
1458_TBDR_Polaribacter_Hel1_88_alginate_PL6_7_17	20.69	21.11	22.41	19.91	22.63	19.64	20.14	20.7	19.32	20.18	19.49	19.17	19.37	21.5	22.7	20.23	21.18	19.51	19.51	19.51	22.06	21.25	21.25	21.08	21.25	21.28	20.9	20.1	20.63	23.14	22.14	21.94	18.95	17.76	22.54	19.9	20.3	21.56	24.51	26.05	26.05	23.93	25.16	25.07	25.16	25.07	24.89	24.44	24.8
3367_TBDR_Polaribacter_KT25b_alginate_PL7_only	22.98	23.1	22.79	21.82	22.6	23.12	22.42	21.38	21.87	20.43	19.83	19.98	20.97	19.73	22	19.68	20.68	20.55	20.55	20.46	23.16	24.55	24.55	24.29	24.12	23.8	23.61	23.09	22.04	25.07	22.37	22.89	21.45	20.37	23.08	22.17	22.59	22.43	24.46	23.57	23.84	24.32	25.11	25.02	25.2	25.2	25.02	25.75	24.84
126_TBDR_Polaribacter_Hel1_85_alginate_PL6_7_17	22.75	20.48	22.76	21.15	22.31	22.3	21.06	21.93	21.47	21.14	20.46	20.73	21.46	20.14	21.88	19.24	20.61	19.01	19.01	19.01	22.26	23.31	23.31	23.23	22.72	23.59	23.65	22.21	21.31	23.3	22.59	23.86	22.58	20.29	23.54	21.07	21.84	21.9	24.95	25.7	25.97	24.37	25.34	25.43	25.88	25.34	24.35	26.69	24.89
1616_TBDR_Gillisia_Hel1_86_alginate_PL6_7_17	21.91	21.34	23.8	21.24	23.02	22.05	21.85	20.7	21.39	20.97	20.47	21.16	20.05	20.65	21.37	19.57	19.42	19.78	19.78	19.78	22.69	23.41	23.41	23.33	23.07	22.41	21.87	21.8	22.12	23.31	22.52	23.46	21.98	20.23	23.12	22.01	22.1	21.68	24.16	24.27	24.55	23.93	25.36	25.27	25.36	24.82	25.36	25.72	25.54
2542_TBDR_Areni_MAR_2009_79_alginate_PL6_7	22.66	22.18	23.74	22.08	21.93	21.83	20.77	20.18	20.46	20.2	20.27	21.21	20.85	20.88	22.02	20.88	19.93	19.93	19.93	19.93	23.67	22.43	22.43	22.17	22	21.52	21.49	22.2	22.66	23.71	23.28	23.22	21.62	21.05	22.92	22.51	22.67	21.07	24.95	24.41	24.14	24.82	25.52	25.61	25.88	25.43	25.16	26.79	25.4
1852_TBDR_Polaribacter_KT25b_alpha-1,4-glucan_GH13_31_65_97	21.18	22.33	22.11	19.8	21.57	22.06	22.33	20.93	20.54	21.08	19.14	19.12	19.21	19.35	21.28	18.04	20	19.76	19.76	19.76	20.72	22.75	22.75	23.02	22.75	21.64	21.41	23.04	19.92	23.26	23.81	22.27	20.3	19.11	21.63	19.23	19.52	20.43	25.33	25.98	26.07	25.14	26.07	25.88	25.51	25.51	25.88	25.7	26.15
266_TBDR_Gillisia_Hel1_29_alpha-1,4-glucan_GH13_31_65	23.04	22.02	23.71	20.63	20.02	22.97	22.15	21.01	21.36	20.27	19.21	20.09	20.52	21.24	22.37	18.99	20.16	19.75	19.75	19.75	22.03	21.52	21.52	21.43	21.52	21.81	21.41	21.19	20.48	24.8	23.27	23.05	21.71	19.6	22.43	22.04	20.94	21.62	26.17	26.45	26.54	25.88	25.79	25.88	25.51	26.07	25.7	26.63	27.07
3135_TBDR_Gillisia_Hel1_33_143_alpha-1,4-glucan_GH13_31_65	23.04	22.02	23.71	20.63	20.02	22.97	22.15	21.01	21.36	20.27	19.21	20.09	20.52	21.24	22.37	18.99	20.16	19.75	19.75	19.75	22.03	21.52	21.52	21.43	21.52	21.81	21.41	21.19	20.48	24.8	23.27	23.05	21.71	19.6	22.43	22.04	20.94	21.62	26.17	26.45	26.54	25.88	25.79	25.88	25.51	26.07	25.7	26.63	27.07
2503_TBDR_Leeuwen_MAR_2009_132_alpha-1,4-glucan_GH13_31	21.51	21.65	23.34	20.62	20.84	21.51	22.32	20.58	19.91	19.91	18.7	20.09	20.7	20.52	21.55	19.3	19.59	18.26	18.26	18.26	21.67	21.33	21.33	21.42	21.25	22.33	20.7	21.35	21.01	24.75	24.51	23.81	21.43	20.08	22.59	20.63	20.14	20.88	25.84	26.49	26.68	25.93	26.67	26.49	26.02	26.39	26.02	26.86	27.39
2787_TBDR_Nonlabens_Hel1_33_55_alpha-1,4-glucan_GH13_65_97	21.37	22.23	23.72	20.9	22.74	22.32	20.97	19.91	20.07	20.45	19.62	19.18	19.97	19.64	20.38	18.97	19.53	18.38	18.38	18.38	20.99	20.83	20.83	21.09	20.65	20.68	20.58	20.82	19.44	22.33	22.65	21.35	20.7	20.21	23.85	21.64	20.54	20.75	26.14	26.61	26.24	26.42	26.98	26.88	26.6	26.79	27.16	25.58	25.76
134_TBDR_Nonlabens_Hel1_38_alpha-1,4-glucan_GH13_31_65	21.25	21.75	21.38	21.09	22.19	21.68	20.42	20.1	19.87	19.87	19.58	19.1	19.41	19.42	21.45	19.49	18.99	19.19	19.19	19.19	20.54	21.69	21.69	21.52	21.25	21.28	20.72	21.68	20.18	21.21	21.63	21.09	20.3	18.18	22.4	19.7	20.62	19.72	25.37	25.09	25	25.65	25.37	25.47	25	25.37	25.84	24.35	25.83
33_TBDR_Nonlabens_Hel1_56_alpha-1,4-glucan_GH13_65_97	20.2	21.95	22.18	20.17	21.83	21.48	20.85	19.49	21.42	19.71	18.71	19.64	18.9	20.04	22.09	19.39	19.62	19.37	19.37	19.37	20.45	22.1	22.01	21.74	22.1	22.12	22.18	20.87	18.61	21.42	21.92	21.11	20.21	17.09	22.24	20.84	20.79	19.73	25.37	24.04	24.04	24.44	23.97	23.88	23.69	24.07	25	22.95	24.33
211_TBDR_Gillisia_Hel1_86_alpha-1,4-glucan_GH13_31_65	20.55	22.56	22.71	20.53	21.65	22.83	21.75	18.88	18.51	19.96	18.99	19.21	20.73	19.89	21.44	20.31	19.29	20.13	20.13	20.13	21.23	21.83	21.83	22.01	21.92	23.08	21.83	21.92	19.56	23.09	22.89	22.2	21.03	19.71	23.19	21.16	20.77	20.13	24.88	25.44	25.35	25.16	25.35	25.44	25.07	25.25	25.44	24.61	25.07
2139_TBDR_Gramella_forsetii_KT0803_alpha-1,4-glucan_GH13_65	20.53	20.13	22.08	19.69	20.9	21.47	22	19.37	19.39	19.41	19.32	18.66	19.76	19.25	21.51	19.76	19.96	20.09	20.09	20.09	21.3	21.48	21.48	21.57	21.57	22.39	22.01	22.16	20.57	23.06	21.8	22.79	22.43	19.22	21.59	20.45	19.88	19.82	24.47	25.67	25.77	24.93	25.58	25.49	24.47	24.75	25.76	24.65	25.85
3154_TBDR_Salegentibacter_Hel1_6_alpha-1,4-glucan_GH13_31_65	20.67	21.97	22.4	19.93	21.14	22.42	21.79	19.42	20.43	19.64	19.03	19.34	20.24	19.39	20.93	19.39	21.46	20.07	20.07	20.07	21.35	21.7	21.7	21.87	21.96	22.08	22.05	21.7	19.67	23.4	22.48	23.1	21.69	19.43	22.53	20.33	19.84	20.5	25.09	25.84	25.84	25.09	25.28	25.19	24.17	24.72	26.39	23.89	25.92
1207_TBDR_Gramella_Hel1_59_alpha-1,4-glucan_GH13_65	20.62	22.09	21.9	20.42	21.54	21.91	22.27	19.63	20.02	19.86	19.93	19.38	20.36	19.43	20.98	20.26	19.86	20.88	20.88	20.88	22.6	20.79	20.79	20.96	20.96	21.34	21.22	21.82	20.41	23.67	21.62	20.81	21.28	18.51	22.11	21.58	20.14	19.82	25.65	27.04	27.04	24.81	26.39	26.3	25.83	26.02	26.67	25.74	27.38
217_TBDR_Gramella_MAR_2010_147_alpha-14-glucan_GH13_65_5	20.27	21.29	21.53	19.95	20.98	21.72	22.52	20.03	19.73	20.2	19.24	19.02	19.48	19.77	20.33	20.43	19.59	20.16	20.16	20.16	22.06	21.29	21.29	21.47	21.38	21.58	21.73	21.73	20.16	23.47	22.31	21.13	21.72	18.81	21.74	20.52	19.34	19.88	25.26	26.46	26.56	24.79	26.18	26.09	25.16	25.72	26.55	25.44	26.99
3215_TBDR_Psychroserpens_Hel1_66_alpha-1,4-glucan_GH13_31_65_97	22.44	23.15	22.74	20.26	21.66	22.95	21.78	20.36	19.26	19.82	19.97	18.62	19.98	20.2	21.59	20.38	21.24	18.94	18.94	18.94	21.78	21.44	21.44	21.27	21.53	21.91	21.35	21.43	19.62	22.35	21.84	21.99	20.8	19.17	22.36	20.7	20.21	20	25.23	26.66	26.66	25.42	25.33	25.42	25.05	25.7	25.79	25.51	26.45
2322_TBDR_Flavo_Hel1_10_alpha-1,4-glucan_GH13_31_65_97	22.76	22.41	22.9	21.93	21.77	22.21	21.58	21.55	20.33	21.06	18.83	18.88	20.4	19.62	21.1	19.62	20.72	20.31	20.31	20.31	21.93	22.09	22.09	22.17	22.09	22.73	22.26	21.23	19.88	21.58	23.43	24.16	21.05	19.24	22.15	20.96	20.83	20.71	26.02	25.86	25.77	24.44	25.65	25.74	25.28	25.93	25.46	25.65	26.03
4057_TBDR_Aquimarina_MAR_2010_214_alpha-1,4-glucan	23.67	21.31	22.14	21.12	21.88	21.17	20.9	21.09	19.26	19.91	20.26	19.03	20	20.99	21.82	19.88	20.27	20.04	20.04	19.95	21.67	22.12	22.12	21.86	21.77	21.98	20.96	21.49	21.27	24.41	23.12	22.3	20.78	18.49	22.03	21.29	20.81	19.77	23.86	23.77	23.58	22.57	24.03	24.21	23.94	24.31	24.12	23.94	24.41
2685_TBDR_Leeuwen_MAR_2009_132_alpha-1,4-glucan_GH13	23.48	22.47	23.56	22.44	22.23	21.79	22.15	22.19	20.13	20.05	19.44	20.07	20.75	20.95	21.24	20.02	21.13	22.07	22.07	22.07	22.1	23.26	23.26	23.17	23	22.41	23.08	21.83	20.84	23.78	23.02	23.33	21.28	19.43	22.1	21.8	22.29	20	23.67	24.98	25.35	23.77	25.51	25.42	25.51	25.6	25.32	24.4	24.59
3078_TBDR_Flavimarina_Hel1_48_alpha-1,4-glucan_GH13	23.8	21.44	22.89	21.62	21	20.22	21.75	21.3	19.28	20.11	19.76	20.48	20.8	20.29	21.11	19.9	20.02	21.04	21.04	21.04	21.71	23.57	23.57	23.57	23.31	23.42	22.32	21.44	20.31	24.01	22.89	23.12	20.62	19.4	22.24	19.76	20.58	19.8	23.91	25.4	25.86	24.19	25.19	25.19	25.19	25.37	25.65	24.26	24.63
392_TBDR_Flavo_MAR_2010_105_alpha-1,4-glucan_GH13_65	22.18	21.61	21.89	21.81	20.18	22.74	22.37	20	19.13	20.59	17.47	18.96	20.3	20.29	21.5	19.88	19.3	19.24	19.24	19.24	20.12	23.9	23.9	23.54	23.28	22.96	22.47	20.89	19.95	24.02	21.17	22.4	20.98	19.22	21.52	21.27	20.51	20.74	24.95	26.17	26.17	24.67	25.49	25.3	25.21	25.12	24.56	25.68	25.85
935_TBDR_Flavo_MAR_2010_119_alpha-1,4-glucan_GH13_65_CE1	22.18	21.61	21.89	21.81	20.18	22.74	22.37	20	19.13	20.59	17.47	18.96	20.3	20.29	21.5	19.88	19.3	19.24	19.24	19.24	20.12	23.9	23.9	23.54	23.28	22.96	22.47	20.89	19.95	24.02	21.17	22.4	20.98	19.22	21.52	21.27	20.51	20.74	24.95	26.17	26.17	24.67	25.49	25.3	25.21	25.12	24.56	25.68	25.85
1145_TBDR_Winogradskyella_RHA_55_alpha-1,4-glucan_GH13_31_65_97_CE1	21.29	21.34	21.99	21.53	20.37	22.01	22.46	19.83	19.47	19.95	18.18	18.08	19.6	20.47	20.04	19.02	19.66	18.97	18.97	18.97	20.56	23.21	23.21	22.86	22.86	22.45	21.96	20.82	20.12	23.45	22.16	22.48	20.55	18.74	21.43	21.09	21.13	21.55	24.86	24.88	24.69	24.11	24.18	24	24.28	24.28	23.9	24.46	24.4
361_TBDR_Polaribacter_Hel1_33_49_alpha-1,4-glucan_GH13_31_65_CE1	21.1	20.65	20.25	20.63	20.29	21.52	22.15	20.12	18.74	20.54	18.03	18.59	20.56	19.48	20.4	19.16	20.7	20.11	20.11	20.11	20.17	21.94	21.94	22.03	21.85	21.35	20.86	21.13	19.45	22.4	22.55	22.36	20.11	18.62	21.18	20.35	19.42	21.07	23.13	23.97	23.88	22.77	24.42	24.51	24.14	24.51	23.49	23.68	23.97
364_TBDR_Polaribacter_Hel1_33_96_alpha-1,4-glucan_GH13_31_65_CE1	21.1	20.65	20.25	20.63	20.29	21.52	22.15	20.12	18.74	20.54	18.03	18.59	20.56	19.48	20.4	19.16	20.7	20.11	20.11	20.11	20.17	21.94	21.94	22.03	21.85	21.35	20.86	21.13	19.45	22.4	22.55	22.36	20.11	18.62	21.18	20.35	19.42	21.07	23.13	23.97	23.88	22.77	24.42	24.51	24.14	24.51	23.49	23.68	23.97
3389_TBDR_Polaribacter_Hel1_88_alpha-1,4-glucan_GH13_31_65_97	22.45	22.3	21.16	20.74	20.04	21.55	21.64	20.83	20.2	20.38	18.74	18.78	20.67	19.77	21.79	19.44	21.8	20.67	20.67	20.58	20.81	23.63	23.63	23.54	23.63	22.95	22.28	21.15	20.3	22.62	21.77	22.39	21.1	18.47	21.92	21.16	20.76	21.09	23.83	25.61	25.8	23.64	24.74	24.93	24.28	24.93	24.09	25.21	24.75
36_TBDR_Gramella_forsetii_KT0803_beta-galactan_GH53_2	22.53	20.61	22.27	20.14	20.63	21.86	22.21	20.34	18.67	19.75	17.93	16.87	18.97	20	21.27	18.43	19.38	18.58	18.58	18.58	19.45	21.88	21.88	21.8	21.62	21.48	21.69	20.81	20.28	24.96	21.69	22.34	20.63	17.78	21.39	21.34	20.43	19.97	24.54	24.38	24.29	24.36	24.25	24.25	23.88	24.34	23.7	24.15	24.18
2961_TBDR_Cellulophaga_RHA_52_alpha-1,4-glucan	23.29	22.02	21.96	18.9	20.02	22.9	21.84	20.63	19.54	20.61	18.68	19.26	21.17	19.3	20.07	20.05	20.63	20.76	20.76	20.76	21.31	22.49	22.49	22.58	22.49	22.78	22.5	21.43	19.67	23.76	22.4	23.08	19.84	18.98	22.76	20.31	19.63	20.8	24.4	24.68	24.77	24.68	24.52	24.52	24.06	24.52	24.34	24.7	24.34
3275_TBDR_Tenaci_MAR_2009_124_alpha-1,4-glucan_GH13_31_65	23.27	21.74	22.04	19.73	19.68	22.45	23.42	19.95	18.58	20.61	19.03	18.74	20.82	18.78	21.23	19.39	20.3	18.15	18.15	18.15	21.39	22.05	22.05	21.79	21.96	21.99	21.28	21.68	21.06	23.98	21.06	22.05	20.8	18.59	22.57	21.09	20.68	20.8	25.18	25.18	24.82	24	25.11	25.11	24.84	24.93	23.56	24.93	25.2
2228_TBDR_Polaribacter_Hel1_85_alpha-1,4-glucan_GH13_31_65_97	21.83	21.08	20.98	19.68	19.18	21.43	21.87	19	20.12	19.71	18.83	19.16	18.98	19.25	20.78	19.42	19.98	18.88	18.88	18.88	20.81	21.9	21.9	21.82	21.73	21.07	21.48	22.28	19.81	22.91	21.9	21.42	19.81	18.2	22.48	20.05	19.72	21.17	23.89	24.07	24.07	24.89	24	23.82	23.37	23.91	24.55	24.18	24.55
2422_TBDR_Lacinutrix_Hel1_90_alpha-1,4-glucan_GH13_31_65	22.96	20.23	22.35	19.54	19.66	22.06	22.67	20.07	18.82	19.36	18.48	18.3	19.16	20.03	19.98	18.61	18.85	17.49	17.49	17.4	20.51	21.39	21.39	21.13	21.31	21.42	20.89	20.99	20.19	22.62	23.16	21.53	20.05	18.79	21.85	19.59	19.69	20.34	23.6	23.53	23.44	22.53	24.37	24.19	23.92	24.28	24.01	23.92	24.58
2464_TBDR_Olleya_Hel1_94_alpha-1,4-glucan_GH13_31_65_97	22.85	22.18	21.97	20.75	19.54	22.47	23.6	20.45	19.35	20.07	20.27	17.96	19	20.23	19.86	19.86	20.4	18.78	18.78	18.78	21.06	22.61	22.61	22.43	22.26	23.06	22.44	22.64	21.6	24.12	22.96	23.36	20.97	19.2	22.45	20.24	19.57	21.46	24.98	25.63	25.91	24.89	25.14	24.95	25.05	25.14	24.32	25.14	25.42
1139_TBDR_Flavo_MAR_2009_75_GH13	22.55	21.96	22.8	19.98	20.2	23.09	22.91	21.05	19.17	21.52	18.61	19.68	21.19	21.74	22.08	20.56	20.7	19.35	19.35	19.35	20.52	22.63	22.63	22.1	22.55	21.96	22.55	21.63	21.49	24.41	22.96	22.46	22.13	18.92	23.81	20.12	18.96	21.42	25.28	25.61	25.79	24.35	25.05	24.95	24.21	24.95	24.3	25.51	25.53
1273_TBDR_Zobellia_amur_MAR_2009_138_alpha-1,4-glucan_GH13_CE1	22.75	22.52	22.45	19.8	19.93	23.27	22.09	20.72	19.37	21.45	18.35	20.04	21.12	20.58	22.65	20.3	20.63	19.37	19.37	19.37	20.54	22.81	22.72	22.55	22.72	22.31	22.1	21.03	21.75	24.8	23.52	23.26	21.33	19.02	23.21	20.49	19.77	21.18	24.93	25.33	25.51	24.74	24.79	24.79	24.79	25.26	24.33	25.16	24.98
2730_TBDR_Nonlabens_Hel1_33_55_pectin_glucuronic_acid_GH105_28_PL10	21.45	21.89	22.21	22.7	24.16	22.41	22.32	20.97	18.87	20.46	18.68	19.06	20.07	20.94	22.95	20.64	20.38	20.31	20.31	20.31	21.51	23.46	23.46	22.95	23.2	21.9	22.15	22.24	21.13	24.85	21.97	24.26	21.87	19.87	21.77	21.29	21.86	23.32	24.3	24.87	24.87	24.41	23.68	23.5	24.03	24.3	24.21	24.47	24.65
2735_TBDR_Gramella_MAR_2010_147_pectin_GH105_28_43_97_2_PL9_10_CE8_12	21.87	22.48	23	21.6	22.59	22.08	21.45	21.21	19.72	20.36	19.16	20.19	20.92	21.55	21.66	21.3	20.03	19.29	19.29	19.2	21.93	23.3	23.3	23.04	23.22	23.02	22.41	22.25	22.36	24.8	23.29	25.45	23.54	21.55	23.49	21.72	22.21	23.97	24.51	25.16	24.89	25.42	24.51	24.6	24.69	24.6	23.98	24.51	24.17
1392_TBDR_Flavimarina_Hel1_48_GH105_28_43_PL1_9_10_CE8_12	22.23	23.42	22.9	22.51	23.43	22.48	22.01	20.67	19.83	20.9	20.25	21.35	21.12	21.6	22.75	22.01	22.47	19.65	19.65	19.65	22.94	24.31	24.31	24.22	24.31	24.33	24.48	23.41	22.76	25.13	23.66	25.34	23.97	20.6	22.96	22.1	22.59	23.63	24.87	26.3	26.12	26.32	26.39	26.39	25.85	25.94	25.58	25.76	25.82
3198_TBDR_Psychroserpens_Hel1_66_pectin_glucuronic_acid_GH105_28_43_PL1_9_10_CE8_12	23.49	23.33	22.13	21.54	22.57	22.43	22.58	21.79	19.81	19.93	19.16	19.25	20.17	20.52	22.69	21.37	20.89	20.41	20.41	20.41	22.43	22.6	22.6	22.43	22.86	22.33	22.58	23.43	23.24	25.3	24.5	25.3	23.7	20.28	22.37	22.9	23.39	23.07	24.85	25.04	24.87	26.19	25.73	25.81	25.37	26.08	25.64	25.99	25.46
2051_TBDR_Flavo_Hel1_10_pectin_GH105_28_PL1_9_10_CE8_12	22.96	22.79	22.37	21.97	23.52	22.14	21.77	21.52	19.97	20	18.65	19.83	20.32	20.67	23.36	20.52	19.85	19.54	19.54	19.54	22.58	22.58	22.58	22.84	22.75	21.88	21.78	23.49	23.15	24.61	23.52	24	22.64	20.35	22.17	22.03	21.93	22.23	24.38	24.58	24.67	25.55	24.82	24.65	24.3	24.91	24.74	24.47	23.61
201_TBDR_Gramella_Hel1_59_pectin_GH105_28_43_PL1_9_10_CE8_12	22.38	22.95	23.34	22.78	23.96	22.03	21.6	19.72	19.53	19.03	20.05	18.96	20.32	21.59	20.56	20.08	20.74	19.19	19.19	19.19	21.79	22.72	22.72	22.13	22.38	23.3	22.25	22.14	21.85	23.99	22.39	25	21.35	20.72	24.23	23.02	23.44	22.92	23.13	24.54	24.27	25.09	25.42	25.24	24.8	25.24	24.36	24.01	24.43
2218_TBDR_Flavo_MAR_2009_75_pectin_glucuronic_acid_GH105_106_28_CE8_12_PL1	23.87	22.77	23.33	22.77	22.07	23.16	22.45	23.01	20.05	20.32	20.23	21.28	20.86	22.64	22.28	19.09	20.46	20.62	20.62	20.62	22.61	23.03	23.03	22.86	23.03	21.52	22.69	22.66	21.82	24.22	23.39	25	21.75	20.28	23	22.52	22.5	22.43	26.8	26.74	26.74	26.65	27.58	27.49	27.14	27.4	26.51	26.78	26.92
948_TBDR_Cellulophaga_RHA_19_RHA_19_beta-mannan_GH130_5	23.81	22.42	23.61	24.41	23	22.54	22.36	21.91	22.17	22	20.34	21.3	20.9	23.06	22.81	22.63	21.52	23.35	23.35	23.35	23.54	24.65	24.65	24.65	24.56	23.78	24.2	24.26	24.55	26.27	25.02	23.62	21.92	23.08	23.72	25.09	23.84	23.06	29.13	28.01	28.2	27.81	28.66	28.85	28.66	28.85	28.29	28.11	27.36
867_TBDR_Cellulophaga_RHA_52_beta-mannan_GH130_5	23.9	22.6	23.96	24.5	23.09	22.81	23.08	22.25	22.35	21.91	20.34	21.12	20.98	23.32	22.99	22.81	21.88	23.71	23.71	23.71	23.89	24.82	24.82	24.91	24.73	24.05	24.11	24.96	24.14	26.81	24.4	23.96	22.18	23	23.63	24.56	23.84	23.31	29.32	28.2	28.57	28.19	28.76	28.94	29.13	29.13	28.66	28.76	28.1
1744_TBDR_Cellulophaga_Hel1_12_alpha-1,4-glucan_GH13_65	21.26	21.41	19.45	19.52	21.24	21.6	22.29	18.83	20.9	19.59	17.25	18.2	18.62	19.29	20.03	19.31	18.24	19.51	19.51	19.51	19.05	21.5	21.5	21.68	21.33	21.19	20.21	20.5	20.44	23.6	20.89	21.96	19.36	19.78	20.95	20.16	19.36	21.29	24.36	23.35	23.16	25.73	24.89	24.89	23.97	24.79	25.25	24.25	23.82
1172_TBDR_Flavo_MAR_2010_105_GH13_37_alpha-1,1-glucan_GH13_37	21.14	20.5	20.26	21.03	20.92	22.25	22.6	18.8	20.35	19.73	16.72	18.24	18.16	19.76	20.07	19.7	18.13	19.46	19.46	19.38	19.92	21.71	21.71	21.71	21.45	21.56	20.41	20.62	19.9	24.96	20.31	22.09	19.13	19.34	21.18	20.9	20.71	21.03	23.83	23.19	23.01	23.93	24.29	24.2	23.47	23.84	24.75	24.47	24.14
1715_TBDR_Flavo_MAR_2010_119_GH13_37_alpha-1,1-glucan_GH13_37	21.14	20.5	20.26	21.03	20.92	22.25	22.6	18.8	20.35	19.73	16.72	18.24	18.16	19.76	20.07	19.7	18.13	19.46	19.46	19.38	19.92	21.71	21.71	21.71	21.45	21.56	20.41	20.62	19.9	24.96	20.31	22.09	19.13	19.34	21.18	20.9	20.71	21.03	23.83	23.19	23.01	23.93	24.29	24.2	23.47	23.84	24.75	24.47	24.14
1919_TBDR_Flavimarina_Hel1_48_beta-xylan_GH43_5	22.89	22.17	22.99	21.5	22.17	22.08	21.9	20.38	19.52	20.44	19.98	19.42	19.19	20.44	20.93	18.03	19.45	18.77	18.77	18.77	20.84	20.94	20.94	21.2	20.94	22.82	22.61	21.71	20.91	24.89	23.3	23	20.28	18.6	22.04	19.77	19.69	22.47	25.84	25.47	25.19	26.02	26.37	26.28	26.09	26.28	25.72	24.7	25.23
1623_TBDR_Salegentibacter_Hel1_6_alpha-mannan_GH92_125_2_43_76	22.81	22.07	23.01	20.96	22.75	21.26	20.71	19.75	20.99	20.02	18.57	19.81	20.41	20.85	21.29	21.07	20.93	21.38	21.38	21.38	22.03	24.19	24.19	24.19	24.54	24.17	23.33	21.99	21.41	24.8	23.4	24.02	20.32	19.04	22.48	22.08	21.63	22.43	24.43	25.71	25.34	24.7	24.57	24.57	24.29	24.66	24.84	25.57	25.18
2413_TBDR_Polaribacter_Hel1_88_rhamnan_GH78	23.91	21.36	23.96	22.79	23.63	21.73	22	19.71	20.94	22.48	19.3	21.31	19.26	20.74	22.75	19.1	20.5	20.8	20.8	20.71	23.44	21.99	21.99	21.9	22.07	21.4	22.44	22.08	22.69	24.68	22.74	23.49	21.09	19.81	21.21	21.69	21.27	21.27	25.4	25.61	25.79	25.42	27.09	27	26.54	26.44	26.35	26.26	25.41
3038_TBDR_Cellulophaga_RHA_19_RHA_19_alpha-1,4-glucan	23.46	25.74	24.58	24.81	25.9	24.93	26.33	21.43	22.7	21.67	23.52	22.01	23.18	23.35	23.18	22.93	23.97	22.09	22.09	22.09	25.02	24.66	24.66	25.02	24.66	25.67	23.95	25.07	24.21	26.9	26.9	25.52	24.23	21.68	23.81	22.83	24.16	25.45	28.49	27.6	27.79	27.71	27.75	27.85	28.22	28.32	28.97	28.32	27.81
4625_TBDR_Aquimarina_MAR_2010_214_alpha-N-acetylgalactosamine_GH109_only	24.82	22.55	23.7	23.27	22.45	23.58	24.47	21.91	21.6	21.5	22.43	21.15	20.07	21.9	25.53	22.79	22.47	21.33	21.33	21.24	22.33	23.86	23.86	23.59	23.59	23.43	22.95	23.95	23.07	26.25	25.3	24.07	22.67	19.66	22.18	20.48	21.52	22.77	25.83	25.9	25.52	25.43	26.32	26.23	25.75	26.23	25.94	26.13	25.09
198_TBDR_Zobellia_amur_MAR_2009_138_b-xylan_a-galactan_pullulan_dextran_GH43_27_36_49_5_2_CE1	23.49	22.56	23.4	21.07	21.99	22.86	21.01	20.89	18.65	18.55	19.35	18.31	19.34	19	20.7	18.9	19.16	18.38	18.38	18.47	21.35	24.32	24.32	23.71	23.63	22.84	23.69	21.51	21.32	21.79	23.93	22.51	20.97	20.06	22.08	19.52	19.59	21.9	23.85	23.33	23.33	23.5	24.26	24.26	24.17	23.99	23.9	23.72	23.63
2189_TBDR_Flavo_MAR_2009_75_pectin_glucuronic_acid_GH105_106_28_CE8_12_PL1	22.83	21.32	22.41	22.79	23.08	21.82	21.99	21.48	20.12	18.91	20.46	20.38	20.05	19.95	20.51	22.18	20.57	20.59	20.59	20.5	22.55	22.84	22.84	22.84	22.49	23.22	22.37	21.92	23.19	23.73	23.95	23.52	22.11	20.35	22.64	20.34	21.12	23.48	24.41	24.91	24.37	24.23	24.21	24.39	24.57	24.57	24.12	24.66	24.4
1188_TBDR_Flavo_MAR_2010_105_GH43_130	23.17	21.56	24.71	20.83	21.61	22.96	22.52	20.74	20.05	20.63	20.36	19.21	19.47	20.21	23.01	19.04	19.65	19.88	19.88	19.88	21.51	21.91	21.91	21.74	21.48	21.6	21.92	22.84	22.81	23.55	23.19	22.61	21.77	19.58	23.71	21.11	20.69	20.87	23.42	24.34	24.52	23.61	22.22	22.22	21.95	22.31	23.32	23.22	22.97
1576_TBDR_Formosa_Hel1_33_131_pot_chitin_GH18	23.96	25.16	22.95	22.55	23.25	23.05	23.87	21.61	20.33	21.55	18.84	21.13	20.94	21.65	23.12	19.74	20.9	21.28	21.28	21.28	19.91	21.73	21.73	21.73	22.17	21.67	23.06	21.69	21.18	23.43	22.11	23.54	19.95	20.83	23.06	20.98	20.94	21.83	24.88	24.95	24.95	24.77	24.81	24.81	24.72	25.09	23.7	24.07	24.63
2464_TBDR_Lacinutrix_Hel1_90_beta-mannan_GH113_only	23.73	22.23	20.88	20.48	20.8	20.82	20.64	18.85	20.83	20.76	20.44	18.21	18.73	21.37	22.39	20.81	20.97	19.5	19.5	19.5	21.37	22.18	22.18	22.01	22.1	21.89	21.19	19.93	22.06	21.82	23.37	22.38	19.74	19.26	20.31	19.46	20.73	21.95	22.62	22.71	22.62	21.72	22.14	22.32	21.7	22.32	22.14	23.03	22.71
774_TBDR_Formosa_Hel3_A1_48_laminarin_GH128_3	22.61	22.26	23.08	22.65	23.04	23.66	23.03	21.99	19.95	21.23	19.41	21.65	20.08	21.72	22.31	21.36	21.68	21.6	21.6	21.51	22.48	22.14	22.14	21.96	21.88	22.08	22.2	21.54	21.43	23.12	21.63	22.25	19.54	20.08	22.65	21.99	21.2	21.47	25.54	25.05	25.05	24.55	24.73	24.73	24.55	24.64	23.66	24.1	24.31
2292_TBDR_Flavo_MAR_2010_188_sialic_sugars_GH33	21.31	21.13	22.43	21.64	22.14	23.37	23.08	19.79	20.15	19.56	20.1	17.8	18.44	21.85	21.53	19.08	20.03	19.13	19.13	19.13	20.99	21.17	21.17	21.09	20.83	20.61	20.92	21.67	21.52	23.55	22.1	24.09	22.76	20.44	23.05	21.35	21.94	21.43	23.38	23.14	23.23	24.14	24.89	24.62	24.54	24.27	25.07	24.54	24.3
2949_TBDR_Areni_MAR_2009_79_sialic_NAG_GH20_33	23.34	23.34	23.25	23.02	23.18	23.76	23.85	22.87	20.08	19.22	20.61	19.57	18.99	21.2	22.02	20.39	21.35	20.57	20.57	20.49	21.82	23.46	23.46	23.04	23.12	23.57	23.71	22.96	22.27	24.53	22.82	24.63	20.74	23	25.98	25.25	25.17	24.3	23.4	23.25	23.33	23.86	24.63	24.63	24.45	24.8	23.93	23.93	24.02
19_TBDR_Flavo_MAR_2010_105_sialic_NAG_GH20_33_95	22.99	23.54	23.59	22.18	22.96	22.91	23.06	22.19	19.8	18.42	20.92	19.2	18.53	21.5	22.04	19.87	19.97	19.52	19.52	19.52	21.74	23.58	23.49	23.06	23.23	22.65	23.06	23.34	21.04	23.3	22.33	23.77	21.02	22.29	24.35	24.27	24.61	23.99	23.17	24.75	24.48	23.28	23.72	23.9	23.9	23.9	24.62	24.17	24.91
2255_TBDR_Polaribacter_Hel1_88_laminarin_xylan_GH128_43	24.12	22.52	23.92	22.43	22.25	21.28	21.37	21.13	23.52	23.43	22.92	21.88	23.65	26.64	27.15	23.88	23.43	24.55	24.55	24.55	22.96	19.67	19.67	19.93	19.58	21.13	21.13	18.85	21.23	22.3	22.25	22.05	20.14	17.74	19.2	19.15	19.76	20.29	19.93	19.86	20.39	20.04	19.5	19.5	19.5	19.86	21.28	19.77	19.74
269_TBDR_Leeuwen_MAR_2009_132_NAG_GH20_CE9	18.8	18.12	19.26	18.6	19.75	17.98	17.88	17.74	17.02	17.16	16.64	17.3	17.7	16.19	17.78	17.26	19.02	17.6	17.6	17.6	18.38	16.31	16.31	16.55	16.47	16.13	15.88	16.65	20	18.15	18.86	19.64	18.36	15.61	16.64	17.85	18.12	18.99	18.39	18.52	18.36	17.81	19.32	19.24	19.07	19.07	19.4	18.33	17.9
1880_TBDR_Cellulophaga_RHA_19_RHA_19_alginate_PL6_7_17	19.41	18.84	18.56	16.31	17.3	17.13	16.43	16.7	17.4	17.07	16.59	16.25	15.94	15.88	17.84	16.15	15.42	14.86	14.86	14.86	18.62	19.24	19.24	18.93	19.16	18.45	18.44	18.98	19.77	17.55	18.98	18.6	15.26	17.74	18.3	15.82	16.29	18.69	19.04	18.65	18.41	18.02	17.21	17.37	17.45	17.85	17.77	18.65	18
1632_TBDR_Maribacter_dok_2009_71_acetylgalactosamin_GH109	19.43	18.04	19.48	18.22	17.58	18.82	18.12	16.65	17.64	16.03	15.25	15.58	16.71	15.85	17.79	17.5	17.73	17.74	17.74	17.74	17.92	19.25	19.25	19.08	18.92	18.87	19.83	19.23	17.71	19.98	18.14	19.56	17.5	16.4	18.73	16.37	16.29	19.54	18.85	19.55	19.46	18.94	19.17	19.26	18.83	19.43	18.91	19	18.7
886_TBDR_Maribacter_Hel1_7_acetylgalactosamin_GH109_5	19.33	18.37	19.55	18.12	17.05	18.63	17.85	16.64	18.14	15.85	15.07	14.81	16.86	16.51	17.01	17.16	17.55	17.47	17.47	17.47	17.57	18.98	18.98	18.9	18.65	19.1	19.48	18.71	18.09	19.54	18.47	18.72	17.32	15.94	18.12	16.53	16.78	19.21	18.49	20.05	20.05	18.84	18.9	18.98	18.72	19.33	18.9	18.9	18.52
3036_TBDR_Cellulophaga_RHA_52_alpha-mannan_GH92	19.06	18.6	18.86	17.76	17.04	18.02	17.83	16.55	18.63	15.59	15.06	16.05	17.09	16.08	18.02	17.47	16.61	17.62	17.62	17.62	16.97	18.64	18.64	18.47	18.64	19.09	19.47	17.86	17.76	18.49	19.14	18.95	16.37	16.08	17.94	16.93	17.19	18.56	18.91	19.43	19.51	18.91	19.05	19.14	18.53	19.05	18.88	18.79	19.1
2610_TBDR_Flavimarina_Hel1_48_alpha-mannan_fucan_GH92_29_20	18.07	17.79	19.19	16.31	17.4	16.87	17.02	14.71	18.14	16.61	15.38	15.83	15.8	15.42	16.94	17.91	17.14	16.3	16.3	16.22	17.49	19.43	19.43	19.27	19.43	18.64	19.6	17.79	17.55	17.75	18.8	19.95	17.03	16.54	18.16	17.7	17.76	18.25	18.17	18.61	18.61	19.22	18.22	18.13	17.79	18.39	18.22	18.39	17.76
990_TBDR_Maribacter_MAR_2009_72_FCSP_beta-mannan_GH29_130_32	17.76	18.08	18.94	16.35	15.48	17.13	16.71	15.32	18.74	16.99	15.63	16.13	16.92	15.56	16.71	17.29	16.76	17.33	17.33	17.25	16.53	18.67	18.59	18.59	18.83	19.03	18.34	16.82	18.34	18.7	18.96	19.06	15.98	16.65	18.24	16.23	16.79	18.04	18.52	17.58	17.75	18.62	17.97	17.89	17.97	18.23	18.06	17.38	17.44
1140_TBDR_Flavo_MAR_2010_105_chitin_GH18_3	17.12	17.01	19.23	17.59	16.88	18.55	17.1	15.08	16.25	15.42	14.96	16.06	17.01	15.1	16.97	16.5	16.79	15.88	15.88	15.79	18.19	17.4	17.32	17.07	17.23	16.86	17.23	17.34	16.08	17.28	17.35	18.28	16.81	16.15	17.99	17.01	16.57	16.8	18.21	18.31	18.31	17.79	16.99	17.08	16.91	17.08	16.65	17.5	17.24
1682_TBDR_Flavo_MAR_2010_119_chitin_GH18_3	17.12	17.01	19.23	17.59	16.88	18.55	17.1	15.08	16.25	15.42	14.96	16.06	17.01	15.1	16.97	16.5	16.79	15.88	15.88	15.79	18.19	17.4	17.32	17.07	17.23	16.86	17.23	17.34	16.08	17.28	17.35	18.28	16.81	16.15	17.99	17.01	16.57	16.8	18.21	18.31	18.31	17.79	16.99	17.08	16.91	17.08	16.65	17.5	17.24
2198_TBDR_Areni_MAR_2009_79_beta-mannan_GH130_92_29	18.81	18.75	19.97	17.34	17.91	17.68	18.34	15.99	18.1	16.57	16.08	16.5	16.23	16.92	16.57	15.64	16.92	16.09	16.09	16.09	17.28	18.33	18.33	18.5	17.75	18.95	17.75	17.85	17.69	19.79	18.61	20.02	17.65	17.13	19.75	18.8	17.63	18.46	18.36	18.27	18.44	18.54	19.46	19.46	19.03	19.37	18.94	19.29	19.16
4118_TBDR_Tenaci_MAR_2009_124_NAG_GH20_only	19.17	19.35	20.12	18.43	19.34	19.72	18.33	17.63	18.53	17.52	16.05	16.12	15.45	16.54	18.14	16.67	17.46	17.89	17.89	17.89	17.35	18.29	18.29	18.29	18.29	18.33	18.14	19.41	17.31	19.88	18.29	19.3	17.65	17.88	19.85	18.03	18.9	17.45	20.11	20.28	20.37	19.76	19.04	19.04	18.95	18.86	19.04	18.95	19.36
2172_TBDR_Aquimarina_MAR_2010_214_alpha-mannan_GH92_130	17.72	17.38	20.05	17.14	16.61	18.49	18.14	15.79	17.49	16.88	15.9	15.12	16.56	17.31	18.72	16.27	18.07	16.33	16.33	16.33	17.4	18.07	18.07	18.15	17.99	18.6	18.07	18.97	18.15	19.93	18.69	19.59	18.4	16.36	18.91	19.13	19.32	18.62	17.86	17.9	17.98	17.87	18.89	18.8	18.89	18.89	18.54	19.5	18.58
2312_TBDR_Aquimarina_MAR_2010_214_chitin_GH18	18.34	17.92	18.7	16.87	18.21	18.3	17.24	16.24	17.31	16.68	15.75	15.27	16.23	16.52	17.7	15.19	16.48	16.47	16.47	16.47	16.3	18.33	18.25	17.75	17.83	17.79	18.35	18.05	17.17	17.92	18.25	19.19	17.79	15.77	17.81	17.72	17.53	17.66	18.74	19.36	19.19	18.75	18.51	18.68	18.16	18.68	18.51	18.51	18.75
4120_TBDR_Tenaci_MAR_2009_124_NAG_GH20_only	17.12	17.36	17.63	15.59	16.96	16.34	16.49	14.78	16.95	15.41	14.39	14.36	15.57	14.49	16.51	15.33	16.17	15.92	15.92	15.92	15.45	16.62	16.62	16.71	16.71	17.08	16.81	17.59	16.85	17.17	16.26	17.63	16.09	15.2	17.51	15.92	15.89	17.78	17.51	17.44	17.27	16.13	17.2	17.2	17.2	17.12	17.29	16.51	17.45
72_TBDR_Polaribacter_Hel1_33_78_NAG_GH20_only	18.12	17.1	17.14	16.1	16.75	16.75	16.91	16.77	16.81	16.11	15.52	15.38	15.67	16.36	16.85	14.6	15.25	16.08	16.08	16.08	15.81	17.2	17.2	16.95	17.04	16.26	16.32	18.12	16.42	16.46	17.24	17.18	17.8	15.21	17.91	18.23	17.62	16.5	17.74	18.53	18.36	17.24	16.84	16.92	16.75	17.09	17.52	17.52	17.68
3482_TBDR_Tenaci_MAR_2010_89_NAG_GH20_only	17.45	17.18	17.96	16.25	17.42	16.4	16.38	16.2	17.02	16.49	15.34	15.27	15.85	16.08	16.47	14.55	14.79	15.96	15.96	15.96	16.3	17.42	17.34	17.59	17.34	16.89	16.87	17.87	15.79	17.12	17.38	17.9	18.07	15.88	18.1	18.22	17.7	16.8	18.87	19.41	19.41	17.16	17.53	17.53	17.53	17.7	17.44	17.27	17.86
2435_TBDR_Tenaci_MAR_2010_205_NAG_GH20_only	16.67	17.3	18.08	17.01	16.12	15.86	16.78	16.33	15.94	14.85	15.29	15.88	15.37	16.15	16.29	15.69	14.96	16.36	16.36	16.36	16.31	17.39	17.39	17.31	17.23	16.53	17.01	17.67	16.08	17.02	16.61	17.3	17.31	15.75	17.03	17.76	17.74	16.85	18.19	18.84	18.5	17.17	18.56	18.56	18.31	18.39	18.91	18.22	18.46
4427_TBDR_Aquimarina_MAR_2010_214_alpha-mannan_GH92_no_sulf	18.48	15.8	16.71	15.75	16.48	16.61	16.76	15.25	16.43	16.25	15.68	16.48	15.3	15.44	17.1	16.6	16.9	16.54	16.54	16.46	17.35	18.36	18.36	18.2	17.87	17.66	18.36	18.25	17.01	18.24	16.94	18.92	16.58	16.89	18.02	17.31	17.22	16.91	17.58	18.59	18.42	18.27	18.52	18.6	18.52	18.6	18.26	19.62	19.07
1570_TBDR_Formosa_Hel1_33_131_pot_chitin_GH18	18.06	16.6	17.55	15.31	15.54	15.68	16.17	14.94	16.17	15.59	14.55	14.64	14.66	16.41	17.4	14.26	15.32	16.76	16.76	16.76	15.86	17.1	17.1	17.42	17.18	17.62	17.91	17.73	18.22	18.28	17.19	18.71	16.56	15.86	17.35	15.95	16.45	17.39	16.95	16.85	17.02	17.55	17.54	17.71	17.62	17.96	17.37	17.12	16.68
1572_TBDR_Formosa_Hel1_33_131_pot_chitin_GH18	19.64	18.58	18.97	17.74	18.43	16.51	17.55	16.96	16.99	17.91	16.97	15.38	16.35	17.5	18.27	16.45	17.85	17.13	17.13	17.13	17.26	18.97	18.97	18.63	18.29	18.19	18.98	18.79	18.01	19.39	19.22	19.78	16.85	17.35	19.83	18.04	17.29	19.3	18.06	18.05	18.13	17.3	19.03	19.11	18.42	18.77	18.51	18.77	18.47
2800_TBDR_Nonlabens_Hel1_33_55_alpha-1,4-glucan_2nd_SusCD_GH13_65_97	17.23	15.27	17.24	16.23	17.18	16.72	16.06	14.17	16.45	14.22	15.71	16.09	14.65	15.88	17.2	14.72	15.2	15.44	15.44	15.44	16.05	15.63	15.63	15.55	15.79	16.32	16.05	16.22	15.9	18.39	17.67	16.97	15.64	16.17	16.31	16.69	16.54	15.99	17.17	16.6	16.6	17.1	16.74	16.74	16.9	16.74	17.41	16.74	17.05
1953_TBDR_Dokdonia_Hel1_5_beta-mannan_GH113_only	16.83	15.1	17.66	16.48	16.03	15.91	16.32	14.8	15.66	15.54	15.65	15.53	15.52	14.18	16.54	14.24	14.65	14.54	14.54	14.54	15.81	16.13	16.13	16.21	16.13	16.57	16.06	16.72	15.97	19.22	16.04	16.97	16.23	15.13	15.9	16.86	16.3	14.91	17.43	18.02	17.85	17.44	18	17.91	18.08	17.91	17.66	17.75	17.24
1649_TBDR_Salegentibacter_Hel1_6_alpha-mannan_GH92_125_2_43_76	16.07	16.25	16.53	15.36	15.43	14.24	14.84	14.76	15.38	14.64	13.64	13.86	13.78	14.34	16.13	14.79	14.89	15.14	15.14	15.14	14.85	15.61	15.61	15.3	15.53	15.91	15.97	14.9	16.46	17.35	16.77	17.13	14.08	15.3	16.19	15.91	15.92	16.88	17.04	16.39	16.39	17.52	16.64	16.56	16.49	16.72	17.11	16.8	16.69
288_TBDR_Areni_MAR_2009_79_alpha-1,4-glucan_GH31_only	16.59	15.63	16.48	15.43	15.3	16.16	15.9	14.64	15.88	14.74	13.8	14.94	14.99	15.32	15.32	15.09	15.1	14.43	14.43	14.43	15.18	17.05	17.05	17.2	16.81	16.38	16.03	16.05	15.86	17.3	16.61	17.9	15.51	14.83	16.71	16.76	15.9	16.85	17.3	16.41	16.16	16.42	16.24	16.16	16.33	16.57	17.63	16.08	16.4
265_TBDR_Zobellia_amur_MAR_2009_138_alpha-mannan_GH92_GH33	16.51	16.43	16.48	14.96	15.48	15.84	16.23	14.32	14.94	14.05	13.37	14.02	14.47	15.41	15.33	15.11	14.17	15.32	15.32	15.32	15.69	16.26	16.26	16.11	16.03	16.77	16.1	15.75	15.82	18.17	16.06	18.68	16.39	14.93	17.5	16.52	15.91	16.8	17.05	16.17	16	15.61	16.73	16.73	16.98	16.9	17.14	16.41	16.08
3622_TBDR_Areni_MAR_2009_79_GH2_33	18.67	16.22	17.29	15.9	16.14	16.55	16.63	15.93	16.14	15.49	14.98	15.29	15.69	15.4	16.03	16.23	15.73	15.65	15.65	15.65	15.74	18.13	18.13	18.36	17.97	17.93	17.42	16.55	16.51	18.11	16.94	18.62	16.22	16.37	17.94	16.88	16.42	16.74	17.27	17.24	17.4	17.2	17.59	17.67	17.18	17.67	18	17.67	17.49
238_TBDR_Zobellia_amur_MAR_2009_138_alpha-mannan_GH92_GH33	18.75	15.59	17.76	15.33	15.42	15.99	16.39	15.24	16.53	15.25	14.9	15.68	15.62	15.55	15.39	15.15	15.65	14.77	14.77	14.77	15.5	18.05	18.05	17.89	17.81	17.85	16.72	17.17	16.8	18.35	17.5	18.78	16.06	17.01	18.1	16.25	16.26	16.22	17.27	17.97	18.06	17.6	17.18	17.26	17.18	17.35	17.67	17.67	17.49
2196_TBDR_Areni_MAR_2009_79_beta-mannan_GH130_92_29	17.99	17.34	17.87	17.48	17.85	17.55	17.13	16.36	18.02	16.71	15.1	15.03	15.79	15.69	16.52	15.4	15.49	16.23	16.23	16.23	16.03	18.94	18.94	19.02	18.71	18.34	18.63	16.68	16.97	18.17	16.22	17.23	16.5	16.19	19.39	17.97	17.74	16.36	18.02	17.18	17.27	18.7	16.22	16.14	16.22	16.47	17.22	17.72	17.7
1141_TBDR_Formosa_Hel1_33_131_GH92	17.18	15.48	15.95	15.52	15.31	15.68	16.02	15.12	17.26	15.76	15.46	15.84	15.63	15.85	16.78	14.89	16.79	16.93	16.93	16.93	16.16	16.44	16.44	15.79	16.04	15.92	16.29	17.24	17.01	17.03	18.04	17.7	16.94	14.95	16.87	15.95	15.47	16.67	18.04	18.06	17.89	17.55	17.52	17.44	17.69	17.52	18.44	17.94	17.74
1317_TBDR_Polaribacter_Hel1_33_49_alpha-mannan_GH92_88_2_3	17.2	15.58	16.04	15.37	16.49	16.69	16.11	14.5	17.35	16.01	14.52	14.81	14.29	15.2	17.29	15.14	16.31	17.59	17.59	17.59	15.69	15.16	15.16	14.92	15.24	15.45	16.06	17.18	15.73	16.54	18.55	17.24	16.95	14.96	17.62	15.31	14.82	16.83	17.64	17.15	17.31	17.39	16.95	17.03	17.28	17.11	17.37	17.62	17.34
1646_TBDR_Polaribacter_Hel1_33_96_alpha-mannan_GH92_88_2_3	17.2	15.58	16.04	15.37	16.49	16.69	16.11	14.5	17.35	16.01	14.52	14.81	14.29	15.2	17.29	15.14	16.31	17.59	17.59	17.59	15.69	15.16	15.16	14.92	15.24	15.45	16.06	17.18	15.73	16.54	18.55	17.24	16.95	14.96	17.62	15.31	14.82	16.83	17.64	17.15	17.31	17.39	16.95	17.03	17.28	17.11	17.37	17.62	17.34
1039_TBDR_Polaribacter_Hel1_33_78_alpha-mannan_GH92_88_2_3	17.2	15.5	16.04	15.2	16.4	16.78	16.2	14.66	17.27	15.93	14.6	14.81	14.37	15.2	17.29	15.06	16.23	17.59	17.59	17.59	15.69	15.24	15.24	15	15.32	15.53	16.14	17.26	15.8	16.46	18.63	17.32	17.04	14.96	17.62	15.39	14.91	16.76	17.55	17.06	17.23	17.31	16.86	16.95	17.2	17.03	17.28	17.53	17.26
3547_TBDR_Flavo_MAR_2009_75_glucuronic_acid_GH28	19.78	19.15	19.13	18.93	19.88	18.5	18.06	18	17.23	16.47	15.66	17.08	17.28	18.41	19.76	16.68	17.61	16.78	16.78	16.78	17.18	19.06	19.06	18.63	18.89	17.91	18.9	17.59	19.05	21.25	20.83	20.4	17.91	17.36	19.76	18.46	19.28	18.6	19.95	20.32	20.32	20.65	21.76	21.67	21.15	21.32	21.23	21.5	21.43
490_TBDR_Muricauda_MAR_2010_75_beta-mannan_arabinan_GH51_127	19.38	18.92	19.23	18.81	18.86	18.76	17.74	17.03	18.72	18.08	17.91	18.67	18.88	17.25	19.59	17.49	16.5	17.78	17.78	17.78	18.21	20.32	20.32	20.23	20.07	19.68	19.22	17.4	18.23	17.05	19.85	19.82	18.73	16.29	19.53	17.96	17.99	19.13	18.9	17.93	18.02	18.82	19.03	19.11	19.03	19.29	19.81	18.42	20.1
3401_TBDR_Polaribacter_KT25b_beta-1,3-glucan_GH128	20.6	17.51	19.8	20.45	20.15	18.81	18.64	16.15	18.88	18.29	17.94	16.07	18.59	20.15	22.46	19.87	19	19.91	19.91	19.91	18.21	16.8	16.8	16.71	16.8	17.02	17.02	17.51	16.79	18.19	19.02	17.93	16.23	15.84	16.99	17.32	17.5	17.87	16.96	17.34	17.25	16.44	17.08	17.08	17.17	17.26	17.08	16.25	17.15
3158_TBDR_Polaribacter_Hel1_85_FCSP_beta-glucan_GH95_117_128_43_32_2	19.93	16.86	19.71	20.87	21.38	18.97	19.07	15.86	18.26	18.08	18.61	17.17	19.31	19.67	23.2	18.79	19.83	20.28	20.28	20.28	19.56	16.37	16.37	16.28	15.93	16.77	16.59	18.44	17.24	18.2	19.87	17.85	16.38	14.9	16.83	18.4	18.87	17.72	15.59	16.62	16.53	14.89	17.19	17.1	17.37	17	16.91	15.72	15.99
1144_TBDR_Flavimarina_Hel1_48_beta-xylan_GH43_10_95_97_CE1_6	19.18	19.7	19.58	18.63	20.88	19.06	19.68	19.12	19.04	19.82	18.79	17.15	19.45	19.86	21.43	20.23	21.61	20.05	20.05	20.05	20.14	17.33	17.33	17.33	17.24	18.4	18.13	16.94	17.47	18.25	20.6	18.77	18.48	16.11	17.62	16.38	16.81	17.47	17.7	17.41	17.5	17.83	18.17	18.17	17.99	18.17	17.18	16.73	16.35
284_TBDR_Zobellia_amur_MAR_2009_138_GH5_only	17.61	18.12	18.19	19.91	19.27	17.41	18.33	17.56	19.05	18.16	16.89	18.16	17.96	18.55	20.09	20.25	19.63	19.3	19.3	19.3	18.97	16.1	16.01	16.01	16.62	16.67	16.41	15.47	15.55	16.65	17.27	17.23	18.16	14.05	18.09	16.59	17.67	16.03	17.05	15.89	15.8	17.41	16.98	16.89	16.89	17.08	17.98	16.26	16.44
183_TBDR_Zobellia_amur_MAR_2009_138_b-xylan_a-galactan_pullulan_dextran_GH43_27_36_49_5_2_CE1	19.74	19.27	20.57	18.94	20.45	18.42	18.23	18.08	18.41	18.39	19.74	18.08	18.69	20.11	20.2	20	18.98	20.38	20.38	20.38	17.78	18.09	18.09	17.75	18.09	16.68	16.09	15.51	17.72	16.73	20.63	19.56	17.98	15.53	18.77	18.5	18.41	15.99	17.9	18.69	18.96	17.65	17.67	17.58	17.67	17.58	18.12	17.94	17.64
3644_TBDR_Zobellia_amur_MAR_2009_138_mannosyl_glycerate_GH63	14.33	13.45	13.48	11.41	11.83	14.21	13.29	12.02	13.36	13.08	11.19	12.36	12.32	11.94	12.77	12.53	12.1	12.44	12.44	12.44	12.78	13.55	13.55	13.55	13.3	13.35	12.84	12.52	12.22	13.36	14.48	13.25	13.32	11.15	13.05	11.54	11.35	13.88	13.87	14.29	14.2	14.16	14.41	14.5	14.24	14.58	14.67	14.15	13.91
2315_TBDR_Polaribacter_KT25b_FCSP_GH29_95	11.85	11.72	11.41	10.87	12.66	13.45	13.18	11.72	12.79	12.52	11.05	11.4	12.73	12.67	12.79	11.83	10.23	11.79	11.79	11.79	12.96	12.64	12.64	12.64	12.48	11.41	11.24	12.6	10.68	12	12.63	11.68	12.81	11.56	13.88	11.26	11.25	11.72	12.74	12.9	12.9	12.7	12.46	12.46	12.63	12.96	12.88	12.96	12.82
558_TBDR_Polaribacter_Hel1_85_FCSP_GH29_95	13.13	11.17	11.55	11.36	12.28	13.39	13.38	11.45	12.34	12.16	10.97	12.11	11.83	13.11	12.37	11.5	11.29	12.02	12.02	12.02	13.05	12.27	12.27	12.27	11.87	11.45	11.44	12.31	10.44	11.8	12.21	11.24	12.3	11.09	12.52	11.49	12.04	11.31	13.29	13.28	13.36	13.16	12.92	13.01	13.09	13.26	13.34	13.59	13.69
2990_TBDR_Gramella_forsetii_KT0803_alpha-1,4-glucan_GH13_31	10.46	11.79	10.03	11.04	11.04	10.89	11.31	10.77	9.33	10.6	9.66	10.76	11.87	10.49	10.71	10.71	11.26	10.74	10.74	10.74	11.25	10.27	10.27	10.27	10.52	10.25	10.73	9.62	11.91	10.53	10.69	11.72	10.02	9.76	11.83	10.42	11.15	12.19	10.97	11.91	11.82	11.27	12.67	12.67	12.84	12.93	12.24	12.24	12.11
1107_TBDR_Maribacter_MAR_2009_72_rhamnan_GH78_106_3	9.01	8.97	8.06	8.43	9.07	7.37	7.5	8.06	8.6	8.86	7.99	7.54	8.41	7.29	8.22	7.33	7.27	9.57	9.57	9.5	8.52	7.58	7.58	7.64	7.51	8.4	8.12	7.97	8.53	7.67	9.68	7.89	7.71	8.11	8.44	7.86	7.42	9.37	8.59	8.36	8.5	9.12	8.01	8.01	8.09	7.8	8.09	7.45	7.52
[truncated: 321 more columns]

## Sheet: Fig_6B_SusD_identity_matrix
Supplementary Table S4 Protein identity matrix of Figure 6B depicting a SusD-like protein tree showing functional, substrate-specific clustering. Protein sequences were aligned using the MAFFT G-INS-i algorithm and trees were calculated using FastTree 2.1.5 approximate-maximum likelihood. The identifier (first number of the sequence name) corresponds to the GenDB region_ID and can be assigned to …	348_SusD_Cellulophaga_RHA_19_arabinogalactan_GH127_GH129	3392_SusD_Zobellia_amur_MAR_2009_138_mannosyl_glycerate_GH63	3030_SusD_Areni_MAR_2009_alpha-mannan_GH38_92	3400_SusD_Polaribacter_KT25b_beta-1,3-glucan_GH128	3157_SusD_Polaribacter_Hel1_85_FCSP_beta-glucan_GH95_117_128_43_32_2	3402_SusD_Polaribacter_KT25b_beta-1,3-glucan_GH128	3159_SusD_Polaribacter_Hel1_85_FCSP_beta-glucan_GH95_117_128_43_32_2	1143_SusD_Flavimarina_Hel1_48_beta-xylan_GH43_10_95_97_CE1_6	285_SusD_Zobellia_amur_MAR_2009_138_GH5_only	184_SusD_Zobellia_amur_MAR_2009_138_b-xylan_a-galactan_pullulan_dextran_GH43_27_36_49_5_2_CE1	1478_SusD_Flavo_MAR_2009_75_rhamnan_GH78_106	1106_SusD_Maribacter_MAR_2009_72_rhamnan_GH78_106_3	2256_SusD_Polaribacter_Hel1_88_laminarin_xylan_GH128_43	759_SusD_Flavimarina_Hel1_48_beta-mannan_xylan_GH130_43_13	1145_SusD_Flavimarina_Hel1_48_beta-xylan_GH43_10_95_97_CE1_6	283_SusD_Zobellia_amur_MAR_2009_138_GH5_only	182_SusD_Zobellia_amur_MAR_2009_138_b-xylan_a-galactan_pullulan_dextran_GH43_27_36_49_5_2_CE1	2254_SusD_Polaribacter_Hel1_88_laminarin_xylan_GH128_43	653_SusD_Formosa_Hel3_A1_48_laminarin_GH16_30_5	1067_SusD_Flavo_Hel1_10_laminarin_GH5_16_30	1845_SusD_Zobellia_amur_MAR_2009_138_GH2	125_SusD_Zobellia_amur_MAR_2009_138_b-xylan_a-galactan_pullulan_dextran_GH43_27_36_49_5_2_CE1	2115_SusD_Leeuwen_MAR_2009_132_pectin_GH105_28_106_43_92_2_CE12_PL11	1112_SusD_Polaribacter_Hel1_88_xylan_laminarin_GH43_115_16_30_2_35	709_SusD_Polaribacter_Hel1_33_49_laminarin_GH16_30_5	481_SusD_Polaribacter_Hel1_33_78_laminarin_GH16_30_5	2160_SusD_Polaribacter_Hel1_33_78_laminarin_GH16_30_5	1708_SusD_Cellulophaga_RHA_19_FCSP_GH29_117	1654_SusD_Cellulophaga_RHA_52_FCSP_GH29_GH117	3367_SusD_Flavo_MAR_2009_75_FCSP_GH29_GH117	1636_SusD_Zobellia_amur_MAR_2009_138_FCSP_Glucan_GH29_16	3113_SusD_Cellulophaga_RHA_19_alpha-galactan_GH110_82	497_SusD_Polaribacter_KT25b_galactan_GH110_GH82	1573_SusD_Zobellia_amur_MAR_2009_138_FCSP_xylan_GH29_117_43_28_742	768_SusD_Maribacter_MAR_2009_60_FCSP_GH29_95_117	1874_SusD_Cellulophaga_RHA_19_alginate_PL6_7_17	1807_SusD_Cellulophaga_RHA_52_alginate_PL6_7_17	1796_SusD_Polaribacter_KT25b_alginate_PL6_17	3129_SusD_Leeuwen_MAR_2009_132_alginate_PL6_7_17	1364_SusD_Dokdonia_Hel1_63_alginate_PL6_7_17_12	468_SusD_Maribacter_dok_2009_71_alginate_PL7_only	232_SusD_Maribacter_MAR_2009_60_alginate_PL7	4156_SusD_Maribacter_Hel1_7_alginate_PL7	3258_SusD_Maribacter_forsetii_DSM_18668_alginate_PL7	4008_SusD_Zobellia_amur_MAR_2009_138_alginate_PL6_7_17	1151_SusD_Flavo_MAR_2010_105_alginate_PL6_7_17_12	1694_SusD_Flavo_MAR_2010_119_alginate_PL6_7_17_12	476_SusD_Olleya_Hel1_94_alginate_PL6_7_17_12	2612_SusD_Lutibacter_Hel1_33_5_alginate_PL6_7_17
348_SusD_Cellulophaga_RHA_19_arabinogalactan_GH127_GH129		23.77	23.56	20.06	20.51	20	20.21	17.26	17.11	19.66	21.36	21.52	23.33	21.77	17.89	16.72	18.59	21.28	19.58	19.58	19.87	18.89	18.91	19.38	17.77	17.77	17.77	14.29	13.44	14.02	14.31	12.2	13.77	12.89	15.92	16.27	16.27	15.2	15.59	16.29	16.72	16.72	16.93	16.93	16.43	15.82	16.35	16.4	16.19
3392_SusD_Zobellia_amur_MAR_2009_138_mannosyl_glycerate_GH63	23.77		23.44	19.46	19.46	19.66	19.05	16.27	18.41	18.76	20.61	20.32	23.18	21.82	16.51	16.78	17.47	20.44	22.04	21.67	18.44	17.25	18.4	16.98	19.18	19.18	19.18	13.93	14.07	13.13	13.41	12.17	11.96	11.91	15.57	17.26	16.67	14.18	14.71	15.22	15.66	15.66	15.7	15.7	14.35	15.12	15.78	15.95	14.87
3030_SusD_Areni_MAR_2009_alpha-mannan_GH38_92	23.56	23.44		20.43	19.57	17.1	17.62	15.99	15.63	18.63	20.21	20.35	22.07	21.17	17.43	18.32	18.34	18.87	21.33	22.02	19.25	18.99	18.26	16.03	16.33	16.33	16.33	14.57	14.99	15.05	14.49	12.85	11.53	13.67	13.83	17.75	16.84	16.54	16.54	15.53	16.54	16.69	16.41	16.11	16.54	15.99	16.21	17.23	16.97
3400_SusD_Polaribacter_KT25b_beta-1,3-glucan_GH128	20.06	19.46	20.43		60.37	19.48	19.83	19.19	17.23	20.37	20.26	20.54	23.15	21.74	18.43	21.19	20.55	20.2	19.71	20.09	18.49	16.94	17.71	15.8	18.3	18.3	18.3	12.05	12.45	13.24	13.37	12.73	12.7	11.78	13.37	14.22	14.52	13.46	13.11	12.91	14.39	14.24	13.93	13.93	13.91	14.31	13.02	14.54	13.86
3157_SusD_Polaribacter_Hel1_85_FCSP_beta-glucan_GH95_117_128_43_32_2	20.51	19.46	19.57	60.37		21.46	19.8	18.5	15.83	19.23	20.4	20.83	21.96	20.29	20.5	21.75	21.81	21.31	19.71	20.97	17.18	17.49	17.29	16.69	18.3	18.3	18.3	12.47	13	13.39	13.12	12.08	12.72	11.41	14.07	15.13	15.43	14.52	13.88	14.41	14.56	14.41	13.95	13.95	13.19	14.03	13.63	13.97	14.31
3402_SusD_Polaribacter_KT25b_beta-1,3-glucan_GH128	20	19.66	17.1	19.48	21.46		60.72	26.23	24.22	26.27	22.93	22.78	23.04	20.21	19.01	20.45	19.67	19.79	19.41	19.05	16.08	13.78	17.13	17.21	18.74	18.74	18.74	14.62	14.62	12.9	13.31	13.15	12.97	13.39	15.14	16.17	16.33	14.96	14.72	15.43	15.6	15.76	15.91	15.6	15.26	16.3	16.2	15.83	14.6
3159_SusD_Polaribacter_Hel1_85_FCSP_beta-glucan_GH95_117_128_43_32_2	20.21	19.05	17.62	19.83	19.8	60.72		25.61	23.37	25.04	21.5	21.35	23.29	19.56	17.92	18.76	19.47	20.03	18.17	18.11	14.58	13.74	16.97	16.76	17.74	17.74	17.74	13.41	14.11	12.93	13.07	12.57	12.66	11.8	14.68	15.63	16.25	14.76	15.12	14.73	15.53	15.68	15.53	15.37	14.11	15.92	14.88	15.16	14.53
1143_SusD_Flavimarina_Hel1_48_beta-xylan_GH43_10_95_97_CE1_6	17.26	16.27	15.99	19.19	18.5	26.23	25.61		35.62	32.06	19.31	19.46	22.26	18	19.26	16.96	16.67	18.7	18.69	18.34	14.53	15.02	17.59	18.59	17.3	17.3	17.3	11.84	11.97	11.99	11.85	11.49	11.19	10.46	13.69	14.58	13.95	13.52	13.11	13.68	13.24	13.08	12.62	12.46	12.13	13.95	12.46	13.99	13.51
285_SusD_Zobellia_amur_MAR_2009_138_GH5_only	17.11	18.41	15.63	17.23	15.83	24.22	23.37	35.62		29.61	19.11	18.5	21.47	18.2	18.52	19.58	16.32	19.1	17.79	17.45	13.4	14.6	17.55	16.99	17.76	17.76	17.76	12.65	13.07	11.78	11.78	13.35	12.14	12.33	15.24	15.32	15.17	14.1	14.01	15.98	15.07	15.07	14.73	15.05	14.87	14.66	15.34	14.87	13.77
184_SusD_Zobellia_amur_MAR_2009_138_b-xylan_a-galactan_pullulan_dextran_GH43_27_36_49_5_2_CE1	19.66	18.76	18.63	20.37	19.23	26.27	25.04	32.06	29.61		22.46	22.78	24.22	20.03	18.26	19.38	17.17	18.94	20.76	21.45	15.92	16.95	18.23	18.05	18.61	18.61	18.61	14.55	15.25	13.84	13.84	12.02	12.31	11.7	15.34	15.4	15.56	16.12	14.75	14.8	14.77	14.77	14.61	14.29	13.78	15.19	14.91	15.61	14.42
1478_SusD_Flavo_MAR_2009_75_rhamnan_GH78_106	21.36	20.61	20.21	20.26	20.4	22.93	21.5	19.31	19.11	22.46		96.74	25.67	21.12	19.94	21.34	20.31	22.61	20.93	18.78	18.66	16.39	19.25	19.21	21.88	21.88	21.88	14.25	14.66	12.38	13.21	12.61	12.23	13.22	15.67	15.06	15.54	14.26	15.99	14.79	15.13	15.13	15.1	14.79	15.08	15.19	15.58	15.59	15.24
1106_SusD_Maribacter_MAR_2009_72_rhamnan_GH78_106_3	21.52	20.32	20.35	20.54	20.83	22.78	21.35	19.46	18.5	22.78	96.74		26.3	21.57	19.79	21.19	20.76	22.61	21.08	19.37	18.51	16.53	19.25	19.35	21.59	21.59	21.59	13.83	14.66	12.66	13.35	12.61	12.23	12.95	15.67	15.38	15.87	14.9	16.32	15.11	15.13	15.13	14.94	14.63	15.08	15.19	15.42	15.43	15.08
2256_SusD_Polaribacter_Hel1_88_laminarin_xylan_GH128_43	23.33	23.18	22.07	23.15	21.96	23.04	23.29	22.26	21.47	24.22	25.67	26.3		24.02	19.76	20.18	22.47	22.12	23.77	23.54	19.88	20.61	18.8	18	18.84	18.84	18.84	14.92	15.21	14.6	14.6	14.99	13.84	13.45	17.28	17.69	17.86	17.24	17.73	18.09	17.32	17.15	16.67	16.33	16.64	16.53	16.44	18.6	17.26
759_SusD_Flavimarina_Hel1_48_beta-mannan_xylan_GH130_43_13	21.77	21.82	21.17	21.74	20.29	20.21	19.56	18	18.2	20.03	21.12	21.57	24.02		16.83	19.44	17.73	24.21	19.84	20.09	19.14	18.84	18.82	19.07	19.32	19.32	19.32	14.6	14.33	14.68	14.96	14.23	13.66	14.97	16.91	17.54	17.54	14.37	16.17	17.16	16.44	16.44	17.69	17.54	16.59	16.64	15.34	16.2	15.95
1145_SusD_Flavimarina_Hel1_48_beta-xylan_GH43_10_95_97_CE1_6	17.89	16.51	17.43	18.43	20.5	19.01	17.92	19.26	18.52	18.26	19.94	19.79	19.76	16.83		30.27	22.68	19.22	17.61	16.48	15	13.97	16.71	18.48	18.7	18.7	18.7	14.4	14.13	13.36	12.83	13.39	13.06	12.18	15.08	15.99	15.08	16.19	15.35	16.77	14.07	14.22	14.37	14.37	14.05	14.61	13.45	14.76	15.35
283_SusD_Zobellia_amur_MAR_2009_138_GH5_only	16.72	16.78	18.32	21.19	21.75	20.45	18.76	16.96	19.58	19.38	21.34	21.19	20.18	19.44	30.27		22.93	19.03	18.92	18.29	15.35	13.11	17.06	16.42	18.32	18.32	18.32	14.54	14.81	13.42	13.01	12.83	12.98	12.14	16.43	16.38	15.92	13.78	16.09	14.88	15.72	15.56	14.48	14.02	14.62	15.03	15.25	14.91	15.08
182_SusD_Zobellia_amur_MAR_2009_138_b-xylan_a-galactan_pullulan_dextran_GH43_27_36_49_5_2_CE1	18.59	17.47	18.34	20.55	21.81	19.67	19.47	16.67	16.32	17.17	20.31	20.76	22.47	17.73	22.68	22.93		21.48	19.55	20.85	16.09	14.91	17.78	18.48	17.61	17.61	17.61	12.8	13.22	14.57	14.29	13.82	14.22	12.92	14.93	16.3	15.98	16.22	16.13	17.14	14.65	14.8	14.85	14.69	15.46	13.77	14.47	15.69	14.4
2254_SusD_Polaribacter_Hel1_88_laminarin_xylan_GH128_43	21.28	20.44	18.87	20.2	21.31	19.79	20.03	18.7	19.1	18.94	22.61	22.61	22.12	24.21	19.22	19.03	21.48		20.36	20.21	15.95	16.62	20.72	20.51	20.89	20.89	20.89	12.76	12.76	12.5	12.91	12.72	11.84	12.19	15.03	17.14	17.46	15.21	15.18	15.74	16.69	16.69	18.01	17.54	17.67	16.3	16.69	16.22	14.78
653_SusD_Formosa_Hel3_A1_48_laminarin_GH16_30_5	19.58	22.04	21.33	19.71	19.71	19.41	18.17	18.69	17.79	20.76	20.93	21.08	23.77	19.84	17.61	18.92	19.55	20.36		73.73	28.53	24.81	17.24	16.78	16.98	16.98	16.98	14.21	14.21	15.97	15.55	14.71	13.96	13.77	17.08	16.82	16.98	16.59	17.51	16.9	17.57	17.42	17.32	17.63	16.82	16.69	16.61	17.03	17.83
1067_SusD_Flavo_Hel1_10_laminarin_GH5_16_30	19.58	21.67	22.02	20.09	20.97	19.05	18.11	18.34	17.45	21.45	18.78	19.37	23.54	20.09	16.48	18.29	20.85	20.21	73.73		27.96	24.89	17.76	16.74	16.64	16.64	16.64	14.17	14.31	16.2	15.5	14.8	15.33	12.67	17.62	16.77	17.08	15.47	16.98	16.85	16.59	16.43	16.95	16.95	16.61	16.02	16.41	16.36	15.77
1845_SusD_Zobellia_amur_MAR_2009_138_GH2	19.87	18.44	19.25	18.49	17.18	16.08	14.58	14.53	13.4	15.92	18.66	18.51	19.88	19.14	15	15.35	16.09	15.95	28.53	27.96		24.35	16.86	16.64	16.57	16.57	16.57	12.48	12.21	13.81	14.92	12.31	11.27	12.2	14.14	16.43	16.43	16.07	17.37	15.89	16.56	16.56	17.86	17.24	17.21	15.69	17	17.42	16.38
125_SusD_Zobellia_amur_MAR_2009_138_b-xylan_a-galactan_pullulan_dextran_GH43_27_36_49_5_2_CE1	18.89	17.25	18.99	16.94	17.49	13.78	13.74	15.02	14.6	16.95	16.39	16.53	20.61	18.84	13.97	13.11	14.91	16.62	24.81	24.89	24.35		14.65	13.62	14.5	14.5	14.5	12.04	12.43	14.1	13.56	13.47	13.16	12.24	13.59	15.2	15.48	14.56	15.52	16.72	15.75	15.75	16.98	16.84	15.22	15.4	16.33	15.97	15.17
2115_SusD_Leeuwen_MAR_2009_132_pectin_GH105_28_106_43_92_2_CE12_PL11	18.91	18.4	18.26	17.71	17.29	17.13	16.97	17.59	17.55	18.23	19.25	19.25	18.8	18.82	16.71	17.06	17.78	20.72	17.24	17.76	16.86	14.65		50.22	34.08	34.08	34.08	12.35	12.22	12.13	12.13	12.2	13.34	11.18	16.18	14.2	14.49	14.37	14.31	14.22	14.22	14.22	14.93	14.2	14.91	14.29	14.06	13.95	13.77
1112_SusD_Polaribacter_Hel1_88_xylan_laminarin_GH43_115_16_30_2_35	19.38	16.98	16.03	15.8	16.69	17.21	16.76	18.59	16.99	18.05	19.21	19.35	18	19.07	18.48	16.42	18.48	20.51	16.78	16.74	16.64	13.62	50.22		34.85	34.85	34.85	12.39	12.26	11.52	11.91	11.54	12.84	12.59	14	12.8	12.52	13.26	14.16	13.66	12.68	12.68	13.8	13.1	13.5	12.9	13.1	13.54	13.24
709_SusD_Polaribacter_Hel1_33_49_laminarin_GH16_30_5	17.77	19.18	16.33	18.3	18.3	18.74	17.74	17.3	17.76	18.61	21.88	21.59	18.84	19.32	18.7	18.32	17.61	20.89	16.98	16.64	16.57	14.5	34.08	34.85		100	100	12.12	12.25	12.42	12.81	11.54	12.72	11.13	14.36	14.62	13.45	12.7	13.25	13.34	12.45	12.59	12.74	12.74	12.43	12.68	12.15	12.5	12.9
481_SusD_Polaribacter_Hel1_33_78_laminarin_GH16_30_5	17.77	19.18	16.33	18.3	18.3	18.74	17.74	17.3	17.76	18.61	21.88	21.59	18.84	19.32	18.7	18.32	17.61	20.89	16.98	16.64	16.57	14.5	34.08	34.85	100		100	12.12	12.25	12.42	12.81	11.54	12.72	11.13	14.36	14.62	13.45	12.7	13.25	13.34	12.45	12.59	12.74	12.74	12.43	12.68	12.15	12.5	12.9
2160_SusD_Polaribacter_Hel1_33_78_laminarin_GH16_30_5	17.77	19.18	16.33	18.3	18.3	18.74	17.74	17.3	17.76	18.61	21.88	21.59	18.84	19.32	18.7	18.32	17.61	20.89	16.98	16.64	16.57	14.5	34.08	34.85	100	100		12.12	12.25	12.42	12.81	11.54	12.72	11.13	14.36	14.62	13.45	12.7	13.25	13.34	12.45	12.59	12.74	12.74	12.43	12.68	12.15	12.5	12.9
1708_SusD_Cellulophaga_RHA_19_FCSP_GH29_117	14.29	13.93	14.57	12.05	12.47	14.62	13.41	11.84	12.65	14.55	14.25	13.83	14.92	14.6	14.4	14.54	12.8	12.76	14.21	14.17	12.48	12.04	12.35	12.39	12.12	12.12	12.12		90.67	45.95	49.09	31.11	28.53	30.4	25.31	16.13	15.98	15.01	17.03	17.85	16.15	16.15	16.74	16.28	16.56	16.51	15.51	16.67	15.35
1654_SusD_Cellulophaga_RHA_52_FCSP_GH29_GH117	13.44	14.07	14.99	12.45	13	14.62	14.11	11.97	13.07	15.25	14.66	14.66	15.21	14.33	14.13	14.81	13.22	12.76	14.21	14.31	12.21	12.43	12.22	12.26	12.25	12.25	12.25	90.67		46.61	49.59	31.27	27.15	31.31	25.92	16.44	16.28	14.7	17.18	17.69	16.92	16.92	17.05	16.9	16.87	17.28	16.28	17.13	15.81
3367_SusD_Flavo_MAR_2009_75_FCSP_GH29_GH117	14.02	13.13	15.05	13.24	13.39	12.9	12.93	11.99	11.78	13.84	12.38	12.66	14.6	14.68	13.36	13.42	14.57	12.5	15.97	16.2	13.81	14.1	12.13	11.52	12.42	12.42	12.42	45.95	46.61		79.93	28.5	27.48	31.7	24.19	14.4	14.4	13.13	14.06	15.7	14.44	14.44	14.89	14.26	13.93	14.2	14.26	15.28	14.11
1636_SusD_Zobellia_amur_MAR_2009_138_FCSP_Glucan_GH29_16	14.31	13.41	14.49	13.37	13.12	13.31	13.07	11.85	11.78	13.84	13.21	13.35	14.6	14.96	12.83	13.01	14.29	12.91	15.55	15.5	14.92	13.56	12.13	11.91	12.81	12.81	12.81	49.09	49.59	79.93		29.6	27.17	31.85	24.81	15.81	16.12	14.69	16.59	17.11	16.17	16.17	15.83	15.52	15.02	15.76	15.52	16.06	14.73
3113_SusD_Cellulophaga_RHA_19_alpha-galactan_GH110_82	12.2	12.17	12.85	12.73	12.08	13.15	12.57	11.49	13.35	12.02	12.61	12.61	14.99	14.23	13.39	12.83	13.82	12.72	14.71	14.8	12.31	13.47	12.2	11.54	11.54	11.54	11.54	31.11	31.27	28.5	29.6		43.89	25.15	22.15	16.3	15.99	14.04	16.11	16.8	15.41	15.41	15.7	15.7	15.83	16.25	14.76	14.83	14.11
497_SusD_Polaribacter_KT25b_galactan_GH110_GH82	13.77	11.96	11.53	12.7	12.72	12.97	12.66	11.19	12.14	12.31	12.23	12.23	13.84	13.66	13.06	12.98	14.22	11.84	13.96	15.33	11.27	13.16	13.34	12.84	12.72	12.72	12.72	28.53	27.15	27.48	27.17	43.89		23.31	21.77	17.3	16.35	15.49	15.21	17.32	15.38	15.38	15.43	14.96	15.09	15.31	15.7	16.4	14.75
1573_SusD_Zobellia_amur_MAR_2009_138_FCSP_xylan_GH29_117_43_28_742	12.89	11.91	13.67	11.78	11.41	13.39	11.8	10.46	12.33	11.7	13.22	12.95	13.45	14.97	12.18	12.14	12.92	12.19	13.77	12.67	12.2	12.24	11.18	12.59	11.13	11.13	11.13	30.4	31.31	31.7	31.85	25.15	23.31		21.26	14.09	14.39	12.57	14.5	14.26	13.93	13.93	14.5	14.35	14.03	14.58	14.35	15.67	12.59
768_SusD_Maribacter_MAR_2009_60_FCSP_GH29_95_117	15.92	15.57	13.83	13.37	14.07	15.14	14.68	13.69	15.24	15.34	15.67	15.67	17.28	16.91	15.08	16.43	14.93	15.03	17.08	17.62	14.14	13.59	16.18	14	14.36	14.36	14.36	25.31	25.92	24.19	24.81	22.15	21.77	21.26		17.26	17.92	18.21	18.95	19.77	17.62	17.46	19.09	18.92	18.4	18.51	19.25	19.15	17.43
1874_SusD_Cellulophaga_RHA_19_alginate_PL6_7_17	16.27	17.26	17.75	14.22	15.13	16.17	15.63	14.58	15.32	15.4	15.06	15.38	17.69	17.54	15.99	16.38	16.3	17.14	16.82	16.77	16.43	15.2	14.2	12.8	14.62	14.62	14.62	16.13	16.44	14.4	15.81	16.3	17.3	14.09	17.26		90.64	52.36	55.72	54.77	48.88	48.88	47.54	47.34	48.88	49.19	48.68	49.38	45.36
1807_SusD_Cellulophaga_RHA_52_alginate_PL6_7_17	16.27	16.67	16.84	14.52	15.43	16.33	16.25	13.95	15.17	15.56	15.54	15.87	17.86	17.54	15.08	15.92	15.98	17.46	16.98	17.08	16.43	15.48	14.49	12.52	13.45	13.45	13.45	15.98	16.28	14.4	16.12	15.99	16.35	14.39	17.92	90.64		52.16	56.76	56.02	47.85	47.85	47.75	47.34	48.67	49.39	49.9	49.59	45.36
1796_SusD_Polaribacter_KT25b_alginate_PL6_17	15.2	14.18	16.54	13.46	14.52	14.96	14.76	13.52	14.1	16.12	14.26	14.9	17.24	14.37	16.19	13.78	16.22	15.21	16.59	15.47	16.07	14.56	14.37	13.26	12.7	12.7	12.7	15.01	14.7	13.13	14.69	14.04	15.49	12.57	18.21	52.36	52.16		57.35	50.83	43.12	43.12	44.51	44.51	46.04	44.47	42.34	46.63	43.69
3129_SusD_Leeuwen_MAR_2009_132_alginate_PL6_7_17	15.59	14.71	16.54	13.11	13.88	14.72	15.12	13.11	14.01	14.75	15.99	16.32	17.73	16.17	15.35	16.09	16.13	15.18	17.51	16.98	17.37	15.52	14.31	14.16	13.25	13.25	13.25	17.03	17.18	14.06	16.59	16.11	15.21	14.5	18.95	55.72	56.76	57.35		56.9	48.57	48.57	50.21	50	50.72	48.47	49.59	52.59	47.17
1364_SusD_Dokdonia_Hel1_63_alginate_PL6_7_17_12	16.29	15.22	15.53	12.91	14.41	15.43	14.73	13.68	15.98	14.8	14.79	15.11	18.09	17.16	16.77	14.88	17.14	15.74	16.9	16.85	15.89	16.72	14.22	13.66	13.34	13.34	13.34	17.85	17.69	15.7	17.11	16.8	17.32	14.26	19.77	54.77	56.02	50.83	56.9		44.99	45.19	47.64	46	46.93	45.73	43.38	46.69	42.54
468_SusD_Maribacter_dok_2009_71_alginate_PL7_only	16.72	15.66	16.54	14.39	14.56	15.6	15.53	13.24	15.07	14.77	15.13	15.13	17.32	16.44	14.07	15.72	14.65	16.69	17.57	16.59	16.56	15.75	14.22	12.68	12.45	12.45	12.45	16.15	16.92	14.44	16.17	15.41	15.38	13.93	17.62	48.88	47.85	43.12	48.57	44.99		99.79	76.4	76.6	78.1	76.54	74.59	62.19	60.45
232_SusD_Maribacter_MAR_2009_60_alginate_PL7	16.72	15.66	16.69	14.24	14.41	15.76	15.68	13.08	15.07	14.77	15.13	15.13	17.15	16.44	14.22	15.56	14.8	16.69	17.42	16.43	16.56	15.75	14.22	12.68	12.59	12.59	12.59	16.15	16.92	14.44	16.17	15.41	15.38	13.93	17.46	48.88	47.85	43.12	48.57	45.19	99.79		76.4	76.6	78.1	76.34	74.59	61.98	60.24
4156_SusD_Maribacter_Hel1_7_alginate_PL7	16.93	15.7	16.41	13.93	13.95	15.91	15.53	12.62	14.73	14.61	15.1	14.94	16.67	17.69	14.37	14.48	14.85	18.01	17.32	16.95	17.86	16.98	14.93	13.8	12.74	12.74	12.74	16.74	17.05	14.89	15.83	15.7	15.43	14.5	19.09	47.54	47.75	44.51	50.21	47.64	76.4	76.4		94.38	82.95	70.99	73.76	63.02	59.63
3258_SusD_Maribacter_forsetii_DSM_18668_alginate_PL7	16.93	15.7	16.11	13.93	13.95	15.6	15.37	12.46	15.05	14.29	14.79	14.63	16.33	17.54	14.37	14.02	14.69	17.54	17.63	16.95	17.24	16.84	14.2	13.1	12.74	12.74	12.74	16.28	16.9	14.26	15.52	15.7	14.96	14.35	18.92	47.34	47.34	44.51	50	46	76.6	76.6	94.38		83.58	70.78	74.79	63.22	60.04
4008_SusD_Zobellia_amur_MAR_2009_138_alginate_PL6_7_17	16.43	14.35	16.54	13.91	13.19	15.26	14.11	12.13	14.87	13.78	15.08	15.08	16.64	16.59	14.05	14.62	15.46	17.67	16.82	16.61	17.21	15.22	14.91	13.5	12.43	12.43	12.43	16.56	16.87	13.93	15.02	15.83	15.09	14.03	18.4	48.88	48.67	46.04	50.72	46.93	78.1	78.1	82.95	83.58		76.13	76.29	64.12	61.94
1151_SusD_Flavo_MAR_2010_105_alginate_PL6_7_17_12	15.82	15.12	15.99	14.31	14.03	16.3	15.92	13.95	14.66	15.19	15.19	15.19	16.53	16.64	14.61	15.03	13.77	16.3	16.69	16.02	15.69	15.4	14.29	12.9	12.68	12.68	12.68	16.51	17.28	14.2	15.76	16.25	15.31	14.58	18.51	49.19	49.39	44.47	48.47	45.73	76.54	76.34	70.99	70.78	76.13		77.41	62.5	61.82
1694_SusD_Flavo_MAR_2010_119_alginate_PL6_7_17_12	16.35	15.78	16.21	13.02	13.63	16.2	14.88	12.46	15.34	14.91	15.58	15.42	16.44	15.34	13.45	15.25	14.47	16.69	16.61	16.41	17	16.33	14.06	13.1	12.15	12.15	12.15	15.51	16.28	14.26	15.52	14.76	15.7	14.35	19.25	48.68	49.9	42.34	49.59	43.38	74.59	74.59	73.76	74.79	76.29	77.41		65.98	58.1
476_SusD_Olleya_Hel1_94_alginate_PL6_7_17_12	16.4	15.95	17.23	14.54	13.97	15.83	15.16	13.99	14.87	15.61	15.59	15.43	18.6	16.2	14.76	14.91	15.69	16.22	17.03	16.36	17.42	15.97	13.95	13.54	12.5	12.5	12.5	16.67	17.13	15.28	16.06	14.83	16.4	15.67	19.15	49.38	49.59	46.63	52.59	46.69	62.19	61.98	63.02	63.22	64.12	62.5	65.98		57.37
2612_SusD_Lutibacter_Hel1_33_5_alginate_PL6_7_17	16.19	14.87	16.97	13.86	14.31	14.6	14.53	13.51	13.77	14.42	15.24	15.08	17.26	15.95	15.35	15.08	14.4	14.78	17.83	15.77	16.38	15.17	13.77	13.24	12.9	12.9	12.9	15.35	15.81	14.11	14.73	14.11	14.75	12.59	17.43	45.36	45.36	43.69	47.17	42.54	60.45	60.24	59.63	60.04	61.94	61.82	58.1	57.37
134_SusD_Polaribacter_Hel1_85_alginate_PL6_7_17	14.04	15.92	13.65	15.56	14.39	14.02	13.97	13.29	13.78	15.38	13.44	13.44	16.64	15.29	15.98	15.63	17.01	15.42	14.96	14.91	12.87	14.7	12.39	12.88	12.15	12.15	12.15	15.81	16.12	16.59	17.38	16.69	16.91	15.49	19.27	31.05	30.66	30.02	32.68	28.71	29.07	29.07	30.04	30.04	30.17	28.46	29.01	31.18	30.08
1459_SusD_Polaribacter_Hel1_88_alginate_PL6_7_17	13.43	12.55	13.47	13.64	12.93	13.6	13.56	11.78	13.42	13.92	13.64	13.79	16.09	15.09	14.53	15.84	15.58	13.54	14.43	13.51	13.39	13.27	11.07	11.42	12.5	12.5	12.5	12.92	12.63	14.05	14.5	13.95	14.35	13.23	15.93	28.87	29.05	28.5	30.3	26.55	27.62	27.8	28.07	28.25	28.02	27.08	26.88	25.27	27.35
3366_SusD_Polaribacter_KT25b_alginate_PL7_only	15.13	16.1	16.51	14.57	14.59	16.48	16.1	14.86	15.3	17.22	17.82	17.65	16.93	16.88	13.82	13.69	15.46	16.07	16.72	16.35	13.99	14.41	15.08	14.77	14.31	14.31	14.31	17.48	17.8	16.94	18.26	16.25	17.16	15.38	18.82	26.71	27.31	25.85	25.96	25	25.95	25.95	27.54	27.35	27.89	25.54	27.09	26.52	25.88
1617__SusD_Gillisia_Hel1_86_alginate_PL6_7_17	14.89	14.57	15.81	13.79	14.11	15.45	15.15	16	15.64	15.56	16.78	16.94	16	14.56	13.56	14.85	15.91	16.45	16.8	17.54	15.05	14.66	17.62	15.64	16.21	16.21	16.21	17.15	17.47	17.43	18.57	16.39	17.37	15.73	19.2	26.63	28.21	24.36	26.29	26.53	26.18	25.98	27.5	26.92	27.25	27.34	27.5	25.84	25.15
125_SusD_Polaribacter_Hel1_85_alginate_PL6_7_17	14.82	14.2	14.88	14.72	14.29	14.65	15.73	14.17	16.45	16.06	16.94	16.61	15.85	14.44	15.02	13	15.52	15.15	15.53	15.96	12.7	13.05	15.25	14.64	13.88	13.88	13.88	16.45	16.93	16.1	17.72	17.41	17.32	15.53	18.2	23.71	24.3	24.45	25.96	24.6	24.6	24.6	26.14	25.74	25.1	25.39	25.74	23.49	22.76
2543_SusD_Areni_MAR_2009_79_alginate_PL6_7	14.54	14.61	14.86	14.63	14.2	14.79	15.85	15.15	16.88	17.66	16.23	16.39	16.49	16.35	15.51	14.29	14.26	16.16	17.19	16.82	14.15	14.45	15.79	15.01	15.86	15.86	15.86	17.36	18.15	15.37	16.99	18.27	17.18	14.74	18.54	25.1	25.49	24.27	26.93	25.79	26.42	26.42	26.95	27.15	27.29	26.21	27.73	26.28	25.96
554_SusD_Maribacter_dok_2009_71_alginate_PL6_12_17	17.65	15.63	17	14.62	14.77	16.54	14.8	16.01	14.47	18.2	16.11	16.75	19.3	16.02	14.75	15.44	18.47	16.56	18.28	17.45	16.97	16.16	16.44	14.84	15.6	15.6	15.6	17.7	17.7	17.16	18.56	15.09	16.2	14.71	19.8	23.08	23.26	22.59	26.01	24.59	23.08	23.08	23.03	23.03	23.36	23.45	24.31	22.98	20.44
143_SusD_Maribacter_MAR_2009_60_alginate_PL6_12_17	17.65	15.63	17	14.62	14.77	16.38	14.64	15.7	14.47	18.03	16.11	16.75	19.3	16.02	14.75	15.44	18.47	16.56	18.28	17.45	16.97	16.31	16.44	14.84	15.6	15.6	15.6	17.7	17.7	17.16	18.56	15.09	16.2	14.71	19.8	23.08	23.26	22.59	26.01	24.77	23.08	23.08	23.03	23.03	23.36	23.45	24.31	23.16	20.44
1984_SusD_Maribacter_Hel1_7_alginate_GH6_17	17.81	15.48	17	14.77	15.07	16.22	14.8	15.7	14.47	18.2	15.95	16.59	19.46	16.33	14.9	15.91	18.47	16.25	18.28	17.29	16.97	16.16	17.04	15.42	15.9	15.9	15.9	17.39	17.39	17	18.25	15.09	16.51	14.56	19.8	23.44	23.63	22.77	26.38	25.5	23.81	23.81	23.58	23.77	24.09	23.82	25.05	23.35	20.99
3413_SusD_Maribacter_forsetii_DSM_18668_alginate_PL6_7_17	17.33	15.48	17	15.66	15.81	15.76	14.49	15.23	14.47	17.54	16.11	16.75	19.8	15.87	14.75	15.76	18.15	15.94	18.91	18.38	17.13	16.16	16.3	14.84	15.9	15.9	15.9	17.39	17.24	17.63	18.41	16.19	16.67	14.41	19.63	23.08	23.44	23.32	26.01	25.5	24.54	24.54	23.4	23.77	24.09	23.82	24.86	23.16	21.35
1384_SusD_Flavo_MAR_2009_75_alginate_PL6_17	16.51	15.72	15.62	15.25	15.69	14.13	14.24	14.06	16.04	16.21	17.03	16.88	18.69	15.98	14.39	14.48	16.15	18.01	16.06	16.46	13.53	15.92	14.37	14.12	15.88	15.88	15.88	16.92	17.22	15.78	17.3	15.54	16.01	13.85	18.05	21.01	21.18	21.25	23.15	23.38	22.08	22.08	22.4	22.04	23.08	22.99	22.36	21.9	20.97
3999_SusD_Zobellia_amur_MAR_2009_138_alginate_PL6_7_17	16.2	15.45	15.66	15.11	15.68	14.46	13.98	13.66	14.51	16.22	16.87	16.72	17.68	15.87	13.39	15.13	16.01	17.99	17.27	16.62	14.03	14.54	14.12	14.03	15.63	15.63	15.63	17.59	17.44	16.17	18.11	14.61	15.42	14.33	17.31	20.18	21.05	21.82	22.97	21.97	22.28	22.28	22.07	21.72	22.9	22.65	21.85	21.44	21.19
2001_SusD_Maribacter_Hel1_7_GH109	16.51	15.81	17.34	14.87	14.58	13.56	14.77	14.33	14.8	15.48	16.64	16.95	18.08	15.85	14.54	15.62	16.82	16.2	17.85	17.79	16.42	15.16	15.47	14.77	16.72	16.72	16.72	15.43	15.43	14.17	15.58	16.49	15.15	15.33	18.5	21.86	21.49	21.56	22.94	22.08	21.49	21.49	21.45	20.73	21.78	20.61	21.64	22.67	20.69
2551_SusD_Cellulophaga_RHA_19_maltose_GH36	17.08	16.12	15.53	16.93	16.36	14.48	14.41	14.09	15.85	14.31	16.33	16.17	18.06	17.02	14.94	15.76	15.44	15.67	15.64	15.44	14.14	15.79	16.83	16.06	16.17	16.17	16.17	18.52	18.22	18.22	18.83	16.47	17.81	16.34	22.52	19.07	19.61	18.83	19.46	19.32	20.74	20.74	21.06	20.35	19.96	19.89	21.02	21.03	20.04
3739_SusD_Maribacter_dok_2009_71_FCSP_GH29_117	15.37	13.85	15.67	15.04	15.62	13.2	12.84	13.2	14.75	14.29	15.11	15.26	18.08	16.79	13.7	17.12	15.5	13.44	16.82	16.31	15.65	13.03	15.04	12.93	13.37	13.37	13.37	19.04	19.49	20.55	21.16	17.25	17.2	16.93	21	22.32	22.87	21.34	22.02	22.95	21.98	21.8	21.26	21.26	21.22	23.08	20.29	21.42	23.24
723_SusD_Maribacter_MAR_2009_60_FCSP_GH29_95_117	15.37	13.85	15.52	14.9	15.47	13.2	12.84	13.2	14.59	14.6	15.11	15.26	18.08	16.94	13.56	17.12	15.5	13.44	16.82	16.16	15.65	13.03	15.04	13.21	13.37	13.37	13.37	19.04	19.49	20.7	21.16	17.1	16.89	16.79	20.84	22.5	23.05	21.52	21.83	22.59	21.98	21.8	21.08	21.08	21.22	23.08	20.47	21.6	23.24
3363_SusD_Flavo_MAR_2009_75_FCSP_GH29	15.37	13.85	14.18	15.9	15.04	12.59	12.39	13.05	15.21	14.92	14.33	14.49	18.73	16.34	14.29	16.67	17.02	14.05	15.15	15.71	14.61	13.87	14.61	12.38	12.23	12.23	12.23	18.29	18.89	21	20.85	16.34	16.13	16.64	20.19	21.96	22.32	22.24	22.75	21.68	23.24	23.24	22.7	22.52	21.94	22.9	22.44	21.6	22.7
690_SusD_Gramella_forsetii_KT0803_xylan_arabinan_GH43_51_97	16.53	16.22	14.22	14.68	16.45	15.65	14.93	16.56	17.24	16.37	17.34	17.66	20.5	17.54	16.15	17.07	14.99	16.54	18.28	17.15	14.41	13.82	14.83	15.83	14.18	14.18	14.18	20.95	22.17	20.4	19.79	17.76	18.42	18.62	22.85	20.22	20.4	19.39	19.82	20.07	18.77	18.77	18.56	19.28	18.71	19.53	18.71	18.92	18.67
472_SusD_Flavimarina_Hel1_48_xylan_arabinan_GH43_51	16.83	15.74	16.19	14.64	15.67	16.2	17.65	15.74	17.97	15.99	16.41	16.41	19.47	17.94	16.25	15.38	13.43	16.49	18.18	17.36	14.61	14.69	14.22	15.79	14.43	14.43	14.43	20.03	21.1	19.79	19.94	19.63	18.67	19.09	22.77	19.89	20.07	21.58	20.58	20.65	20.98	20.8	20.4	21.3	21.26	21.01	19.28	19.49	20.14
2723_SusD_Muricauda_MAR_2010_75_beta-xylan_GH43_5_2	16.74	15.51	16.39	14.91	14.18	14.42	15.9	13.64	16.17	16.45	19.13	19.29	19.12	18.02	15.34	15.47	16.28	18.62	16.54	15.88	14.59	14.1	16.98	16.2	13.81	13.81	13.81	19.63	20.55	20.25	19.78	18.86	18.58	19.39	22.64	20.99	21.53	20.91	21.92	21.76	21.38	21.38	21.52	21.7	22.02	21.22	22.24	22.53	21.3
2129_SusD_Areni_MAR_2009_79_GH117_32_37_63_13	14.68	15.89	16.21	15.47	15.04	16.44	14.89	16.26	16.87	17.01	17.8	17.17	20.23	17.92	14.43	16.67	16.36	14.99	17.6	16.34	15.25	14.31	15.65	15.63	15.49	15.49	15.49	20.36	20.51	19.45	19.45	17.05	15.73	18.52	21.97	19.86	20.94	19.78	20.62	21.74	22.44	22.44	21.9	22.08	23.3	22.46	22.4	22.18	22.8
2046_SusD_Areni_MAR_2009_79_rhamnan_GH78_105	15.64	16.82	15.4	14.74	15.29	14.81	15.37	13.63	14.09	15.47	16.06	16.22	17.73	17.49	16.2	14.68	16.19	16.33	15.59	15.54	13.66	14.91	14.64	13.21	14.77	14.77	14.77	15.76	16.06	15.49	16.24	16.28	14.77	15.15	19.09	23.86	24.23	21.53	23.8	23.26	23.59	23.59	25.14	25.14	24.95	24.37	24.82	24.68	23.73
1735_SusD_Zobellia_amur_MAR_2009_138_rhamnan_GH78_37	16.59	17.86	15.7	15.04	15.69	14.35	15.53	13.78	14.71	15.63	17.01	17.17	18.56	17.96	16.94	15.15	17.45	16.95	15.9	15.85	14.57	15.2	15.23	13.21	14.91	14.91	14.91	15.76	15.76	15.92	16.22	16.74	15.86	15.3	19.41	24.23	24.04	21.53	24.17	24.54	24.68	24.68	25.87	25.87	24.95	24.37	25.18	24.86	23.73
3429_SusD_Flavo_MAR_2009_75_rhamnomannan_GH78_105_28_92	15.64	17.11	14.94	15.77	15.62	14.35	15.07	13.94	13.78	15.15	16.69	16.69	17.08	17.03	16.79	15.15	17.45	15.7	15.46	15.41	14.29	14.79	13.47	12.78	13.6	13.6	13.6	18.51	18.82	16.64	17.57	17.08	16.33	15.9	20.39	24.59	25.32	21.72	22.51	23.99	22.69	22.69	23.68	22.95	23.5	23.1	23.91	22.85	22.64
2066_SusD_Areni_MAR_2009_79_rhamnan_GH78_105	16.64	16.62	15.93	13.99	16.08	15.55	15.81	13.29	16.12	16.69	18.25	18.57	18.18	19.34	17.17	16.46	17.76	16.56	17.54	15.8	16.82	15.77	17.98	17	16.72	16.72	16.72	18.83	18.98	16.04	16.51	17.81	17.54	16.91	20.16	25.92	25.92	27.26	26.02	27.12	23.94	23.94	25.92	24.82	25.69	25.05	25	25.69	24.86
1787_SusD_Zobellia_amur_MAR_2009_138_rhamnan_ulvan_GH78_105_106_5	15.69	16.47	16.39	13.11	14.16	14.93	15.19	13.14	16.12	16.21	18.1	18.41	17.85	18.41	15.81	15.37	17.29	16.72	17.54	16.26	16.97	15.34	16.79	16.43	17.01	17.01	17.01	18.83	18.98	15.72	16.98	16.85	16.75	16.18	18.69	25.92	26.1	27.07	26.21	26.94	24.68	24.68	25.74	25.37	25.32	25.41	25.55	26.43	24.86
2076_SusD_Areni_MAR_2009_79_rhamnan_GH78_105	17.46	17.04	17.1	15.02	15.46	16.43	15.92	13.82	16.22	15.26	17.92	18.08	19.3	17.91	16.19	16.67	17.68	17.52	16.9	16.23	15.7	16.19	16.96	17.03	15.88	15.88	15.88	17.61	17.76	16.72	17.66	17.12	16.09	17.54	19.64	24.68	24.86	24.17	27.24	26.43	26.89	26.89	27.99	27.44	27.57	25.78	25.55	25.19	24.49
1777_SusD_Zobellia_amur_MAR_2009_138_rhamnan_ulvan_GH78_105_106_5	17.75	15.98	15.07	16.18	14.71	17.03	16.51	14.42	15.57	16.83	17.92	17.92	18.24	18.17	16.36	15.84	17.66	18.12	16.72	15.59	18.57	16.17	17.24	18.59	16.74	16.74	16.74	16.51	17.28	16.69	18.72	16.77	15.59	16.06	19.9	26.62	26.43	24.44	26.73	25.6	25.32	25.32	25.69	25.88	25.46	25.69	25.28	24.54	23.62
1729_SusD_Zobellia_amur_MAR_2009_138_rhamnan_GH78_only	14.56	17.72	17.8	15.57	16.47	17.08	17.19	16.06	16.88	17.11	17.43	17.26	18.75	18.45	17.47	14.44	16.38	16.59	18.45	18.08	15.97	15.38	18.15	17.46	16.47	16.47	16.47	17.78	16.69	16.22	16.06	17.15	16.99	14.88	20.07	25.38	25.75	26.13	27.38	27.92	27.5	27.5	26.88	26.69	27.58	26.92	25.94	26.28	26.32
2111_SusD_Gillisia_Hel1_86_CE14	15.55	16.56	16.72	14.57	16.08	15.84	16.43	15.66	16	15.64	16.75	16.75	21.19	18.24	15.07	15.03	17.99	15.53	18.78	18.72	16.56	17.11	14.61	15.32	13.71	13.71	13.71	20.09	19.78	16.83	18.12	18.31	16.37	16.89	19.36	26.37	25.98	23.93	26.04	26.08	25.39	25.39	27.54	26.95	26.71	25.97	26.12	27.11	24.37
2706_SusD_Maribacter_dok_2009_71_xylan_GH43_10	15.41	15.27	17.21	16.05	15.75	14.73	14.37	13.75	17.03	16.23	19.03	19.03	21	20.25	15.57	17.11	15.91	17.06	18.24	18.18	15.79	17.56	15.41	14.22	15.53	15.53	15.53	19.6	20.22	17.81	19.22	19.18	17.48	17.87	21.67	25.42	24.86	22.04	23.83	23.46	24.3	24.12	23.89	23.89	24.58	24.68	25	23.51	23.93
1787_SusD_Maribacter_MAR_2009_60_xylan_GH43_10	15.41	15.27	17.21	16.05	15.75	14.73	14.37	13.75	17.03	16.23	19.03	19.03	21	20.25	15.57	16.95	15.91	17.06	18.24	18.18	15.79	17.56	15.41	14.22	15.53	15.53	15.53	19.29	20.06	17.66	18.91	19.02	17.32	17.73	21.5	25.23	24.68	21.85	23.83	23.46	24.49	24.3	24.07	24.07	24.58	24.68	25.19	23.51	23.75
187_SusD_Maribacter_MAR_2009_72_beta-xylan_GH43_10_67_2	14.93	15.27	17.36	16.34	16.2	14.26	14.22	13.59	16.4	15.57	19.03	18.87	20.14	20.09	16.02	17.11	15.75	16.59	17.92	18.18	15.63	16.98	16.3	14.94	14.79	14.79	14.79	19.6	19.6	18.13	19.38	18.23	17.8	17.58	21.17	25.6	24.3	22.22	24.02	23.84	24.3	24.12	23.89	23.7	24.58	24.31	24.26	23.51	24.12
2613_SusD_Maribacter_Hel1_7_xylan_GH43_10_67	14.77	16.02	18.45	15.9	16.05	14.42	14.53	12.97	16.72	15.41	19.45	19.13	20.07	20.25	16.07	16.8	16.22	16.59	17.45	17.4	16.1	16.98	16	14.94	15.38	15.38	15.38	19.85	19.69	18.63	19.72	18.55	17.66	17.97	21.67	25	24.27	21.31	23.25	23.26	22.99	22.99	22.4	22.22	23.64	23.19	23.13	22.39	22.26
2258_SusD_Flavo_MAR_2009_75_beta-xylan_GH43_10	15.95	15.73	17.2	15.43	14.24	14.53	14.02	13.35	15.52	14.94	19.36	19.2	20.34	18.52	17.31	17	15.57	17.01	18.31	17.78	16	16.45	14.22	13.8	14.41	14.41	14.41	20.12	20.43	18.94	19.1	18.97	17.57	18.39	22.61	25.51	24.77	23.23	24.86	24.86	25.14	25.14	25.09	24.72	25.6	24.21	25.84	25.66	24.35
363_SusD_Zobellia_amur_MAR_2009_138_beta-xylan_GH43_10	15.47	16.62	17.05	15.88	13.65	14.06	14.18	12.89	15.83	14.77	18.4	18.24	20	19.31	15.53	17.77	14.94	16.85	18.15	17.16	16.77	15.58	14.66	14.79	14.56	14.56	14.56	20.12	20.88	17.86	18.63	19.28	17.57	17.81	22.94	26.63	26.07	23.42	24.29	24.11	24.39	24.39	24.35	24.35	24.12	24.58	25.46	25.09	23.23
1485_SusD_Polaribacter_Hel1_85_GH1_3	16.91	17.48	16.48	15.22	15.68	15.25	14.88	13.11	15.5	14.26	16.72	16.39	18.96	15.71	13.46	15.25	14.24	15.03	17.87	16.37	15.48	14.75	16.39	14.72	14.03	14.03	14.03	20.82	20.5	19.59	20.06	17.6	16.1	17.1	22.64	23.34	22.58	21.36	21.31	21.71	21.51	21.51	20.72	20.34	20.3	20.79	20.53	21.56	20.15
3297_SusD_Flavo_MAR_2009_75_xylan_GH43	17.16	16.18	17.31	16.4	16.26	18.15	16.59	13.81	16.23	15.62	20.44	19.97	20.66	18.36	15.12	17.09	15.88	18.03	18.58	18.07	18.01	16.85	15.59	15.83	14.57	14.57	14.57	19.37	18.92	18.47	19.54	17.1	16.84	17.87	21.49	22.91	23.45	20.29	21.47	22.99	22.56	22.56	22.52	22.52	22.66	22.4	22.52	22.85	22.34
3173_SusD_Cellulophaga_RHA_19_alpha-mannan_GH92	14.56	15.4	16.41	15.07	14.33	15.12	15.51	14.31	14.62	16.56	16.38	16.38	17.51	17.2	13.83	13.94	16.1	16.31	18.67	18.77	15.41	14.57	15.87	15.41	13.02	13.02	13.02	18.31	18.61	17.4	18.78	17.11	15.74	15.2	18.14	23.66	23.48	23.84	23.69	21.76	22.84	22.84	22.44	21.9	23.3	23.57	22.94	22.12	21.47
2623_SusD_Lutibacter_Hel1_33_5_beta-glucan_GH3	14.53	16.54	17	15.21	14.77	15.59	14.75	14.92	15.23	16.72	16.38	16.38	18.69	16.44	13.68	13.77	15.63	16.46	18.49	18.59	15.54	15.11	15.3	15.41	13.45	13.45	13.45	17.82	18.28	17.07	17.99	18.01	15.1	15.46	19.12	22.4	22.22	23.3	24.23	22.12	22.48	22.48	22.8	22.8	24.01	22.32	22.76	22.84	21.65
4948_SusD_Aquimarina_MAR_2010_214_beta-glucan_GH3	16.14	15.84	15.81	15.2	14.62	15.27	15.81	14.33	14.18	14.96	15.3	15.3	16.69	16.29	14.41	15.02	14.72	14.94	17.48	18.96	14.74	15.19	16.76	14.88	13.62	13.62	13.62	17.69	17.69	17.1	17.86	18.06	16.54	15.06	18.26	22.2	22.38	23.29	24.59	22.1	21.7	21.7	21.7	21.52	23.1	22.62	22.88	23.37	23.42
1183_SusD_Polaribacter_KT25b_laminarin_GH16_17_30	17.31	16.15	16.95	15.73	16.32	16.85	17.16	15.11	16.04	16.69	17.69	17.69	20.71	16.95	16.44	17.44	16.12	14.73	17.39	15.66	14.59	15.68	14.62	14.2	14.81	14.81	14.81	18.6	18.76	18.01	18.17	18.51	15.77	17.33	20.5	22.95	23.88	24.3	25.28	24.34	25.56	25.37	25.14	24.77	23.79	25.56	25.33	24.02	24.58
2215_SusD_Polaribacter_Hel1_85_laminarin_GH16_17_30_2_3	17.49	17.57	17.23	15.32	15.17	17.1	16.49	15.89	16.19	17.21	18.51	18.51	20.17	18.01	16.3	17.62	15.76	15.76	17.52	16.56	15.95	16.09	16.37	15.2	14.96	14.96	14.96	19.63	19.94	17.9	18.68	19.69	16.33	17.42	21.13	23.06	24.17	24.58	26.73	25	25.46	25.28	24.68	24.68	24.63	25.09	25.78	23.93	24.54
2505_SusD_Lutibacter_Hel1_33_5_laminarin_GH16_17_30_2	16.99	16.37	16.67	15.13	14.69	15.96	14.66	13.71	15.09	16.88	18.17	18.17	20.75	16.98	15.88	16.36	16.28	14.89	15.84	14.57	14.13	15.68	14.81	14.65	14.96	14.96	14.96	18.32	18.94	17.88	18.51	17.88	15.77	16.32	20.7	22.8	23.36	23.45	24.76	26.45	25.19	25.19	25.33	25.33	25.28	25.79	26.82	23.26	24.44
2193_SusD_Aquimarina_MAR_2010_214_laminarin_GH3_16	18.78	16.64	19.54	17.38	18.13	16.85	16.33	15.31	16.11	17.18	18.6	18.76	20.34	18.5	16.12	16.28	15.8	15.57	16.56	15.73	14.46	16.59	15.27	15.38	14.1	14.1	14.1	18.38	19.31	18.7	19.65	16.3	15.87	18.44	20.83	25	25	23.54	26.62	25.28	25.33	25.33	24.2	24.58	23.97	25.14	25.79	24.72	23.78
31_SusD_Gramella_Hel1_59_laminarin_GH3_16	18.88	16.27	18.84	16.3	16.3	16.74	16.22	15.06	16.8	17.05	18.38	18.07	19.35	17.94	15.11	15.41	16.17	15.52	16.98	16.46	15.03	16.4	15.79	14.89	14.2	14.2	14.2	18.55	19.01	19.84	20.94	17.32	16.46	17.62	21.89	23.41	23.97	23.45	24.81	24.25	24.86	24.86	24.67	25.05	25	24.3	24.77	24.06	23.32
1937_SusD_Gramella_MAR_2010_147_laminarin_GH3_16	18.81	17.09	19.38	16.54	16.84	16.4	16.51	15.02	16.46	17.68	18.98	18.82	20.03	18.21	16.57	15.66	16.3	15.77	17.37	16.38	14.95	16.47	16.18	15.26	15.17	15.17	15.17	18.97	19.6	19.49	21.24	18.38	17.49	17.99	22.2	23.58	24.15	24.76	25.95	24.62	25.42	25.42	25.24	25.24	24.25	24.86	25.33	24.24	23.31
1775_SusD_Leeuwen_MAR_2009_132_laminarin_GH3_16	18.4	16.07	17.61	16.77	15.73	16.35	16.04	14.71	16.46	17.02	18.41	17.94	20.62	17.16	15.67	15.53	16.06	14.73	16.67	16.15	14.57	16.4	15.25	13.82	13.53	13.53	13.53	19	19.31	18.54	18.23	16.64	15.51	16.96	21.17	22.66	23.03	22.28	23.86	24.81	24.34	24.34	23.93	24.11	23.88	23.42	24.07	22.74	23.18
2819_SusD_Flavo_MAR_2010_105_laminarin_GH3_16	17.78	15.82	17.4	16.96	17.26	16.36	16.77	14.68	15.81	17.58	18.08	18.24	20.14	18.03	15.34	15.67	15.89	16.2	17.08	16.41	14.07	16.64	14.66	14.79	13.54	13.54	13.54	18.31	18.62	17.24	18.97	16.35	14.89	17.08	20.92	23.61	23.61	22.72	25.56	23.69	26.58	26.39	25.23	25.97	23.89	26.2	26.3	24.07	25.42
486_SusD_Flavo_MAR_2010_119_laminarin_GH3_16	17.78	15.82	17.4	16.96	17.26	16.36	16.77	14.68	15.81	17.58	18.08	18.24	20.14	18.03	15.34	15.67	15.89	16.2	17.08	16.41	14.07	16.64	14.66	14.79	13.54	13.54	13.54	18.31	18.62	17.24	18.97	16.35	14.89	17.08	20.92	23.61	23.61	22.72	25.56	23.69	26.58	26.39	25.23	25.97	23.89	26.2	26.3	24.07	25.42
222_SusD_Lacinutrix_Hel1_90_laminarin_GH3_16	18.3	15.1	18.71	16.84	17.29	16.11	16.06	14.58	15.56	16.37	18.31	18.63	19.93	17.66	16.12	15.89	14.85	16.98	16.9	15.44	14.48	17.05	15.59	15.69	15.04	15.04	15.04	17.29	17.29	17.62	18.25	16.08	15.24	17.58	19.7	24.67	24.29	24.53	25.52	25.52	27.12	27.12	25.94	25.56	25.89	25.61	27.58	23.82	23.68
128_SusD_Olleya_Hel1_94_laminarin_GH3_16	18.78	17.04	17.94	17.59	18.18	16.9	16.69	15.99	16.83	18	18.95	18.79	20.62	18.44	15.82	16.51	16.11	16.51	17.68	16.54	15.1	16.33	15.15	15.83	14.16	14.16	14.16	18.54	18.85	17.94	18.89	17.68	16.03	17.43	21.37	24.11	24.48	25.09	25.9	25.14	26.74	26.74	27.07	26.88	24.77	25.98	26.64	24.95	24.25
1698_SusD_Formosa_Hel1_31_208_laminarin_GH16_17_30	18.62	15.55	18.56	15.8	16.54	15.96	17.01	15.2	16.83	17.18	19.27	19.27	20.62	19.06	15.82	16.36	15.48	16.51	16.74	16.07	14.33	16.91	15.29	15.12	14.01	14.01	14.01	18.69	18.69	17.62	19.37	16.88	15.56	17.87	20.7	24.11	23.92	24.34	25.52	24.01	25.8	25.8	24.06	24.06	23.45	25.23	25.7	23.06	22.74
3375_SusD_Polaribacter_Hel1_88_laminarin_GH16_17_30_3	18.34	16.39	18.04	16.72	16.72	16.04	15.83	15.29	16.25	17.48	18.8	18.64	19.86	17.91	16.39	16.41	15.54	14.53	17.08	16.25	13.91	16.64	14.37	14.65	14.52	14.52	14.52	19.6	20.22	17.88	19.3	17.06	16.4	17.08	20.8	25.19	25.75	24.67	25.47	25.47	26.49	26.49	25.88	26.07	26.02	26.48	27.51	25.09	26.26
2152_SusD_Cellulophaga_RHA_52_laminarin_GH3_16	18.08	16.59	19.35	17.21	18.1	16.67	15.83	15.29	16.72	17.32	19.65	19.65	20.75	18.62	16.42	15.33	16.04	15.52	17.13	16.3	15.03	16.26	14.56	15.41	14.83	14.83	14.83	19.75	19.91	18.23	19.02	16.46	17.09	16.81	21	23.97	23.78	24.58	25.38	24.25	24.72	24.72	23.55	24.11	23.69	23.42	25	24.25	24.49
1828_SusD_Formosa_Hel1_33_131_laminarin_GH3_16	17.98	16.96	19.55	17.57	17.28	16.77	17.03	14.95	15.26	18.23	18.59	18.59	20.27	20.22	16.52	15.14	15.35	16.23	17.67	15.93	15.13	16.9	15.55	15.51	14.95	14.95	14.95	18.59	18.59	17.68	18.62	17.81	16.54	17.49	22.04	24.68	23.94	24.54	25.14	24.4	25.97	25.97	25.18	25.37	25.14	25.41	25.87	24.4	24.26
698_SusD_Psychroserpens_Hel1_66_laminarin_GH3_16	17.94	15.21	19.09	16.18	17.06	15.68	15.48	15.72	16.51	15.92	17.71	17.87	19.66	16.51	15.71	14.83	15.58	15.09	16.67	15.08	15.65	16.26	14.76	14.33	13.64	13.64	13.64	17.15	17.61	17.94	18.56	16.09	14.42	17.15	19.67	22.26	22.63	24.91	25.14	23.65	24.95	24.95	23.48	24.03	22.69	23.53	23.94	23.98	23.11
2758_SusD_Flavo_Hel1_10_laminarin_GH_3_16	17.26	16.19	19.54	16.87	16.72	16.88	17.14	14.55	16.46	16.67	18.79	18.63	20.34	17.24	15.8	15.53	15.51	15.32	17.55	15.47	16.05	17.22	15.12	14.1	14.14	14.14	14.14	18.35	18.82	18.07	18.7	15.71	13.85	16.96	21.17	23.63	24.01	24.81	26	24.67	26.18	26.18	25.42	25.42	25	25.47	25.7	24.43	25.42
1068_SusD_Gillisia_Hel1_29_laminarin_GH3_16	18.84	16.09	18.86	16.67	16.82	17.19	17.45	16.28	15.98	17.21	18.34	18.5	22.11	19.84	17.34	16.61	16.16	16.27	17.87	16.41	16.51	16.64	15.61	15.43	15.02	15.02	15.02	19.84	20.31	18.47	19.75	17.17	16.59	17.33	22.07	24.91	24.15	24.57	27.1	25.38	26.37	26.37	25.24	26.18	25.38	25.05	25.33	24.81	25
702_SusD_Gillisia_Hel1_33_143_laminarin_GH3_16	19.16	16.09	18.86	16.37	16.82	17.03	17.3	16.43	15.98	17.05	18.18	18.34	22.11	19.69	17.34	16.61	16.01	16.11	18.03	16.41	16.36	16.5	15.61	15.43	14.87	14.87	14.87	19.84	20.31	18.47	19.75	17.17	16.59	17.19	22.24	24.91	24.34	24.76	27.1	25.76	26.37	26.37	25.24	26.18	25.38	25.23	25.52	25	25
1890_SusD_Salegentibacter_Hel1_6_laminarin_GH3_16	18.78	16.79	19.41	17.51	17.06	17.14	17.87	16.85	16.4	18.46	19.55	19.55	21.86	19.62	17.73	17.03	16.59	16.54	17.5	16.36	17.08	16.59	15.42	15.1	15.86	15.86	15.86	19.63	19.94	18.57	19.21	18.38	16.69	17.43	21.33	24.06	24.25	24.29	27.76	26.42	25.33	25.33	24.95	25.14	25.28	24.39	24.67	26.04	23.97
3465_SusD_Gramella_forsetii_KT0803_laminarin_GH3_16	17.86	16.54	19.6	16.37	16.82	17.19	16.51	16.43	15.99	17.69	18.33	18.33	20	17.63	16.44	15.69	14.67	15.65	17.24	16.1	14.98	15.21	14.74	15.01	14.89	14.89	14.89	18.27	18.58	17.03	18.3	16.54	15.64	16.15	20.86	23.88	24.07	23.55	25.66	24.72	24.95	24.95	24.58	24.95	23.98	24.58	24.49	24.34	23.98
750_SusD_Flavo_MAR_2010_118_laminarin_GH16_17_30	17.45	15.76	16.84	16.4	15.52	15.56	16.44	14.68	16.72	16.75	17.55	17.71	19.5	17.54	14.72	16.03	14.31	15.41	16.44	15.93	13.46	15.2	14.94	15.48	14.27	14.27	14.27	18.54	18.09	16.56	18.27	16.61	15.4	14.72	19.35	23.76	23.76	23.25	24.58	24.4	25.55	25.37	24.26	24.63	23.67	25	24.91	24.58	22.57
2164_SusD_Formosa_Hel1_33_131_laminarin_GH16	17.3	16.05	16.84	16.1	15.81	15.55	16.12	15.28	16.56	16.75	17.41	17.56	20.03	17.86	14.85	16.02	14.6	14.93	16.28	15.61	13.89	15.9	15.07	14.91	14.24	14.24	14.24	18.56	18.4	17.5	18.59	16.77	15.38	14.99	19.54	23.46	23.65	23.32	24.29	23.93	26.21	26.21	25.84	25.46	25.05	25.28	25.37	24.49	22.82
2072_SusD_Polaribacter_Hel1_33_49_laminarin_GH16_17_30_3	17.45	16.45	18.03	14.83	16.01	15.49	16.21	14.61	15.69	18.57	18.2	17.88	19.22	17.81	17.13	16.64	16.54	15.44	18.87	17.02	14.86	15.33	17.22	15.6	14.45	14.45	14.45	18.22	18.67	17.89	17.74	18.07	15.75	17.24	19.77	24.01	24.37	22.6	24.09	23.37	23.6	23.6	23.38	23.02	22.62	22.76	23.2	23.37	23.43
897_SusD_Polaribacter_Hel1_33_96_laminarin_GH16_17_30_3	17.45	16.45	18.03	14.83	16.01	15.49	16.21	14.61	15.69	18.57	18.2	17.88	19.22	17.81	17.13	16.64	16.54	15.44	18.87	17.02	14.86	15.33	17.22	15.6	14.45	14.45	14.45	18.22	18.67	17.89	17.74	18.07	15.75	17.24	19.77	24.01	24.37	22.6	24.09	23.37	23.6	23.6	23.38	23.02	22.62	22.76	23.2	23.37	23.43
1804_SusD_Polaribacter_Hel1_33_78_laminarin_GH16_17_30_3	17.6	16.45	18.03	14.97	16.01	15.49	16.21	14.61	15.69	18.57	18.04	17.73	19.22	17.81	17.13	16.64	16.38	15.29	18.87	17.02	14.86	15.33	17.07	15.6	14.45	14.45	14.45	18.22	18.67	17.89	17.74	18.07	15.75	17.24	19.77	24.01	24.37	22.6	23.91	23.37	23.6	23.6	23.38	23.2	22.44	22.76	23.2	23.37	23.43
512_SusD_Formosa_Hel3_A1_48_laminarin_GH30	16.85	18.04	15.94	14.29	14.14	16.05	15.51	16.89	16.46	17.83	18.51	18.66	19.53	17.64	14.6	14.78	16.95	16.59	17.2	15.33	16.02	13.5	16.88	15.73	15.33	15.33	15.33	17.55	17.85	16.33	16.49	15.24	15.73	16.06	19.67	23.68	23.86	23.55	25.14	25.73	21.38	21.38	23.96	23.96	23.55	20.86	22.02	22.5	23.15
1057_SusD_Gillisia_Hel1_86_laminarin_GH16_30_3_5	17.06	18.24	15.99	14.77	14.77	15.28	15.51	15.22	16.92	18.31	18.54	18.69	18.86	16.62	14.2	15.87	16.23	14.95	15.73	14.92	15.17	12.69	15.75	15.47	15.23	15.23	15.23	17.75	18.82	15.77	17.47	16.07	16.41	15.32	20.23	22.08	22.81	22.69	24.08	21.39	21.6	21.6	23.45	23.09	22.69	21.08	22.24	21.09	21.92
1965_SusD_Flavimarina_Hel1_48_GH30_5	15.48	18.24	17.65	14.62	14.18	15.43	15.98	14.76	16	17.52	17.76	18.07	18.36	16.62	15.37	16.02	15.62	15.1	16.95	16.59	16.22	13.12	16.47	16.03	16.81	16.81	16.81	17.15	17.75	16.38	17	16.38	17.03	15.9	19.08	23.36	23.36	23.05	24.63	20.66	21.05	21.05	23.09	22.91	22.5	21.8	22.6	22.18	23.01
1339_SusD_Gramella_MAR_2010_102_laminarin_GH30_16_3_5	15.69	18.58	15.43	13.93	14.52	15.9	15.21	16.44	16.46	16.88	18.78	18.78	17.86	16.92	14.68	14.11	15.98	14.99	17.3	16.49	16.42	12.87	17.37	15.92	15.99	15.99	15.99	18.72	19.18	17.52	18.45	15.96	15.99	15.92	20.79	23.3	22.94	22.99	24.77	23.53	21.72	21.72	23.03	22.3	22.63	19.75	21.09	22.12	22.95
404_SusD_Flavo_MAR_2010_188_beta-glucan_GH3_16	16.2	17.53	18.04	14.37	15.89	16.38	16.32	17.48	17.99	16.36	18.06	18.55	21.29	19.46	17.32	15.81	17.7	18.05	19.43	18.1	17.29	17.49	16.74	17.25	14.77	14.77	14.77	17.45	17.29	18.14	17.51	16.24	16.24	16.91	19.83	23.12	24.06	23.12	23.91	23.21	23.87	23.68	23.31	23.5	23.83	23.51	23.6	23.58	23.26
2434_SusD_Cellulophaga_Hel1_12_CE1_GH2_3	16.78	18	17.71	14.48	15.84	15.4	16.14	16.09	18.18	16.36	17.39	17.23	21.47	21.34	16.59	16.77	16.08	17.68	18.7	17.69	16.8	15.43	16.1	16.47	15.51	15.51	15.51	17.13	17.91	17.8	18.43	17.65	18.41	18.64	21.61	24.44	24.62	22.41	23.95	23.58	22.74	22.56	23.12	23.31	23.26	22.76	23.6	23.77	22.51
604_SusD_Aquimarina_MAR_2010_214_GH3_only	17.07	18.66	17.55	16.72	16.42	16.43	16.85	15.8	16.43	17.88	18.37	19.02	19.66	17.3	15.04	14.94	17.07	16.96	19.12	18.27	16.33	17.44	15.99	14.93	14.39	14.39	14.39	18.34	18.5	18.37	19.01	16.06	15.95	16.27	19	24.71	25.48	23.11	23.42	25.19	23.72	23.72	23.72	23.34	24.24	24.86	24.62	23.9	22.16
1694_SusD_Psychroserpens_Hel1_66_GH3_only	17.9	19.91	18.05	14.8	14.8	16.61	16.88	16.46	16.77	16.72	17.92	17.92	20.73	18.92	15.06	15.12	14.54	16.03	17.88	16.88	16.51	16.45	15.99	16.23	15.16	15.16	15.16	17.11	17.43	16.96	17.92	16.88	17.41	16.59	19.2	24.57	25.52	21.82	25.77	25.62	24.9	24.9	24.33	24.14	24.67	25.66	24.48	25.1	24.86
3437_SusD_Gillisia_Hel1_29_CE1_GH3	18.21	19.03	17.84	14.78	16.89	15.95	16.22	14.76	16.08	17.11	18.05	17.72	20.35	19.27	17.02	15.96	16.8	16.35	19.11	18.41	17.55	16.96	16.84	16.91	13.54	13.54	13.54	18.34	18.5	17.41	19.49	17.07	17.09	17.91	20.81	26.78	27.36	25.14	27.29	28.05	26.35	26.35	25.58	25.77	25.53	26.91	25.67	25.73	26.54
477_SusD_Gillisia_Hel1_33_143_CE1_GH3	18.05	19.18	17.84	14.93	16.89	15.79	16.22	14.76	16.08	17.11	18.05	17.72	20.35	19.27	17.02	15.96	16.64	16.35	19.27	18.41	17.55	16.96	16.84	16.91	13.54	13.54	13.54	18.34	18.5	17.41	19.49	17.07	17.09	17.91	20.81	26.78	27.36	25.14	27.29	28.05	26.35	26.35	25.58	25.77	25.53	26.91	25.67	25.92	26.54
363_SusD_Gramella_forsetii_KT0803_GH43_2_3_CE1	16.4	17.75	18.85	17.29	17.29	17.72	18.77	16.53	16.88	17.77	18.72	18.72	20.07	21.78	15.51	16.93	16.24	19.94	18.37	18.79	15.67	15.84	17.61	16.64	16.1	16.1	16.1	16.98	17.61	17.63	18.43	16.83	16.05	15.47	20.27	22.14	22.14	22.1	24.32	22.41	22.48	22.29	23.62	23.43	23.19	22.68	21.67	22.46	20.72
1443_SusD_Gramella_MAR_2010_147_xylan_GH3_CE1	17.69	17.3	19.31	17.74	17.74	17.88	18.61	17.01	18.17	17.77	18.72	18.88	20.59	20.51	15.66	15.66	17.2	19.45	19.01	18.79	15.67	16.42	17.16	16.5	16.24	16.24	16.24	16.35	17.14	17.47	18.43	16.51	15.57	15.92	19.6	22.14	22.71	23.05	24.13	23.37	23.62	23.43	24	24.19	23.57	23.06	22.43	23.22	21.48
975_SusD_Leeuwen_MAR_2009_132_xylan_GH3_CE1	16.72	16.24	17.29	16.87	16.57	17.3	17.09	16.27	18.2	17.41	17.57	17.57	19.06	19.11	14.37	15.37	16.53	18.71	17.68	16.69	14.26	15.4	17.14	15.46	14.22	14.22	14.22	16.98	17.45	17.95	19.55	16.64	16.69	17.27	19.43	22.37	22.56	24.28	23.79	24.57	23.24	23.24	23.43	23.24	23.57	23.44	23	23.46	22.43
2763_SusD_Flavo_Hel1_10_beta-glucan_xylan_GH2_3_16_43_CE1	16.75	16.72	18.56	16.09	16.24	17.65	17.75	16.59	17.23	16.94	17.73	17.57	19.06	18.95	15.26	15.53	16.91	18.2	17.86	16.85	16.82	15.27	16.14	16.23	15.25	15.25	15.25	17.38	17.38	18.04	19.16	15.76	16.29	15.19	19.16	23.99	23.03	23.37	23.5	24.47	23.56	23.56	25.1	25.1	24.67	24.14	24.67	24.52	22.18
925_SusD_Salegentibacter_Hel1_6_xylan_GH43_2_3_CE1	18.93	17.7	17.7	17.27	18.17	18.35	19.09	15.46	16.75	17.76	19.58	19.25	20.73	20.38	15.44	15.91	17.66	19.74	19.3	18.14	16.25	17.49	16.89	15.95	16.49	16.49	16.49	17.5	18.75	17.99	18.63	16.56	15.31	15.07	20.13	24.86	24.09	23.28	24.76	24.18	24.24	24.24	25.76	25.76	25.52	24.81	24	24.62	23.05
1867_SusD_Muricauda_MAR_2010_75_GH97	14.21	14.78	15.78	13.54	14.43	13	12.73	13.16	14.65	13.92	15.42	15.68	16.15	15.24	13.32	14.36	14.97	14.61	17.58	17.04	14.38	14.59	14.59	13.87	13.51	13.51	13.51	16.2	15.67	14.75	16.09	14.23	13.43	14.74	17.26	20.33	20.94	22.81	20.34	21.46	19.91	19.91	20.18	19.88	20.76	20.09	19.42	19.24	20.94
1717_SusD_Winogradskyella_RHA_55_GH30_2	19.37	17.52	18.82	16.98	18.01	17	16.79	15.31	17.24	17.65	17.84	17.84	20.85	18.96	17.67	16.62	17.38	20.06	19.51	18.53	15.23	15.86	16.69	17.35	15.09	15.09	15.09	16.44	16.74	16.07	17.27	15.9	14.96	15.98	18.23	24.69	25.04	22.02	24.01	24.24	22.95	22.95	24.06	23.89	24.38	23.54	23.62	23.39	21.89
1147_SusD_Flavo_MAR_2009_75_GH20_5_13_43_32_CE9	14.36	15.23	14.17	15.62	15.03	15.31	15.75	14.98	14.88	14.58	14.74	14.57	16.49	15.92	15.73	15.14	15.9	14.85	17.21	16.67	15.81	15.03	14.76	13.72	14.02	14.02	14.02	17.97	18.28	16.23	17.86	18.83	16.8	15.95	18.81	23.52	24.11	21.54	23.4	21.23	23.03	23.03	23.18	22.59	22.55	21.48	22.79	22.07	22.52
282_SusD_Leeuwen_MAR_2009_132_NAG_GH20_CE9	16.01	15.98	14.96	15.31	15.49	15.77	15.58	14.82	17.02	15.42	16.08	16.42	17.38	16.56	14.64	15.78	15.95	16.31	18.02	17.64	16.13	15.48	15.2	14.01	13.26	13.26	13.26	17.49	17.97	17.21	19.16	18.02	16.32	15.18	18.14	23.61	24.01	23.17	24.1	23.11	23.32	23.12	22.68	22.09	22.24	21.37	22.29	22.16	22.81
3212_SusD_Areni_MAR_2009_79_FCSP_GH29_95	16.91	18.65	16.74	15.73	16.17	14	14.11	14.55	18.3	15.9	17.36	17.2	19.97	20.81	16.44	15.76	18.67	19.49	17.5	16.67	15.82	16.24	18.79	17.24	16.79	16.79	16.79	16.05	16.36	16.64	17.58	16.72	15.23	15.71	18.09	23.65	22.35	24.21	23.68	22.43	22.2	22.2	23.88	23.32	23.65	21.85	21.97	22.7	22.3
1033_SusD_Flavo_MAR_2009_75_glucuronic_acid_GH88_only	17.54	17.74	17.36	15.88	16.32	15.55	15.35	15.18	18.14	17.38	17.2	17.04	21.15	20.97	16.29	16.38	19.15	19.81	18.13	17.29	15.98	16.09	18.05	17.53	17.23	17.23	17.23	17.44	17.44	16.95	17.9	17.66	15.7	15.86	17.93	23.09	21.6	23.28	23.12	22.62	22.57	22.76	23.13	23.13	23.09	21.48	22.53	22.89	20.45
1695_SusD_Zobellia_amur_MAR_2009_138_GH29	16.91	19.58	18.32	16.89	16.59	14.77	14.26	16.22	16.06	15.27	18.94	18.46	20.3	21.16	15.1	17.11	19.46	20.54	17.81	18.07	17.67	16.52	17.73	15.93	17.21	17.21	17.21	16.38	16.54	17.45	18.4	16.88	15.07	15.88	19.9	23.13	23.13	23.51	23.35	23.03	21.83	21.83	22.01	21.83	21.23	21.67	22.16	22.93	20.26
3016_SusD_Areni_MAR_2009_79_alpha-mannan_GH38_92	14.76	16.03	13.55	16.52	16.07	14.72	14.53	14.98	15.57	13.73	15.45	15.92	17.22	16.85	15.81	15.79	15.97	17.74	16.98	17.86	13.32	13.86	14.83	14.97	15.84	15.84	15.84	15.14	16.06	16.49	16.64	15.86	15.16	15.24	17.62	22.69	21.77	21.59	21.64	22.22	21.07	20.89	22.37	21.63	21.77	21.28	21.22	21.56	19.67
2739_SusD_Maribacter_Hel1_7_alpha-mannan_GH38_76	14.6	15.44	13.7	17.26	15.92	15.03	14.98	15.13	15.57	13.89	15.76	16.24	17.22	17.16	15.81	14.86	16.74	17.43	16.67	18.01	13.17	15	15.12	15.4	15.55	15.55	15.55	15.44	16.36	16.64	16.49	16.17	14.69	15.53	18.27	21.77	21.4	21.4	20.71	21.11	20.89	20.89	22	21.26	21.77	21.28	20.48	20.63	18.93
1154_SusD_Flavo_MAR_2009_75_GH20_5_13_43_32_CE9	15.59	14.7	13.19	14.84	14.55	12.82	13.55	12.76	13.7	13.46	15.74	15.43	16.61	15.66	14.62	14.63	14.91	15.98	15.15	15.28	15.6	15.38	13.43	12.78	12.11	12.11	12.11	16.93	16.64	14.66	15.24	17.44	15.28	15.34	19.75	20.56	21.27	19.89	22.02	20.99	22.36	22.18	22.5	21.97	21.75	22.73	22.32	23.89	21.23
1297_SusD_Zobellia_amur_MAR_2009_138_GH10_105_PL8	15.43	14.7	14.07	14.41	15.13	13.57	13.4	13.36	13.55	13.93	15.9	15.74	17.1	15.21	14.91	14.18	16.42	15.98	15.45	16.19	15.01	15.52	13.86	13.06	12.39	12.39	12.39	15.47	15.33	14.12	14.41	16.84	14.69	13.81	19.12	20.56	20.04	19.72	21.49	20.81	21.83	21.65	22.85	22.5	21.75	20.8	21.79	23.19	21.58
161_SusD_Flavimarina_Hel1_48_alpha-mannan_GH92_125_43_63_97	14.83	13.86	14.45	12.82	13.69	12.82	12.95	14.24	14.22	12.58	14.68	14.68	14.58	15.07	14.62	12.93	15.64	16.06	14.39	14.05	16.05	14.07	14.84	12.87	12.61	12.61	12.61	14.04	14.18	14.58	15.33	14.59	12.13	12.71	17.22	19.79	19.96	19.26	20.85	20.21	19.47	19.47	20.49	19.96	20.45	19.69	19.96	20.11	19.41
1130_SusD_Flavo_MAR_2009_75_GH5_13_CBM67	17.43	15.95	16.31	15.84	14.96	14.98	15.86	14.93	16.64	16.77	18.88	18.72	19.52	17.21	14.64	13.87	16.59	17.95	17.45	17.7	15.62	16.07	15.43	15.54	14.24	14.24	14.24	17.86	17.86	16.3	17.25	15.23	16.72	16.82	20.53	22.14	22.14	21.95	22.77	22.98	22.39	22.39	22.39	22.01	22.16	22.96	22.53	23.4	21.56
2215_SusD_Flavo_MAR_2009_75_pectin_glucuronic_acid_GH105_106_28_CE8_12_PL1	17.49	15.61	16.1	16.81	15.65	15.35	15.35	14.48	16.02	18.23	18.09	18.26	18.51	17.56	15.43	14.49	15.17	17.67	17.5	18.09	16.49	16.71	16.25	15.06	14.29	14.29	14.29	16.07	16.07	16.49	16.64	14.85	16.44	14.79	18.2	21.22	22.12	22.22	21.56	21.8	20.83	20.83	22.08	21.9	22.58	21.75	20.79	20.76	21.82
783_SusD_Polaribacter_KT25b_beta-mannan_GH130_only	17.25	16.52	17.5	14.01	16.84	15.91	15.09	16.17	14.79	16.83	15.81	15.65	18.49	16.38	16.02	16.41	17.69	16.93	15.65	15.44	16.85	14.24	15.13	15.66	15.26	15.26	15.26	16.21	16.97	17.39	18.79	15.73	15.13	15.01	17.87	22.2	22.01	19.11	21.8	20.75	19.96	19.78	20.15	19.78	21.42	20.59	20.82	20.75	19.93
1035_SusD_Winogradskyella_RHA_55_beta-mannan_xylan_alpha-glucan_GH130_43_71_2_3_CE1	17.73	16.67	17.5	14.16	16.1	15.6	14.62	16.01	15.26	16.83	16.13	16.13	20	16.85	15.12	15.79	16.75	17.09	16.28	15.91	15.47	14.53	14.99	14.66	15.11	15.11	15.11	16.21	16.97	16.46	18.01	15.58	14.82	14.14	18.2	21.83	21.46	20.04	21.62	20.56	20.34	20.15	20.9	20.34	21.42	20.78	20.82	21.5	20.86
893_SusD_Lutibacter_Hel1_33_5_FCSP_GH29_only	15.27	14.33	15.14	13.41	14.16	13.95	13.91	14.76	14.56	14.82	13.5	13.34	15.81	15.23	14.11	14.84	13.93	13.93	14.69	14.64	14.63	12.75	13.32	13.97	15.03	15.03	15.03	15.22	16.13	14.05	15.27	14.33	13.43	14.8	17.79	17.84	17.31	17.52	17.47	17.7	17.84	17.84	19.05	18.52	18.13	17.89	19.01	17.17	18.13
657_SusD_Zobellia_amur_MAR_2009_138_FCSP_GH29_117_32_2_CE1	15.28	14.35	15.76	12.26	14.05	13.83	13.08	14.35	14.2	13.57	13.13	13.13	15.86	13.36	12.43	12.97	14.24	14.41	14.06	13.29	12.38	11.88	13.56	13.42	13.83	13.83	13.83	13.48	13.77	13.93	13.64	13.3	12.32	13.1	15.05	17.68	16.84	16.86	17.49	17.03	16.64	16.81	17.11	17.11	16.42	15.36	16.11	16.89	16.78
905_SusD_Polaribacter_Hel1_33_78_GH30_53_2	16.53	17.29	17.86	16.89	18.52	14.08	14.98	16.64	17.15	15.65	17.27	17.27	18.24	18.34	17.35	16.27	16	17.17	17.98	19.69	15.48	17.15	16.47	16.4	18.3	18.3	18.3	17.32	17	16.8	16.8	17.09	17.54	15.43	18.59	24.77	25.89	23.45	21.7	22.51	21.95	21.95	21.54	21.72	22.8	22.35	22.28	22.03	22.14
301_SusD_Psychroserpens_Hel1_66_laminarin_GH30	17.04	17.17	16.8	16.17	17.51	14.73	15.31	18.57	17.98	16.17	17.46	17.46	18.1	16.95	17.98	15.19	15.71	16.4	18.64	20.19	15.66	16.59	16.64	15.26	16.84	16.84	16.84	18.59	18.44	17.62	17.94	16.8	17.72	14.86	19.11	25.75	26.5	23.68	22.31	23.5	23.5	23.5	24.2	24.2	23.22	23.51	22.51	22.45	23.87
816_SusD_Winogradskyella_RHA_55_GH30	17.52	17.92	17.88	15.88	16.62	14.73	14.84	16.67	18.3	15.18	17.63	17.63	17.6	17.9	16.31	15.82	15.06	16.56	18.17	18.3	16.12	16.45	16.64	15.12	16.84	16.84	16.84	17.81	17.19	17.46	18.57	17.12	17.56	15.75	19.28	25.38	26.69	23.5	23.44	24.62	22.74	22.74	22.89	21.58	22.28	23.51	22.33	22.26	23.68
2795_SusD_Zobellia_amur_MAR_2009_138_maltose_GH36	15.51	16.2	17.4	15.01	14.87	15.48	16.01	15.94	15.85	16.98	20	20	19.43	16.64	16.5	17.8	17.47	17.4	18.27	17.75	16.17	15.75	16.24	14.25	14.81	14.81	14.81	17.49	18.24	17.32	17.47	16.8	15.95	15.27	23.75	20.8	21.34	20.83	20.99	20.55	21.34	21.16	22.14	21.6	21.2	22.8	21.8	21.88	19.82
180_SusD_Areni_MAR_2009_79_laminarin_GH16	15.05	13.15	15.21	11.75	12.02	13.76	14.27	12.41	13.53	12.63	12.17	12.17	15.17	13.69	13.72	12.3	13.28	13.04	13.66	14.04	12.38	13.42	12.73	11.87	12.08	12.08	12.08	15.82	15.54	12.66	13.51	12.74	14.12	12.74	15.53	18.88	19.2	18.21	18.61	19.77	17.76	17.76	19.42	19.74	19.55	18.28	19.62	18.88	19.46
2916_SusD_Flavimarina_Hel1_48_GH29_2_5_31	15.18	15.11	16.64	14.06	13.21	13.79	14.48	13.31	16.17	16.74	13.79	14.09	17.52	16.47	13.94	14.93	13.98	14.37	16.77	17.01	14.79	14.48	16.41	15.66	13.99	13.99	13.99	15.37	15.52	15.09	15.09	15.1	14.93	14.13	18.65	20.75	21.27	21.78	20.8	21.38	20.79	20.79	21.9	21.55	21.86	21.67	21.58	21.82	21.06
3198_SusD_Cellulophaga_Hel1_12_rhamnan_xlyan_GH78_106_43_120	17.18	16.23	17.22	15.91	17.42	15.2	15.63	15.68	18.77	18.62	18.09	18.09	17.99	19.62	16.82	16.03	17.29	15.83	18.65	19.07	19.3	17.16	18.85	17.3	17.25	17.25	17.25	18.85	20.25	17.55	17.71	17.85	16.8	17.11	19.7	22.84	22.47	22.98	23.84	23.48	23.57	23.57	24.26	23.35	24.4	24.13	22.61	23.52	23.35
1488_SusD_Flavo_MAR_2009_75_rhamnan_GH78_106	17.63	18.28	17.88	15.68	17.66	16.85	16.8	16	17.64	17.79	17.51	17.51	20.31	18.59	16.64	15.87	15.75	17.9	20.58	21	19.33	17.98	18.31	17.65	16.79	16.79	16.79	19.19	20.12	17.61	18.4	19.02	17.97	18.03	22.2	23.62	24.54	22.74	23.88	24.81	23.48	23.48	24.77	24.21	24.35	22.94	22.51	23.23	23.57
1117_SusD_Maribacter_MAR_2009_72_rhamnan_GH78_106_3	18.12	18.43	18.2	15.53	17.5	16.85	17.44	15.68	17.96	17.79	17.68	17.68	20.31	18.75	16.94	16.19	15.91	18.23	19.94	20.52	18.69	17.98	18.61	17.21	17.7	17.7	17.7	19.66	21.06	18.24	18.71	19.49	17.97	17.44	22.7	24.54	24.91	22	24.07	24.44	23.66	23.66	24.4	24.21	24.35	23.12	22.88	23.79	23.57
1119_SusD_Maribacter_MAR_2009_72_rhamnan_GH78_106_3	19.35	16.54	17.51	15.03	15.45	15.05	14.37	14.55	16.51	16.64	15.67	15.51	17.2	17.25	14.71	16.56	16.19	14.76	17.36	18.73	18.71	15.84	18.22	15.81	15.67	15.67	15.67	17.45	16.84	16.69	16.85	15.87	15.06	14.35	18.46	22.64	22.1	21.07	24.1	22.94	22.6	22.6	23.31	22.24	22.02	22.79	22.2	21.86	22.52
2431_SusD_Polaribacter_Hel1_88_rhamnan_GH78	16.14	15.98	15.36	16.24	15.93	16.64	17.38	15.66	16.75	15.07	17.64	17.8	17.5	17.79	16.72	15.05	16.23	16.26	18.01	17.15	16.46	15.76	15.29	14.45	14.78	14.78	14.78	16.46	16.31	15.28	16.82	15.8	14.83	15.61	19.37	22.12	21.94	19.82	22.55	21.48	20.43	20.43	21.8	21.08	21.76	21.57	21.15	22.88	21.25
341_SusD_Muricauda_MAR_2010_75_CE1	18.17	15.35	15.51	16.59	16.13	16.11	15.26	15.65	15.51	17.83	18.49	18.82	17.94	18.01	15.78	14.44	17.8	16.53	16.51	16.45	17.24	15.84	15.84	14.91	14.54	14.54	14.54	17.4	18.65	16.29	17.09	16.19	15.63	14.97	19.43	22.24	23	23.57	23.42	23.28	21.37	21.18	21.71	22.29	20.72	21.59	20.95	22.03	20.91
355_SusD_Muricauda_MAR_2010_75_CE1	18	14.79	16.14	15.85	15.85	14.24	12.92	15.5	14.54	16.72	18.09	18.91	18.18	18.17	16.18	15.13	16.07	15.3	15.27	15.87	16.04	16.47	14.8	15.08	14.91	14.91	14.91	18.4	18.08	16.53	16.85	16.69	14.58	15.02	18.07	21.26	21.46	23.37	21.47	24.04	21.88	21.69	21.46	21.84	21.41	21.33	20.88	21.81	20.27
112_SusD_Zobellia_amur_MAR_2009_138_b-xylan_a-galactan_pullulan_dextran_GH43_27_36_49_5_2_CE1	15.95	13.61	14.15	14.84	15.43	13.91	13.71	14.22	15.76	16.09	16.27	16.43	15.29	19.09	14.01	14.11	14.98	16.28	16.01	15.96	15.46	13.98	15.9	14.55	15.46	15.46	15.46	16.54	16.54	14.17	15.59	16.09	15.6	15.63	18.64	22.43	22.06	19.89	18.62	21.03	19.15	18.97	18.75	18.75	18.9	19.38	19.3	19.96	19.12
141_SusD_Zobellia_amur_MAR_2009_138_b-xylan_a-galactan_pullulan_dextran_GH43_27_36_49_5_2_CE1	18.77	15.69	15.19	16.17	15.87	13.97	14.4	14.98	15.13	15.26	19.39	19.87	19.28	16.91	15.54	12.99	16.67	17.01	16.22	15.86	17.03	15.7	16.32	15.07	14.9	14.9	14.9	16.95	17.11	16.48	16.8	15.18	13.99	16.47	17.54	19.85	20.22	22.51	20.27	21.8	21.95	21.76	23.03	22.1	22.24	22.72	22.1	22.22	20.19
107_SusD_Zobellia_amur_MAR_2009_138_b-xylan_a-galactan_pullulan_dextran_GH43_27_36_49_5_2_CE1	16.75	16.34	16.85	15.28	14.98	15.51	14.67	16.93	15.81	15.36	15.17	15.01	19.86	18.02	15.65	14.44	14.01	17.07	16.19	16.46	16.72	14.91	15.74	13.95	15.34	15.34	15.34	17.19	17.19	16.4	16.88	15.53	14.26	13.71	18.03	22.43	23.18	20.15	20	23.08	20.64	20.45	20.22	19.85	21.12	20.86	19.66	21.85	19.85
2715_SusD_Gramella_MAR_2010_147_pectin_GH105_28_43_97_2_PL9_10_CE8_12	16.42	14.72	17.5	16.77	17.37	15.96	16.25	14.6	13.31	15.71	19.33	19.17	18.99	15.48	15.84	15.78	17.68	18.3	16.91	15.58	16.59	14.89	14.05	13.51	14.45	14.45	14.45	19.28	18.97	17.27	18.23	16.35	15.2	16.1	18.77	22.55	21.81	20.7	21.68	22.26	22.63	22.82	21.48	22.22	21.44	22.28	22.41	22.72	21.81
1362_SusD_Gramella_MAR_2010_147_beta-mannan_GH130_only	15.94	15.54	18.83	15.94	16.69	16.2	16.49	15.57	17.03	18.2	17.21	17.05	17.69	17.04	15.79	17.23	16.51	15.98	18.4	18.35	16.97	17.11	15.85	14.99	15.12	15.12	15.12	15.87	16.49	15.72	17.14	16.4	14.57	15.12	20	23.12	23.3	21.57	22.04	22.28	23.16	23.16	22.94	22.75	23.81	22.26	22.39	22.68	20.76
2993_SusD_Muricauda_MAR_2010_75_beta-mannan_GH130_only	16.07	16.28	18.83	17.37	17.25	15.56	15.85	16.16	17	18.8	16.1	15.79	18.15	18.83	16.35	17.07	17.6	16.28	17.13	17.68	16.64	18.25	15.11	14.97	15.97	15.97	15.97	15.25	15.56	15.25	15.72	15.14	14.6	14.52	18.84	23.67	24.04	21.39	23.33	21.55	21.88	21.88	23.12	23.3	22.71	22.26	22.75	22.12	21.12
3717_SusD_Maribacter_dok_2009_71_FCSP_GH29_117	16.67	16.16	18.56	16.42	16.24	15.81	15.29	16.17	16.77	16.75	16.69	17.01	20.64	18.28	14.18	16.74	17.12	17.63	17.31	16.35	16.07	15.06	15.41	15.95	15.88	15.88	15.88	17	17.47	16.82	17.6	17.58	16.2	15.88	19.97	22.22	22.76	19.75	23.96	21.76	22.08	21.9	21.33	20.79	22	22.46	22.58	22.7	21.11
746_SusD_Maribacter_MAR_2009_60_FCSP_GH29_95_117	16.99	16.16	18.56	16.27	16.1	15.65	15.13	16.33	16.93	16.59	16.53	16.69	20.81	18.28	14.03	16.74	17.12	17.63	17.31	16.35	16.07	15.2	15.41	15.95	15.74	15.74	15.74	17	17.47	16.98	17.45	17.58	16.36	16.03	19.97	22.4	22.94	19.57	23.96	21.76	22.08	21.9	21.33	20.79	22	22.28	22.76	22.7	21.11
1713_SusD_Gramella_forsetii_KT0803_FCSP_GH29_117_16_2_78	17.48	16.62	18.72	15.82	16.1	14.87	14.35	14.62	15.88	18.21	16.38	16.69	19.59	18.12	14.63	16.9	16.8	18.27	16.51	16.83	15.65	15.25	15.7	15.09	16.18	16.18	16.18	18.24	18.86	18.04	18.04	18.71	16.69	15.93	19.31	22.94	23.3	20.83	22.87	22.84	22.44	22.26	21.68	21.51	21.29	21.75	22.22	21.8	20.93
1733_SusD_Gramella_forsetii_KT0803_FCSP_GH29_117_16_2_78	14.88	14.14	15.59	15.43	15.58	14.99	16.02	12.71	14.22	16.45	16.59	16.59	18.15	18.78	17.81	18.35	16.09	15.49	18.5	16.25	15.3	15.73	14.99	15.56	16.55	16.55	16.55	22.14	21.68	20.8	20.96	20.65	19.41	18.92	21.91	19.4	19.22	19.4	18.88	20.71	19.57	19.75	20.54	20	19.61	20.35	18.33	18.43	19.75
2118_SusD_Areni_MAR_2009_79_GH117_32_37_63_13	17.21	15.91	15.99	14.01	14.58	15.27	13.36	15.53	16.96	16.54	16.44	16.15	16.97	17	15.73	15.45	14.31	14.26	15.8	14.76	14.83	14.08	14.85	15.61	15.82	15.82	15.82	15.41	15.55	16.21	16.5	17.03	15.32	13.1	16.84	20.42	19.44	18.83	20.03	18.79	19.64	19.64	19.12	18.14	18.76	18.7	17.94	18.99	18.76
821_SusD_Maribacter_Hel1_7_frucose_GH32	15.15	15.91	15.86	13.87	14.86	14.84	13.22	14.51	17.11	17.14	15.85	15.56	16.97	15.71	15.59	14.87	15.04	14.99	15.37	14.61	15.11	13.4	13.86	15.75	14.97	14.97	14.97	16.12	16.41	16.79	17.66	17.03	15.46	13.64	16.4	20.75	19.93	18.83	20.2	18.46	19.31	19.31	18.14	17.81	18.27	18.05	18.27	19.31	18.76
431_SusD_Gillisia_Hel1_86_fructose_GH32	17.33	15.78	15.42	13.85	14.42	14.96	13.63	15.24	17.23	17.29	16.59	16.15	16.49	16.57	16.69	16.76	13.58	15.41	16.21	14.45	15.23	13.92	15.25	15.86	14.81	14.81	14.81	16.24	16.67	16.04	16.76	17.3	14.86	14.03	17.11	20.07	19.25	19.12	19.18	17.29	19.77	19.61	18.43	18.11	18.4	18.18	18.89	18.95	18.24
356_SusD_Flavo_Hel1_10_fructose_GH32	16.3	15.91	16.25	13.85	14.97	15.4	13.63	15.09	18.11	17.59	16.15	15.7	17.56	17.14	16.13	15.74	13.72	15.41	16.21	14.74	14.81	13.79	14.55	14.62	15.09	15.09	15.09	15.67	16.24	15.61	16.62	17.01	14.29	13.62	17.11	20.39	19.74	19.29	19.67	17.94	20.26	20.1	18.76	18.76	18.73	18.02	18.57	18.63	18.4
12_SusD_Gramella_forsetii_KT0803_GH32	16.76	16.46	15.86	14.15	15.07	15.27	14.8	15.82	17.99	17.88	16.3	15.85	16.82	17.29	16.85	15.74	14.31	14.85	15.52	14.47	15.4	14.08	15.42	15.33	15.11	15.11	15.11	17.69	18.26	15.84	16.97	17.32	15.61	13.23	17.28	20.92	20.1	19.64	21.02	19.12	20.46	20.46	19.44	19.61	19.25	19.02	19.41	19.64	18.6
2258_SusD_Salegentibacter_Hel1_6_fructose_GH32	14.48	15.88	15.47	14.46	14.88	15.14	15.38	14.57	15.92	15.48	16.16	15.58	16.74	14.2	15.84	14.84	14.48	14.43	17.64	16.57	14.18	13.48	13.97	14	13.06	13.06	13.06	15.57	16.74	15.52	15.52	15.26	15.45	14.56	17.5	17.66	16.5	18.62	19.3	17.02	17.91	18.08	16.92	17.25	17.05	17.16	17.55	18.05	16.72
3389_SusD_Flavo_MAR_2009_75_FCSP_GH29_GH117	14.26	16.62	15.23	14.36	13.97	14.35	13.73	13.35	16.05	14.35	15.76	15.17	16.1	17.19	14.25	14.16	14.7	15.28	16.07	15.74	14.35	13.72	15.45	14.17	14.21	14.21	14.21	15.9	15.9	14.45	14.87	15.01	13.83	14.17	17.42	19.42	18.45	17.71	19.87	17.99	18.51	18.51	17.83	17.67	17.96	17.9	17.96	19.16	18.96
676_SusD_Zobellia_amur_MAR_2009_138_FCSP_GH29_117_32_2_CE1	13.57	15.15	14.27	12.88	13.72	13.81	13.34	12.81	14.92	13.64	13.29	13	14.92	15.23	14.15	13.04	12.72	15.04	14.24	14.63	12.83	12.28	14.37	14.48	13.96	13.96	13.96	15.8	15.38	14.49	14.06	14.77	14.71	12.47	16.42	17.69	16.72	15.83	17.81	15.93	15.77	15.61	16.07	16.07	16.86	15.99	16.86	16.75	17.69
461_SusD_Muricauda_MAR_2010_75_beta-mannan_GH130_5_26_36_9_CE2	15.55	15.3	13.7	15.13	15.86	14.69	14.07	15.81	16.49	17.62	17.61	17.46	18.1	18.49	16.43	15.99	14.2	16.54	16.69	15.45	14.74	16.14	15.48	15.17	14.24	14.24	14.24	17.1	17.53	15.32	16.33	15.36	14.68	15.8	18.56	18.1	19.12	18.66	19.93	17.97	18.85	18.68	18.31	18.31	17.77	19.06	19.12	18.85	17.63
2198_SusD_Flavo_MAR_2009_75_pectin_glucuronic_acid_GH105_106_28_CE8_12_PL1	16.77	16.72	15.64	14.94	14.48	14.66	15.72	13.78	15.4	17.2	15.59	15.43	16.13	15.3	14.83	12.14	14.77	15.42	17.68	17.3	17.78	15.09	15.43	14.43	13.88	13.88	13.88	18.4	19.02	15.78	15.78	15.8	14.02	16.2	19.84	23.86	23.86	24.27	24.77	23.99	21.09	21.09	21.9	22.08	21.86	21.48	21.96	22.67	22.1
3184_SusD_Leeuwen_MAR_2009_132_beta-mannan_GH130_5_26_36_9_3_CE2	18.11	14.73	15.24	13.05	13.78	15.59	15.59	13.02	14.51	13.52	15.03	15.03	15.46	16.25	13.99	15.94	15.24	15.08	17.5	16.36	15.77	14.93	14.6	13.32	14.01	14.01	14.01	15.79	15.94	14.24	14.55	15.24	16.36	13.14	19.08	24.46	25.18	22.06	23.67	24.59	21.66	21.84	22.64	22.46	22.78	23.3	22.48	22.64	22.52
2510_SusD_Flavo_Hel1_10_beta-mannan_GH130_5_26_36	17.9	14.65	14.57	14.29	15.92	16.07	16.46	15.02	14.72	15.15	16.32	16.16	20.14	16.17	15.8	15.04	18.99	16.25	18.31	17.32	16.23	17.32	15.4	14.51	15.74	15.74	15.74	16.31	16.92	16	16.31	15.06	17.24	13.72	18.49	23.82	24.36	23.27	22.28	23.03	21.45	21.27	22.45	22.45	22.77	21.48	22.64	22.14	20.87
1995_SusD_Salegentibacter_Hel1_6_beta-mannan_GH130_5_26_36	15.25	14.72	15.25	14.49	14.49	15.78	16.01	14.55	15.27	14.86	15.84	15.53	16.42	15.96	13.89	14.7	17.13	14.06	17.67	15.93	17.17	15.83	15.16	14.05	14.59	14.59	14.59	17.17	17.02	15.85	16.92	17.17	17.07	13.88	20.39	22.76	23.48	22.54	24.68	24.14	22.28	22.46	24.15	23.61	23.75	22.12	22.56	22.44	22.42
2744_SusD_Leeuwen_MAR_2009_132_xylan_GH_43_10_115_2_67_89_28_92	15.71	13.37	14.13	14.33	13.49	12.68	12.87	10.2	11.88	13.07	14.9	14.75	16.69	16.72	13.39	12.65	15.77	12.99	17.65	16.82	16.34	14	12.66	12.2	12.95	12.95	12.95	17.13	15.9	16.13	16.74	17.16	17.55	14.76	16.69	17.62	17.45	15.24	17.01	18.04	18.46	18.46	18.86	18.18	18.32	17.33	17.25	15.68	16.09
1293_SusD_Salegentibacter_Hel1_6_xylan_GH43_10_30_8_32_95_97	16.33	13.52	14.89	14.47	15.1	13.27	13.76	11.08	11.88	12.61	14.46	14.31	15.58	18.39	13.39	13.66	15.61	13.73	17.49	16.67	16.49	13.85	13.49	13.14	13.65	13.65	13.65	17.43	16.67	15.67	16.59	17.16	17.55	14.91	16.69	18.79	19.3	16.08	17.86	19.22	19.3	19.3	20.03	19.7	19.83	18.5	18.93	17.2	17.74
4193_SusD_Areni_MAR_2009_79_GH105_88_95_36_89_PL12	20.33	17.68	20.25	19.28	21.69	17.86	17.17	16.96	16.24	17.08	19.07	19.07	21.48	21.52	15.19	17.84	18.37	18.78	20.1	20.67	17.09	16.12	18.36	18.65	18.1	18.1	18.1	15.73	16.49	15.34	16.26	16.54	16.51	15.04	16.86	18.84	18.49	14.87	17.11	16.43	16.23	16.05	18.13	18.13	17.22	16.99	17.96	16.28	16.02
1399_SusD_Flavo_MAR_2009_75_arabinogalactan_GH127_only	16.4	18.29	17.87	16.96	17.13	17.32	16.49	16.3	17.22	18.85	20.52	20.68	21.19	20.72	16.57	16.15	16.24	19.91	18.82	17.67	18.65	16.57	17.74	16.47	15.83	15.83	15.83	16.14	16.29	16.74	18.26	15.41	14.01	16.12	18.88	22.78	22.6	22.06	23.4	24	21.26	21.44	21.94	21.94	21.18	22.18	22.48	22	20.83
3624_SusD_Zobellia_amur_MAR_2009_138_alpha-galactan_GH110_2	18.63	19	18.74	18.69	18.72	17.92	17.4	19.81	18.11	17.89	18.66	18.98	19.7	22.97	17.04	20.06	18.81	19.97	19.21	19	18.18	15.9	16.72	17.21	16.62	16.62	16.62	18.62	18.47	17.56	18.93	15.97	13.89	17.22	19.46	21.61	21.79	20.54	22.38	22.22	22.78	22.6	21.49	21.85	21.45	21.38	21.99	22.44	21.1
1602_SusD_Zobellia_amur_MAR_2009_138_FCSP_xylan_GH117_97_2	21.14	19.68	19.4	18.63	18.69	17.18	16.98	16.17	18.08	17.81	20.52	20.38	21.44	20.12	16.64	16.93	15.3	17.42	21.42	20.18	17.13	17.71	17.18	16.05	17.88	17.88	17.88	18.86	19	15.76	16.62	16.97	13.59	17.4	17.73	18.2	19.44	18.2	18.62	18.35	19.94	19.94	19.75	19.29	18.49	20.43	19.72	19.72	18.64
1804_SusD_Flavo_MAR_2009_75_pectin_glucuronic_acid_GH105_106_28_CE8_12_PL1	17.59	17.87	19.13	18.31	18.65	15.42	15.1	15.68	14.74	15.4	16.86	16.86	19.21	18.58	16.04	17	18.05	15.49	20	19.64	16.54	17.66	16.69	16.11	16.69	16.69	16.69	15.22	15.07	16.47	17.06	13.39	13.46	15.15	16.47	16.95	17.43	16.35	17.91	16.38	16.41	16.25	16.38	15.91	16.51	16.77	16.54	17.82	16.8
3785_SusD_Maribacter_dok_2009_71_FCSP_GH29_95_117	15.53	15.8	17.04	15.52	16.67	16.16	15.69	15.03	13.17	15.41	17.67	17.53	15.44	15.89	14.74	12.87	15.93	15.62	16.71	15.1	15.92	15.88	15.27	15.27	15.64	15.64	15.64	13.52	13.25	14.23	14.78	12.13	12.99	14.23	15.74	15.76	15.91	16.11	18.56	15.68	18.07	18.22	17.98	17.67	18.25	16.62	17.29	17.81	17.56
677_SusD_Maribacter_MAR_2009_60_FCSP_GH29_95_117	15.53	15.66	17.04	15.52	16.67	16.02	15.69	15.03	13.17	15.41	17.67	17.53	15.44	15.89	14.74	12.87	15.93	15.62	16.71	15.1	16.06	15.88	15.27	15.27	15.64	15.64	15.64	13.52	13.25	14.23	14.78	12.13	12.99	14.23	15.74	15.61	15.76	16.11	18.4	15.68	17.92	18.07	17.82	17.52	18.1	16.47	17.14	17.66	17.56
3702_SusD_Maribacter_Hel1_7_FCSP_GH29_88_97	16.1	16.35	17.04	15.65	16.94	15.88	15.69	14.89	13.58	15.55	17.81	17.67	15.59	16.17	14.87	13.14	15.79	15.75	16.71	15.53	16.34	15.88	15.4	15.27	15.64	15.64	15.64	13.93	13.66	14.09	14.5	12.13	12.85	13.7	15.18	16.06	15.91	16.57	18.71	15.98	18.37	18.52	18.28	17.98	18.55	17.22	17.59	18.26	18.3
2791_SusD_Maribacter_forsetii_FCSP_GH29_95_117_28_88_CE1	15.67	15.38	17.32	14.71	15.99	15.32	15.56	15.03	13.44	14.99	16.83	16.69	15.29	16.17	15	12.06	15.5	16.03	16.57	15.38	16.34	15.06	15.14	14.89	15.51	15.51	15.51	14.07	13.66	14.64	15.61	12.55	12.71	14.49	15.32	15.91	16.06	16.11	18.4	15.83	18.07	18.22	17.67	17.52	18.1	16.47	17.14	17.66	17.56
375_SusD_Flavo_MAR_2009_75_FCSP_GH29	16.38	16.76	16.48	15.25	17.34	14.9	15.42	15.16	13.46	15.13	17.67	17.39	15.59	16.32	15.66	14.09	15.36	16.16	16.71	16.38	14.25	15.22	15.67	14.76	15.9	15.9	15.9	12.98	12.98	13.95	14.09	12.83	13.27	13.59	15.74	16.67	16.67	15.65	17.48	16.29	17.47	17.62	17.52	17.37	17.19	16.32	16.39	17.05	17.56
1722_SusD_Zobellia_amur_MAR_2009_FCSP_138_GH29_88_97	16.52	16.48	17.18	15.92	16.53	15.32	15.69	14.89	12.77	15.69	16.69	16.55	16.91	16.46	15.13	13.82	16.07	16.03	16.57	15.81	16.22	15.49	15.01	14.63	16.29	16.29	16.29	14.21	14.07	15.43	15.84	12.55	12.71	14.51	16.57	16.89	16.29	16.94	18.02	16.52	18.59	18.74	18.35	18.05	18.32	17.14	17.51	18.18	17.63
627_SusD_Polaribacter_Hel1_85_FCSP_beta-xylan_GH95_117_120_39_CE1	17.15	16.94	16.78	17.05	18.63	18.22	16.34	14.54	13.85	17.28	17.35	17.07	18.51	18.1	15.54	15.44	15.12	16.97	16.5	16.88	17.02	15.96	15.55	15.42	16.29	16.29	16.29	13.63	13.63	12.81	14.31	13.22	13.97	13.95	15.63	16.34	16.79	16.97	17.31	15.95	17.3	17.45	17.35	17.05	16.11	15.84	16.67	17.33	14.99
3904_SusD_Maribacter_dok_2009_71_FCSP_alpha-mannan_GH29_92	18.84	16.28	19.38	18.27	19.05	16.64	17.06	15.91	14.52	17.35	17.31	17.46	18.48	18.41	15.76	18.14	19.76	19.79	19.52	19.31	16.94	16.6	16.9	15.09	15.88	15.88	15.88	14.91	15.61	14.71	15.56	13.27	13.7	12.18	14.61	17.68	18.47	16.08	17.68	17.57	17.27	17.27	17.09	17.56	15.96	16.88	17.56	16.64	16.14
2074_SusD_Gramella_MAR_2010_147_NAG_GH20	15.42	15.22	15.79	16.22	16.41	15.95	15.63	13.89	15.1	15.99	15.85	15.56	15.92	15.08	14.21	16.03	15.92	14.16	17.34	18.03	15.52	16.85	14.05	13.92	13.93	13.93	13.93	12.95	13.51	13.52	14.08	12.89	11.19	11.74	13.84	14.56	14.72	14.89	15.69	15.75	16.48	16.48	16.77	16.29	15.62	15.41	15.94	15.93	14.65
1482_SusD_Gramella_MAR_2010_102_NAG_GH20	16.77	15.65	16.37	16.07	16.69	15.35	15.92	15.2	15.1	15.84	15.7	15.56	16.54	16.4	14.35	15.88	16.22	15.17	17.04	17.14	15.81	15.88	15.01	14.59	15.03	15.03	15.03	12.67	13.23	13.1	14.23	12.46	11.61	12.55	14.43	14.89	15.37	15.37	15.85	16.4	17.61	17.61	17.58	17.26	16.1	16.53	15.94	15.93	16.59
1703_SusD_Areni_MAR_2009_79_acetylgalactosamine_GH109_20	16.34	15.83	19.13	16.15	16.19	13.34	13.18	12.96	13.07	16.52	16.57	15.84	14.52	15.81	15.01	14.71	13.71	15.46	17.59	16.79	15.49	15.36	14	13.53	15.79	15.79	15.79	14.02	14.16	13.35	14.2	11.23	10.8	12.57	12.61	13.39	13.85	12.65	14.46	14.2	13.48	13.48	13.16	13.01	12.54	13.86	14.07	12.84	12.86
4133_SusD_Areni_MAR_2009_79_GH30_95	17.31	14.59	17.44	15.25	15.4	16.44	15.67	13.79	14.31	15.57	15.9	15.75	18.64	18.72	14.76	15.87	15.82	16.62	17.63	18.79	15.64	14.19	15.93	15.69	14.59	14.59	14.59	16.2	15.91	15.16	15.45	14.76	16.52	14.77	17.11	21.52	21.52	18.84	19.96	20.53	19.58	19.58	19.12	18.76	18.73	19.65	20.46	20.21	18.98
1680_SusD_Zobellia_amur_MAR_2009_138_GH30_only	16.85	13.88	16.39	15.83	14.82	16.59	16.12	14.69	14.61	15.09	14.83	14.68	18.64	18.72	14.76	15.87	16.13	15.7	18.39	18.18	16.09	14.61	15.5	15.97	15.01	15.01	15.01	15.47	14.89	16.05	16.34	14.76	16.22	14.63	17.11	21.52	21.52	19.01	20.32	20.35	19.22	19.22	19.82	19.47	19.79	19.12	20.46	20.39	19.86
1806_SusD_Zobellia_amur_MAR_2009_138_rhamnan_ulvan_GH78_105_106_5	14.63	13.39	15.62	13.76	13.76	15.44	15.27	13.86	15.2	15.74	15.48	15.17	14.61	16.49	13.21	15.41	14.66	16.82	16.84	17.69	14.63	12.24	14.83	15.16	14.31	14.31	14.31	14.66	14.81	14.63	14.93	14.22	14.44	12.54	17.38	18.64	19.34	17.88	18.87	21.02	21.85	21.85	21.37	20.49	20.63	20.35	19.76	20.18	19.86
1853_SusD_Polaribacter_KT25b_alpha-1,4-glucan_GH13_31_65_97	15.72	13.55	15.03	14.05	14.95	13.17	13.25	13.34	12.72	14.07	14.74	15.56	14.91	15.19	14.47	15.09	14.78	14.29	16.06	15.22	15.73	12.59	13.75	13.94	14.43	14.43	14.43	12.52	12.77	12.93	13.44	11.73	10.64	12.56	13.25	16.32	16.62	15.73	15.55	15.18	16.94	16.94	16.64	16.94	15.58	17.9	17.06	16.2	15.58
265_SusD_Gillisia_Hel1_29_alpha-1,4-glucan_GH13_31_65	16.69	14.65	15.12	16.1	16.07	14.86	13.91	15.07	14.11	14.42	16.64	16.79	16.43	15.91	14.99	16.42	15.98	15.82	17.46	15.63	16.2	12.89	15.86	14.65	15.34	15.34	15.34	13.62	13.9	14.22	14.37	13.19	11.53	14.17	14.07	18.21	18.56	18.73	18.72	17.07	19.28	19.28	18.76	18.76	17.87	19.69	18.38	18.93	17.87
3136_SusD_Gillisia_Hel1_33_143_alpha-1,4-glucan_GH13_31_65	16.54	14.65	15.12	15.95	16.07	14.86	13.91	15.07	13.96	14.42	16.64	16.79	16.43	15.77	14.99	16.42	15.98	15.82	17.46	15.63	16.2	12.89	15.86	14.65	15.34	15.34	15.34	13.62	13.9	14.22	14.37	13.19	11.53	14.03	14.07	18.21	18.56	18.73	18.72	17.07	19.28	19.28	18.76	18.59	17.87	19.69	18.38	18.93	17.87
2502_SusD_Leeuwen_MAR_2009_132_alpha-1,4-glucan_GH13_31	16.99	15.35	16.28	17.09	16.5	15.16	13.76	15.07	14.26	15.18	16.64	17.24	16.43	17.23	14.85	16.42	15.09	15.07	17.9	16.37	16.2	13.85	15.86	14.93	15.34	15.34	15.34	12.77	13.76	14.51	14.94	12.9	12.25	13.62	15.6	18.56	19.42	18.9	17.85	17.76	18.42	18.42	18.24	18.07	18.04	20.21	19.93	17.56	18.21
2786_SusD_Nonlabens_Hel1_33_55_alpha-1,4-glucan_GH13_65_97	17.61	14.68	15.43	14.59	13.86	14.61	13.66	12.8	14.92	14.17	15.85	15.85	15.51	15.3	15.78	14.78	15.19	14.74	15.56	14.46	15.44	13.53	15.7	14.34	14.14	14.14	14.14	13.73	14.16	12.61	12.76	14.2	12.35	12.9	15.4	17.8	18.32	15.88	17.25	18.21	18.53	18.53	18.71	18.71	18.5	17.91	18.5	17.89	17.98
212_SusD_Gillisia_Hel1_86_alpha-1,4-glucan_GH13_31_65	16.41	12.93	14.67	13.47	14.16	12.67	12.01	13.51	13.2	14.44	15.83	16.13	15.94	15.43	14.33	14.11	15.17	13.79	15.23	15.19	16.32	13.23	14.95	11.97	14.1	14.1	14.1	13.28	13.42	12.59	13.03	12.56	11.01	12.47	15.84	18.85	19.2	16.75	17.96	17.51	18.01	18.01	18.01	16.96	17.28	17.91	17.98	17.83	17.45
2140_SusD_Gramella_forsetii_KT0803_alpha-1,4-glucan_GH13_65	16.97	13.75	14.92	14.27	14.39	14.84	13.73	14.33	14.18	15.44	14.7	15	17.82	15.53	14.65	14.46	14.97	13.9	14.59	14.54	16.57	13.75	13.56	12.53	14.69	14.69	14.69	13.2	13.63	13.25	13.54	14.39	11.57	12.81	15.43	19.65	18.96	18.26	18.77	17.98	18.78	18.78	17.94	18.82	17.91	19.2	18.4	17.25	17.19
1206_SusD_Gramella_Hel1_59_alpha-1,4-glucan_GH13_65	16.46	14.43	15.32	13.53	13.8	14.54	14.18	14.93	14.03	15.29	16.04	16.04	17.6	16.08	15.5	15.2	15.52	14.16	14.69	14.95	15.63	12.74	14.69	12.95	15.25	15.25	15.25	14.92	14.92	13.39	13.97	14.1	12.41	12.81	16.2	19.58	19.24	18.37	18.36	18.78	20.66	20.49	18.23	18.58	18.72	20.73	20.8	19.62	19.41
216_SusD_Gramella_MAR_2010_147_alpha-1,4-glucan_GH13_65_5	17.07	13.43	14.43	13.68	14.65	14.24	13.88	14.03	14.48	15.29	16.19	16.04	16.96	16.08	15.36	15.2	15.22	14.31	14.84	15.1	16.37	13.43	15.11	13.22	15.4	15.4	15.4	14.49	14.2	13.1	13.39	14.39	12.26	13.22	16.36	18.02	18.2	16.46	18.53	18.26	18.92	18.92	17.88	17.71	17.16	18.65	19.41	19.1	17.68
3153_SusD_Salegentibacter_Hel1_6_alpha-1,,4-glucan_GH13_31_65	18.03	13.42	15.18	14.37	15.64	13.6	13.53	14.74	14.59	15.72	15.88	15.88	16.99	15.65	14.76	13.81	13.73	15.53	15.45	15.26	17.44	14.41	14.12	12.53	14.12	14.12	14.12	13.44	13.73	13.05	13.2	14.2	11.36	13.59	15.4	18.95	19.12	17.89	17.88	18.66	20	20	19.51	19.51	18.77	20.24	19.26	18.45	17.69
3214_SusD_Psychroserpens_Hel1_66_alpha-1,4-glucan_GH13_31_65_97	17.79	13.07	13.78	13.61	14.97	12.97	13.36	14.41	13.96	15.54	15.83	15.98	17.71	16.02	14.76	14.26	15.32	13.64	15.38	14.74	16.17	13.51	14.1	12.24	13.82	13.82	13.82	12.99	13.56	11.73	12.16	13	12.04	13.71	16.46	17.1	17.98	16.06	16.9	18.21	18.01	18.01	17.66	17.66	17.63	17.91	18.15	16.96	16.93
2321_SusD_Flavo_Hel1_10_alpha-1,4-glucan_GH13_31_65_97	17.1	14.08	16.1	14.2	14.33	13.57	12.91	13.66	14.72	14.94	16.77	16.62	18.52	16.12	13.53	16.27	15.41	13.66	16.29	15.64	16.92	14.43	15.25	13.5	14.27	14.27	14.27	14.66	14.66	13.25	13.7	14.12	12.11	13.07	16.25	18.28	18.8	17.22	18.44	17.11	18.66	18.66	18.49	18.13	18.1	19.44	19.16	18.66	17.93
135_SusD_Nonlabens_Hel1_38_alpha-1,4-glucan_GH13_65	17.48	14.22	13.78	13.75	14.02	12.97	12.76	14.26	14.26	14.44	15.07	15.22	15.46	15.73	14.35	14.29	14.11	13.79	14.63	13.83	14.52	13.93	14.53	13.07	14.1	14.1	14.1	12.43	13.01	10.85	11.44	12.28	11.18	11.65	16.8	17.63	18.15	16.06	17.08	17.34	16.43	16.43	16.96	16.61	16.58	17.74	18.15	16.78	16.23
34_SusD_Nonlabens_Hel1_56_alpha-1,4-glucan_GH13_65_97	17.28	14.76	14.62	14.02	14.29	14.91	14.39	13.51	14.57	16.33	15.96	16.11	16.29	15.56	15.62	14.24	15.59	15	16.69	14.84	15.67	14.17	14.53	13.48	14.53	14.53	14.53	13.38	14.1	13.14	14.16	13.84	13.32	12.85	16.74	18.85	18.32	17.1	17.43	18.39	19.41	19.41	19.58	19.41	19.02	19.83	20.07	18.71	18.85
4058_SusD_Aquimarina_MAR_2010_214_alpha-1,4-glucan	16.15	12.72	12.98	13.52	13.22	12.35	11.88	13.08	13.66	14.2	15.98	15.98	15.15	13.98	13.16	14.56	13.87	14.04	14.37	15.05	15.94	13.46	14.29	13.54	14.38	14.38	14.38	12.71	12.85	11.19	12.04	12.86	13.15	11.86	14.69	19.57	19.73	17.06	18.01	18.62	20.44	20.44	19.26	18.76	19.57	20.5	20.07	18.99	18.09
2686_SusD_Leeuwen_MAR_2009_132_alpha-1,4-glucan_GH13	15.73	14.27	14.5	14.87	14.71	12.95	13.35	13.22	13.94	14.8	14.78	14.93	16.43	15.68	13.51	14.69	13.97	13.79	13.13	12.8	16.86	12.97	14.23	14.7	14.8	14.8	14.8	14.18	14.47	12.5	13.66	12.55	11.94	12.53	16.64	19.52	20.21	16.95	18.86	19.76	20.41	20.58	20.75	19.9	19.86	20.99	21.06	19.45	19.69
3077_SusD_Flavimarina_Hel1_48_alpha-1,4-glucan_GH13	16.31	13.32	15.38	14.57	14.41	13.64	13.15	13.77	14.07	13.93	15.07	15.22	16.69	16.42	13.69	14.37	13.64	13.9	14.31	15.02	16.29	14.05	14.51	13.32	14.21	14.21	14.21	13.53	13.96	12.55	13.14	13.11	13.34	13.28	16.1	20.1	19.58	17.85	18.18	20	19.79	19.97	19.97	19.1	19.41	20.9	20.45	19.16	18.72
393_SusD_Flavo_MAR_2010_105_alpha-1,4-glucan_GH13_65	17.12	13.53	14.71	14.47	12.61	12.48	12.74	14.07	13.17	14.4	16.74	16.74	17.07	15.88	13.3	13.78	13.86	13.51	15.72	15.37	16.74	15.19	14.09	13.06	13.37	13.37	13.37	14.41	14.41	12.88	13.31	13.43	12.1	12.07	15.34	19.42	19.24	17.01	18.06	18.62	18.21	18.21	18.59	18.42	18.21	18.63	18.35	17.79	18.52
936_SusD_Flavo_MAR_2010_119_alpha-1,4-glucan_GH13_65_CE1	17.12	13.53	14.71	14.47	12.61	12.48	12.74	14.07	13.17	14.4	16.74	16.74	17.07	15.88	13.3	13.78	13.86	13.51	15.72	15.37	16.74	15.19	14.09	13.06	13.37	13.37	13.37	14.41	14.41	12.88	13.31	13.43	12.1	12.07	15.34	19.42	19.24	17.01	18.06	18.62	18.21	18.21	18.59	18.42	18.21	18.63	18.35	17.79	18.52
360_SusD_Polaribacter_Hel1_33_49_alpha-1,4-glucan_GH13_31_65_CE1	15.78	12.65	14.04	13.16	12.85	13.67	12.1	13.48	12.06	12.86	15.58	15.58	16.53	14.4	13.05	14.35	12.9	13.33	14.79	14.59	17.07	14.04	14.14	14.22	13.79	13.79	13.79	13.72	13.86	12.28	12.87	11.58	11.41	11.76	15.61	18.68	18.15	16.37	17.99	18.57	17.47	17.47	18.54	18	17.97	18.97	18.33	16.82	17.79
363_SusD_Polaribacter_Hel1_33_96_alpha-1,4-glucan_GH13_31_65_CE1	15.83	12.45	13.59	13.57	12.84	13.77	12.09	13.58	12.07	12.79	15.65	15.65	16.37	14.35	13.11	14.31	13.04	13.6	15.04	14.69	16.82	14.01	13.9	13.97	13.88	13.88	13.88	14.06	14.2	12.08	13.1	12.33	11.42	11.72	15.46	18.69	18.17	16.26	18.36	18.58	17.68	17.68	18.72	18.2	18.17	19.14	18.17	16.87	18.17
3390_SusD_Polaribacter_Hel1_88_alpha-1,4-glucan_GH13_31_65_97	17.2	13.73	14.48	13.43	13.69	13.32	12.39	13.13	12.82	14.35	16.11	16.11	17.17	15.53	13.82	14.61	13.49	13.9	15.34	14.99	16.96	14.7	14.19	13.56	13.46	13.46	13.46	14.2	14.2	12.81	13.68	12.33	11.86	12	16.07	18.86	18.69	16.44	17.31	18.92	18.72	18.72	19.24	18.72	17.99	19.14	17.99	18.09	17.82
1146_SusD_Winogradskyella_RHA_55_alpha-1,4-glucan_GH13_31_65_97_CE1	17	13.24	14.41	14.76	14.16	12.46	12.13	13.77	13.62	13.77	15.7	15.55	16.13	15.6	14	14.67	14.16	14.26	14.52	14.33	16.47	14.78	14.23	12.91	14.77	14.77	14.77	14.7	14.55	13.01	13.3	13.86	11.34	12.33	14.88	20.35	19.83	17.39	17.93	20.07	17.57	17.57	18.12	17.77	17.57	19.72	18.75	18.36	18.92
35_SusD_Gramella_forsetii_KT0803_beta-galactan_GH53_2	17.85	12.98	17.11	14.57	14.55	13.95	14.2	13.63	14.05	15.22	15.51	15.21	17.07	16.08	14.04	14.5	14.86	13.34	15.52	15.18	17.01	13.1	13.73	13.2	13.37	13.37	13.37	13.86	13.86	11.88	13.04	11.5	11.21	12.09	14.59	19.35	19.69	18.49	18.17	19.07	19.18	19.35	18.7	19.21	19.01	19.76	18.8	17.9	17.95
2960_SusD_Cellulophaga_RHA_52_alpha-1,4-glucan	15.6	13.56	15.41	13.62	13.46	14.48	13.68	13.07	14	14.87	15.84	16.15	14.52	15.22	13.79	15.07	14.29	14.53	15.82	15.62	16.06	14.69	15.43	13.65	14.04	14.04	14.04	14.64	15.52	13.82	12.93	14.71	13.17	13.06	15.46	18.25	17.17	18.25	18.08	17.24	18.75	18.75	17.2	17.74	17.53	18.12	17.29	17.06	17.11
2421_SusD_Lacinutrix_Hel1_90_alpha-1,4-glucan_GH13_31_65	15.24	13.37	15.21	14.06	13.89	12.5	13.07	12.92	13.5	15.14	14.71	14.86	15.17	15.78	14.37	13.85	14.75	13.43	14.24	14.35	17.23	14.37	15.1	13.19	11.71	11.71	11.71	15.04	15.33	14.07	14.07	14.22	12.69	12.75	16.19	18.25	18.43	17.17	18.81	19.03	16.61	16.61	17.03	16.67	17.35	17.58	16.93	18.13	16.4
2463_SusD_Olleya_Hel1_94_alpha-1,4-glucan_GH13_31_65_97	14.93	13.83	15.69	13.62	13.6	12.96	12.61	14	13.96	14.83	15.66	16.28	15.2	15.81	14.66	15.09	14.77	13.91	15.18	14.22	16.95	14.81	14.84	13.35	11.87	11.87	11.87	14.62	15.2	13.2	12.91	15.44	12.56	13.18	16.69	18.78	17.89	16.99	18.99	19.21	16.61	16.61	17.38	16.67	17.35	17.94	17.14	17.81	16.76
2229_SusD_Polaribacter_Hel1_85_alpha-1,4-glucan_GH13_31_65_97	15.06	12.35	15.96	14.62	14.45	14.61	13.35	14.61	14.11	14.8	15.97	15.97	16.8	16.24	15.09	15.53	16.74	13.89	15.31	13.89	15.96	15.24	14.98	12.8	13.73	13.73	13.73	15.01	15.74	14.2	14.05	14.8	12.95	13.22	15.86	18.18	17.11	18.18	17.3	18.6	17.26	17.26	16.96	16.96	17.11	17.88	16.73	16.49	17.58
3276_SusD_Tenaci_MAR_2009_124_alpha-1,4-glucan_GH13_31_65	15.43	13.15	14.37	13.24	13.94	13.62	12.22	14.2	13.7	15.18	15.69	15.69	16.69	14.93	15.99	14.22	15.57	13.04	15.07	14.87	15.61	14.29	12.46	12.85	12.36	12.36	12.36	14.66	15.09	13.7	13.7	13.54	12.46	13.23	14.71	19.15	19.5	19.86	19.71	19.75	18.58	18.58	18.12	17.94	18.09	18.31	17.88	17.47	17.14
1138_SusD_Flavo_MAR_2009_75_GH13	16.98	13.98	16.32	13.98	14.96	14.98	15.58	13.94	15.6	16.04	16.98	17.28	16.02	16.59	15.46	14.87	14.94	16.1	15.68	16.08	16.57	15.13	15.34	14.84	13.55	13.55	13.55	13.72	14.16	14.07	14.22	13.9	13.2	12.87	16.35	18.83	18.65	16.49	17.53	19.43	18.86	18.68	19.57	19.22	18.65	20	19.04	18.6	19.54
1272_SusD_Zobellia_amur_MAR_2009_138_alpha-1,4-glucan_GH13_CE1	16.36	12.97	16.32	14.27	14.24	15.73	14.98	14.39	15.14	14.78	16.67	16.82	16.02	16.14	15.32	15.48	15.55	16.1	15.37	15.93	16.41	15.28	14.2	13.59	12.98	12.98	12.98	13.58	14.31	13.48	14.37	14.35	13.35	13.29	16.51	18.12	17.76	16.13	17.53	18.89	19.4	19.22	19.75	19.57	18.83	20.53	19.04	19.5	19.54
2756_SusD_Flavo_MAR_2010_188_GH100_13_78	13.31	13.45	14.59	11.56	12.99	13.51	14.98	12.68	12.63	13.91	14.29	14.44	15.02	12.78	12.16	14.7	14	14.13	14.99	14.64	12.44	12.73	12.61	14.03	11.65	11.65	11.65	13.56	13.56	11.58	12.03	13.5	12.93	10.59	13.34	17.76	17.59	17.65	17.63	18.04	16.72	16.72	18.29	17.79	16.92	17.61	17.03	17.65	17.86
729_SusD_Maribacter_dok_2009_71_alpha-glucan_GH13_65	13.64	12.16	13.68	11.76	12.45	12.91	13.31	12.41	12.94	13.45	14.26	14.71	14.53	13.11	12.18	12.74	13.84	12.48	15.3	15.41	13.7	12.64	12.48	12.11	11.82	11.82	11.82	12.7	12.99	10.88	11.18	12.48	12.19	10.24	14.41	16.34	16.67	15.41	16.53	16.94	14.03	14.03	15.55	15.38	14.87	14.91	15.31	15.57	14.82
3808_SusD_Maribacter_MAR_2009_60_alpha-1,4-glucan_GH13_65	13.79	12.59	13.38	11.9	12.59	13.06	13.46	12.12	13.23	13.75	14.26	14.71	14.84	12.81	11.76	12.59	13.84	13.08	15.15	15.26	13.4	12.78	11.93	12.52	11.68	11.68	11.68	12.7	12.99	10.88	11.32	12.48	12.04	10.51	14.26	16.18	16.5	15.08	16.03	16.94	14.36	14.36	15.38	15.22	14.87	15.07	15.31	15.25	14.66
1788_SusD_Maribacter_Hel1_7_alpha-1,4-glucan_GH13_65	13.64	13.16	13.82	12.61	12.59	13.35	13.46	12.41	12.94	14.35	14.12	14.41	14.69	13.4	12.32	13.04	13.39	13.97	15.15	14.8	13.55	13.06	11.93	12.24	12.24	12.24	12.24	13.43	13.72	11.76	11.91	12.19	11.89	10.65	14.56	16.99	16.83	15.57	16.36	17.11	15.01	15.01	16.2	16.04	15.52	16.05	15.64	15.57	15.31
1917_SusD_Maribacter_MAR_2009_72_alpha-1,4-glucan_GH13_65	13.94	12.73	13.24	12.04	12.59	12.61	12.72	12.27	13.08	13.9	13.97	14.41	14.37	12.37	11.48	12.44	13.1	13.08	14.98	15.08	13.68	13.04	11.93	12.11	11.68	11.68	11.68	12.97	12.83	10.87	11.01	11.74	11.75	10.08	13.96	16.67	17.16	15.74	16.69	16.94	14.85	14.85	16.2	16.04	15.69	15.72	16.29	15.74	15.47
80_SusD_Tenaci_MAR_2009_124_fructan_GH32_37_97_CE6	13.69	11.85	13.69	12.79	13.34	13.06	12.43	12.46	12.09	12.79	13.75	14.05	13.65	13.66	12.43	13.88	12.31	13.88	13.5	12.84	14.02	12.2	12.02	13.45	12.57	12.57	12.57	13.84	13.99	12.93	13.37	13.2	13.22	11.8	13.61	17.05	17.22	17.11	17.59	16.83	15.54	15.54	16.58	16.25	16.39	16.75	16.34	16.94	16.83
209_SusD_Dokdonia_Hel1_63_alpha-1,4-glucan	12.91	11.2	13.01	12.64	13.18	12.83	11.92	12.93	12.3	12.09	14.18	14.18	14.44	11.66	12.74	13.04	12.97	13.35	14.5	13.86	11.91	11.93	10.87	12.01	10.66	10.66	10.66	12.41	12.84	10.63	11.64	12.38	12.68	10.76	14.6	17.36	16.88	15.18	16.59	16.83	15.42	15.42	17.07	16.75	16.72	16.59	16.35	16.29	15.87
4014_SusD_Areni_MAR_2009_79_alpha-1,4-glucan	15.06	11.11	13.08	11.69	12.54	13.35	12.56	12.61	13	12.75	13.13	13.28	15.65	12.69	11.97	12.93	12.31	12.54	14.68	15.1	15.08	13.14	13.84	13.29	12.96	12.96	12.96	12.88	12.74	11.54	12.28	12.84	12.2	12.04	13.45	15.99	15.49	15.88	16.87	16.95	14.6	14.6	15.82	15.99	16.47	15.83	15.41	15.71	15.75
1031_SusD_Gramella_forsetii_KT0803_GH15_23	14.92	11.86	12.61	12.45	13.96	14.29	14.39	12.35	12.44	12.79	13.53	13.53	15.18	12.67	12.43	13.67	12.72	13.26	13.17	14.05	14.89	12.87	13.58	13.31	13.4	13.4	13.4	15.01	15.3	11.97	12.11	13.53	13.2	11.6	14.4	17.17	16.67	16.72	17.88	16.95	16.78	16.94	18.83	18.17	17.8	17.99	17.25	18.23	15.75
2683_SusD_Zobellia_amur_MAR_2009_138_alpha-1,4-glucan_GH13_65	15.33	11.78	13.72	12.23	13.07	13.62	12.82	12.72	13.11	13.32	13.16	13.01	15.27	13.04	12.22	13	13.25	12.29	14.18	14.13	14.98	15.22	14.08	14.23	13.48	13.48	13.48	14.08	14.37	11.44	12.17	13.76	13.13	12.22	13.87	16.95	16.28	16.5	18.34	17.4	17.22	17.22	17.79	17.28	17.42	17.77	17.03	17.34	17.53
3599_SusD_Maribacter_forsetii_alpha-1,4-glucan_GH13_65	14.09	12.61	13.77	14.08	14.35	13.06	13.17	11.76	13.06	13.11	13.48	13.48	12.8	12.93	13.47	13.79	13.79	14.35	14.06	13.41	13.23	13.61	12.75	12.78	12.78	12.78	12.78	13.59	13.74	10.96	11.85	13.48	12.74	10.78	13.5	15.61	15.45	15.31	15.97	15.19	15.92	15.92	16.97	17.14	17.94	16.97	16.39	16.36	16.39
866_SusD_Muricauda_MAR_2010_75_alpha-1,4-glucan_GH13_65	14.71	13.19	13.62	13.93	14.35	12.46	12.28	12.35	12.76	13.57	13.48	14.09	13.6	13.23	12.89	14.55	13.33	14.05	14.06	13.71	14.46	13.61	12.46	11.39	11.08	11.08	11.08	14.33	14.48	10.96	11.56	13.04	12.14	10.22	13.8	16.11	15.78	14.98	15.8	16.03	16.25	16.25	17.14	16.97	17.77	16.97	16.56	16.19	15.23
2795_SusD_Maribacter_MAR_2009_72_rhamnan_pectin_GH78_105_106_28_88_31_43_115_2_CE12	15.64	13.44	17.08	14.41	13.97	13.57	14.89	12.41	12.18	14.53	14.55	15.01	18.21	17.34	13.52	14.8	15.03	14.11	15.78	16.38	16.36	15.81	14.31	13.46	12.7	12.7	12.7	17.03	18.42	17.76	16.82	14.88	13.55	15.06	16.85	18.2	18.2	18.06	18.1	18.79	18	18	18.23	17.73	17.53	18.21	18.64	17.76	17.28
2709_SusD_Flavo_Hel1_10_alpha-1,4-glucan_GH13_97	17.48	14.63	16.85	13.92	14.52	13.45	12.63	13.38	15.24	15.06	16.69	17.17	16.72	15.58	13.51	14.15	16.03	15.3	16.56	16.19	17.74	14.73	15.33	14.91	14.51	14.51	14.51	15.34	15.04	13.66	13.81	13.8	14.26	13.51	16.24	19.65	19.65	19.51	20.07	18.87	17.19	17.19	18.31	18.84	18.98	17.77	17.69	18.87	18.53
146_SusD_Zobellia_amur_MAR_2009_138_b-xylan_a-galactan_pullulan_dextran_GH43_27_36_49_5_2_CE1	14.91	13.61	14.37	13.51	14.87	13.15	13.57	11.59	13.21	11.9	15.99	15.83	16.03	14.8	13.31	14.24	13.06	13.47	16.48	14.99	16.16	13.82	14.1	13.11	13.49	13.49	13.49	16.26	16.56	14.99	16.23	15.94	14.71	14.33	17.58	18.51	18.34	18.26	19.28	17.75	17.8	17.8	18.54	18.37	18.85	19.02	18.61	17.72	17.74
2945_SusD_Areni_MAR_2009_79_sialic_NAG_GH20_33	15.48	11.67	13.62	13.51	12.94	12.95	13.35	12.84	11.64	13.58	14.48	14.48	14.11	13.17	12.99	14.62	13.26	12.94	12.48	12.74	13.52	12.05	13.25	12.73	11.29	11.29	11.29	14.39	13.81	13.02	13.75	13.29	11.82	12.23	14.05	15.75	16.4	16.18	17.02	15.8	15.28	15.28	17.37	16.07	15.56	17.45	16.72	15.99	13.45
767_SusD_Flavimarina_Hel1_48_beta-mannan_xylan_GH130_43_13	14.63	10.44	13.42	11.68	11.68	11.95	11.36	10.74	10.25	11.29	13.07	13.51	13.3	12.04	11.78	11.29	12.36	11.67	12.46	13.14	11.66	12.12	10.6	10.79	11.21	11.21	11.21	12.22	12.92	11.86	12.43	13.01	11.42	11.51	12.17	14.15	13.69	12.58	14.62	13.26	13.08	13.08	13.69	13.37	12.42	14.09	14.15	11.88	12.42
1106_SusD_Maribacter_forsetii_alpha-mannan_GH_92_115	13.15	12.16	12.96	13.02	12.43	12.85	11.49	12.32	12.87	11.86	13.75	13.75	13.01	12.91	10.17	13.5	12.09	13.37	12.98	13.72	15.11	12.23	13.32	12.65	12.45	12.45	12.45	11.97	11.97	10.57	11.01	11.99	11.72	11	13.74	14.26	13.93	13.49	14.45	14.85	13.09	13.09	14.61	14.61	13.61	14.63	14.54	13.32	13.4
1745_SusD_Cellulophaga_Hel1_12_alpha-1,4-glucan_GH13_65	15.19	14.26	15.88	14.09	14.67	11.79	12.05	12.55	12.87	14.54	14.11	14.26	16.3	14.59	14.17	14.56	14.56	14.74	15.4	15.5	15.26	12.46	14.29	14.11	13.57	13.57	13.57	14.14	14.43	13.34	13.93	13.69	12.63	13.61	15.56	17.05	17.21	16.91	17.88	18.51	17.21	17.21	17.76	17.76	18.06	17.75	17.68	15.82	17.13
1173_SusD_Flavo_MAR_2010_105_GH13_37_alpha-1,1-glucan_GH13_37	15.53	13.41	15.75	13.52	14.99	11.83	11.94	12.45	12.61	13.53	13.4	13.4	16.32	14.31	13.22	12.98	13.53	14.16	14.81	14.46	15.43	12.62	14.6	12.93	12.62	12.62	12.62	13.72	13.58	13.22	14.24	14.61	13.25	12.93	14.81	17.27	17.43	16.64	16.61	16.92	17.43	17.43	17.99	17.49	18.45	18.14	18.56	16.2	17.51
1716_SusD_Flavo_MAR_2010_119_GH13_37_alpha-1,1-glucan_GH13_37	15.53	13.41	15.75	13.52	14.99	11.83	11.94	12.45	12.61	13.53	13.4	13.4	16.32	14.31	13.22	12.98	13.53	14.16	14.81	14.46	15.43	12.62	14.6	12.93	12.62	12.62	12.62	13.72	13.58	13.22	14.24	14.61	13.25	12.93	14.81	17.27	17.43	16.64	16.61	16.92	17.43	17.43	17.99	17.49	18.45	18.14	18.56	16.2	17.51
1920_SusD_Flavimarina_Hel1_48__beta-xylan_GH43_5	15.48	11.89	13.69	10.86	11.28	12.1	11.92	10.1	13.04	12.87	13.51	13.51	14.4	12.08	13.59	12.66	11.95	14.83	14.49	14.74	14.45	14.03	11.77	11.45	11.6	11.6	11.6	13.71	14.16	13.92	13.47	14.04	11.88	11.9	13.94	14.24	13.45	13.45	14.4	14.13	14.4	14.4	14.22	14.22	14.2	14.94	14.38	14.47	13.25
1622_SusD_Salegentibacter_Hel1_6_alpha-mannan_GH92_125_2_43_76	16.88	13.04	16.08	12.44	14.84	14.9	13.65	12.76	14.29	12.98	14.53	14.37	15.19	14.37	12.72	13.89	12.99	13.87	15.74	14.77	16.29	12.07	12.73	12.27	13.02	13.02	13.02	15.98	15.98	13.65	14.57	13.36	11.81	13.87	16.8	17.14	16.64	15.91	16.13	17.4	16.19	16.02	15.99	16.33	16.47	16.92	15.99	17.43	17.28
1969_SusD_Tenaci_MAR_2009_124_alpha-galactan_GH110_28	15.38	16.69	16.69	13.89	14.6	15.65	15	14.89	15.5	16.56	17.76	17.76	16.58	16.95	14.16	15.55	15.96	16.43	18.5	17.81	15.42	14.12	14.96	14.63	14.41	14.41	14.41	18.64	18.79	15.48	16.07	16.94	15.06	14.45	18.15	19.52	19.86	19.11	19.03	18.9	18.66	18.66	19.04	18.35	18.32	18.54	18.63	18.93	17.41
3142_SusD_Flavimarina_Hel1_48_beta-mannan_GH130_5_26_36_9_CE2	14.99	15.73	16.02	14.96	15.68	16.04	15.84	13.77	15.09	15.3	16.36	16.98	17.33	15.71	14.82	12.61	16.16	15.48	16.34	16.89	14.56	15.3	12.48	11.98	13.3	13.3	13.3	15.11	15.7	15.36	15.96	15.27	14.99	14.43	16.93	21.28	21.81	18.76	20.47	20.14	20.6	20.78	20.32	19.96	19.93	20.46	19.82	19.57	19.15
456_SusD_Muricauda_MAR_2010_75_beta-mannan_GH130_5_26_36_9_CE2	14.33	15.29	14.26	13.84	14.69	15.01	13.78	15.44	15.27	14.78	15.1	15.56	17.16	16.92	14.35	14.12	14.35	14.46	16.07	16.47	15.34	14.54	14.33	12.93	12.41	12.41	12.41	14.85	15.44	14.8	15.55	13.82	12.8	13.08	16.72	19.37	19.89	18.42	18.33	19.43	19.75	19.75	20.28	20.28	19.19	19.09	19.33	18.94	19.01
635_SusD_Nonlabens_Hel1_33_55_pectin_FCSP_GH29_3_10_PL9	15.43	16.87	17.33	14.73	16.03	15.43	14.92	13.89	14.84	15.07	19.09	19.24	19.66	16.64	15.4	16.51	18.95	16.25	19.02	17.69	16.15	16.59	13.51	14.12	12.96	12.96	12.96	15.98	15.82	15.12	15.9	14.82	14.88	15.42	18.68	19.5	19.86	19.29	21.15	19.57	20.78	20.78	20.57	20.39	20.18	20.99	21.99	20.68	19.12
1258_SusD_Formosa_Hel3_A1_48_pectin_xylan_GH43_10_5_PL9	14.45	14.75	14.85	12.45	13.76	13.8	12.28	13.24	14.07	13.8	14.54	14.39	16.56	14.69	12.9	14.14	14.51	13.72	17.12	16.13	14.04	13.28	14.39	12.62	12.04	12.04	12.04	14.2	14.2	13.27	14.72	15.07	15.43	14.29	15.25	16.86	16.86	15.28	16.92	16.61	16.17	16.17	16.23	15.73	16.53	16.42	16.14	16.25	14.97
2414_SusD_Polaribacter_Hel1_88_rhamnan_GH78	16.29	14.98	13.95	14.96	13.79	14.92	14.83	14.29	15.22	15.55	15.06	14.46	16.91	15.98	14	16.2	15.41	15.37	15.06	15.94	17.61	14.14	16.18	13.9	14.76	14.76	14.76	16.52	16.37	14.46	16.1	15.4	14.86	15.41	18.48	20.45	21.49	21.45	21.82	22.22	21.8	21.97	23.61	22.57	22.18	21.82	21.21	21.11	22.2
947_SusD_Cellulophaga_RHA_19_beta-mannan_GH130_5	15.66	13.48	13.91	15.85	16.42	16.23	15.56	14.5	16.07	15.71	15.82	15.98	18.41	16.85	14.85	15.03	16.45	16.19	16.51	15.66	15.09	14.72	13.78	14.88	15.18	15.18	15.18	14.95	15.41	14.85	15.62	14.62	13.73	15.06	16.4	22.22	23.12	21.82	21.23	22.84	19.21	19.21	19	19	18.96	19.07	19	20.36	18.96
866_SusD_Cellulophaga_RHA_52_beta-mannan_GH130_5	15.82	13.94	13.76	15.56	16.86	16.23	16.02	14.5	16.07	16.19	15.98	16.14	18.75	17.17	15	15.03	16.61	16.35	16.51	15.82	14.93	14.58	14.07	14.88	15.48	15.48	15.48	15.26	15.86	15.16	15.77	14.77	13.89	15.21	16.88	22.76	23.48	22	21.23	23.38	19.39	19.39	19.35	19.35	19.14	19.25	19.35	20.72	19.32
775_SusD_Formosa_Hel3_A1_48_laminarin_GH128_3	16.67	16.92	16.31	16.2	17.21	16.69	14.64	16.24	18.43	16.88	17.13	16.82	18.77	17.49	14.55	15.04	14.82	18.12	18.28	18.73	17.53	16.89	16.37	16.62	14.49	14.49	14.49	19.11	19.41	16.82	17.41	15.32	15.94	15.83	18.87	20.88	20.37	19.19	22.98	21.64	20.58	20.58	20.75	20.41	20.2	20.1	20.88	22.74	21.02
2291_SusD_Flavo_MAR_2010_188_sialic_sugars_GH33	16.09	14.35	15.29	14.82	14.2	14.76	14.73	12.99	14.13	14.66	13.64	13.48	16.55	15.2	13.39	14.55	14.13	14.47	16.32	16.43	16.24	14.93	13.65	12.68	13.04	13.04	13.04	14.31	14.31	14.82	15.13	13.17	13.34	13	16.28	19.63	19.45	19.63	21	20.26	19.78	19.6	20.18	19.82	20.33	20	21.02	20.81	19.38
2950_SusD_Areni_MAR_2009_79_sialic_NAG_GH20_33	13.83	14.41	15.05	14.5	14.92	13.52	13.04	13.76	15.15	16.93	14.51	14.51	16.47	15.6	13.35	14.35	13.38	14.6	16.35	16.61	14.33	14.8	12.45	13	13.08	13.08	13.08	15.51	15.51	14.89	15.05	14.92	14.53	14.45	16.4	19.72	20.07	17.84	19.25	18.37	19.54	19.54	20.46	19.75	19.72	20.49	19.72	18.94	18.28
18_SusD_Flavo_MAR_2010_105_sialic_NAG_GH20_33_95	14.79	13.65	14.29	14.94	15.21	13.04	11.96	12.69	15.3	14.38	14.2	14.2	16.81	15.29	12.05	13.74	14.33	15.23	15.41	16.3	13.86	14.95	12.88	13.43	13.08	13.08	13.08	15.06	14.76	13.83	15.35	14.77	14.37	14.31	14.79	19.72	19.89	18.02	19.07	19.08	20.07	20.07	19.4	18.87	19.37	20.32	19.89	18.76	17.75
1808_SusD_Zobellia_amur_MAR_2009_138_rhamnan_ulvan_GH78_105_106_5	12.23	14.02	14.16	12.32	12.75	11.69	11.21	12.54	13.64	11.3	12.96	13.26	13.43	13.74	11.48	12.24	12.88	12.78	14.05	14.01	15.5	12.43	12.88	13.52	11.46	11.46	11.46	13.86	14.01	13.69	14.58	11.49	12.43	11.55	14.51	17.64	18.84	17.47	18.54	17.73	18.18	18.35	17.67	17.32	17.81	18.6	19.38	19.1	17.64
1266_SusD_Areni_MAR_2009_79_alpha-mannan_GH92_only	14.8	14.93	16.62	14.45	14.59	14.83	14.2	13.82	13.61	16.39	14.55	14.55	16.19	15.43	12.93	15.34	14.31	14.92	14.22	15.22	15.35	14.14	14.79	14.23	13.82	13.82	13.82	17.06	17.79	15.38	16.27	15.2	14.18	14.83	18.53	21.16	20.33	18.78	19.03	19.24	19.93	19.93	20	19.34	20.13	19.84	21.62	20.9	19.31
370_SusD_Maribacter_Hel1_7_FCSP_alpha-mannan_GH29_92_78_3_115	15.45	14.8	16.22	13.77	14.22	15.15	13.93	14.26	13.31	16.87	15.33	15.48	16.04	15.18	14.08	15.63	13.88	15.09	15.14	15.55	14.48	14.18	15.23	14.11	14.02	14.02	14.02	16.69	17.28	15.16	16.34	16.01	13.82	14.18	18.43	20.93	20.27	20.2	19.63	20.17	20.7	20.7	21.26	20.76	19.9	20.26	21.23	20.83	19.31
2366_SusD_Maribacter_MAR_2009_60_alpha-mannan_fucan_GH92_29_78_115_88_3	15.61	13.93	16.07	14.35	14.08	15	14.66	13.97	14.2	17.33	14.87	15.33	16.35	15.48	13.94	15.49	13.88	15.09	14.99	15.1	14.63	13.48	15.09	14.11	13.6	13.6	13.6	15.95	16.99	15.01	15.45	16.01	13.38	14.75	18.13	20.76	19.77	20.03	19.63	19.83	20.53	20.53	21.26	21.26	20.73	20.76	21.39	20.33	19.8
701_SusD_Zobellia_amur_MAR_2009_138_alpha-mannan_GH92_only	14.85	13.64	15.77	14.63	15.52	14.12	13.05	13.68	13.02	16.72	14.11	14.57	16.04	13.99	12.52	14.16	13.15	14.5	14.84	14.5	14.48	13.48	13.68	12.31	13.6	13.6	13.6	16.25	17.13	15.16	16.2	15.72	12.94	14.47	17.51	20.27	19.27	20.53	19.13	18.67	19.87	19.87	19.93	20.1	20.23	19.11	20.23	18.67	17.49
3422_SusD_Flavo_MAR_2009_75_rhamnomannan_GH78_105_28_92	16.42	14.78	15.84	14.55	14.71	13.47	14.16	12.88	13.3	18.17	15.3	15.45	16.09	15.3	13.76	16.35	14.58	14.71	15.37	15.92	14.03	14.59	14.45	14.05	13.26	13.26	13.26	15.29	16.18	15.24	15.24	13.54	12.54	13.9	19.36	21.29	20.46	19.08	19.17	20.03	19.74	19.74	20.79	20.13	19.93	20.29	20.76	20.03	18.69
751_SusD_Maribacter_MAR_2009_72_alpha-mannan_GH92_28_23	15.06	15.36	16.44	14.84	14.57	14.64	13.43	13.18	13.24	17.56	15.76	15.91	16.25	15.6	13.62	16.64	14.58	14.26	15.82	15.48	15.3	14.95	13.88	14.05	13.54	13.54	13.54	15.59	16.03	14.35	14.2	13.87	13.6	15.11	19.51	20.63	19.97	19.41	20	20.03	19.74	19.74	20.3	19.47	19.77	20.29	21.58	20.36	18.2
2760_SusD_Leeuwen_MAR_2009_132_xylan_GH_43_10_115_2_67_89_28_92	17	15.33	16.02	14.72	14.58	14.92	14.26	14.87	13.81	18.01	15.16	15	15.64	14.76	14.26	15.48	14.24	16.01	16.97	17.38	15.77	14.39	15.19	14.17	14.7	14.7	14.7	15.73	15.58	15.07	14.78	15.33	14.91	14.91	17.07	19.55	19.38	19.31	19.93	17.88	19.76	19.76	20.87	20	20.35	20.03	19.9	18.75	21.11
2768_SusD_Maribacter_MAR_2009_72_FCSP_GH29_33	15.98	14.85	16.28	14	14.14	12.5	13.39	12.24	11.98	14.79	13.62	13.77	16.51	16.27	13.94	15.95	13.99	13.67	16.79	16.89	15.89	14.31	13.5	11.76	12.57	12.57	12.57	16.21	16.21	16.79	17.25	15.3	14.73	15.24	18.94	19.43	19.6	18.8	20.17	19.83	19.16	18.99	18.32	17.98	19.13	19.57	19.66	19.73	17.97
309_SusD_Leeuwen_MAR_2009_132_pectin_xylan_GH43_28_CE8_12	15.37	13.73	15.09	12.66	13.81	14.01	13.39	14.63	12.91	14.8	15.41	15.41	14.96	16.19	14.27	14.37	13.92	14.45	14.16	13.96	14.95	14.53	13.74	13.65	13.47	13.47	13.47	16.1	16.39	15.57	16.62	15.07	14.22	15.01	15.76	17.95	17.79	17.11	18.34	19.02	17.31	17.31	17.98	16.97	17.11	17.89	17.98	19.22	17.34
3319_SusD_Maribacter_MAR_2009_72_pectin_105_28_43_51_PL10_CE8_12	15.25	14.53	14.39	13.62	14.18	13.49	13.18	13.95	13.68	14.48	14.44	14.74	15.02	15.57	13.7	14.79	15.06	14.74	16.64	16.44	15.48	14.17	14.15	13.37	12.62	12.62	12.62	17.03	17.03	15.93	16.52	15.82	13.95	14.94	17.64	19.8	19.8	18.65	19.53	20.03	18.68	18.68	19.67	18.84	19.64	19.08	19.17	18.57	18.68
2797_SusD_Maribacter_MAR_2009_72_rhamnan_pectin_GH78_105_106_28_88_31_43_115_2_CE12	15.16	13.73	15.87	13.09	12.05	13.28	11.67	12.78	12.5	13.22	13.61	13.75	14.39	13.61	12.1	13.45	13.32	12.32	15.65	16.01	14.69	12.52	12.32	13.21	12.45	12.45	12.45	15.43	14.75	15.1	15.65	12.86	12.81	13.87	14.39	17.2	17.34	14.43	16.5	16.38	16.35	16.21	15.61	15.03	15.58	16.4	16.47	15.53	15.15
1573_SusD_Muricauda_MAR_2010_75_beta-xylan_GH43_10_30_2_67_CE4_15	14.31	12.77	13.54	13.46	14.36	12.9	12.2	12.04	11.88	14.07	12.96	12.96	12.66	13.28	12.66	11.89	13.61	13.62	15.19	15.01	14.11	13.36	13.36	14.29	13.38	13.38	13.38	14.19	13.92	13.44	14.4	12.1	10.74	11.61	16.33	14.96	14.66	14.62	14.64	15.12	15	15	14.68	14.68	15.1	15.35	14.96	15.12	15.54
754_SusD_Flavo_Hel1_10_xylan_GH43_10_30_2_3_51_67_115_32_95_97_CE1	15.08	14.93	14.5	14.29	14.27	14.42	12.79	13.41	12.87	15.05	13.84	13.7	13.54	14.13	13.07	12.2	13.52	13.54	15.67	14.8	13.74	13.93	13.1	13.52	13.43	13.43	13.43	14.05	14.05	12.89	14.27	13.09	11.45	11.74	15.64	15.91	15.76	15.4	15.9	15.78	15.81	15.81	15.04	14.9	15.32	15.57	15.46	16.37	15.76
1249_SusD_Salegentibacter_Hel1_6_xylan_GH43_9	14.16	14.38	14.34	13.44	13.42	13.04	12.6	12.68	12	13.1	14.17	14.17	12.08	14.25	13.3	13.46	12.65	13.9	15.06	15.43	13.68	13.34	13.47	12.84	13.49	13.49	13.49	13.35	13.62	12.33	13.97	11.69	11.27	11.99	16.05	14.49	14.79	14.74	14.92	15.69	15.57	15.42	14.37	14.52	14.79	15.33	14.79	15.98	15.23
4142_SusD_Areni_MAR_2009_79_GH30_95	16.54	13.99	16.34	15.67	15.26	13.66	13.76	13.2	13.62	14.05	16.39	15.8	15.22	15.25	14.12	14.58	14.29	15.02	16.24	16.04	15.55	14.1	12.9	12.65	13.59	13.59	13.59	16.64	16.64	17.25	17.4	15.76	15.89	15.11	17.29	18.95	19.63	16.95	17.55	16.95	18.17	18	18.68	18.34	18.14	18.41	19.02	18.74	16.78
2244_SusD_Flavo_MAR_2009_75_glucuronic_acid_xylan_GH28_67_10_43	13.68	13.51	14.6	14.09	13.81	12.89	11.85	13.5	13.6	13.96	14.43	14	15.03	14.29	12.06	13.19	14.11	14.25	15.88	15.41	14.77	12.97	12.57	12.06	12.43	12.43	12.43	14.57	14.43	13.39	13.96	13.64	13.98	11.77	15.7	17.62	17.46	16.9	15.34	15.26	18.47	18.31	18.31	17.68	17.97	18.07	19.87	17.52	16.69
2628_SusD_Leeuwen_MAR_2009_132_xylan_GH115	14.46	12.2	13.41	13.78	14.06	12.9	12.86	13.09	12.87	14.35	14.35	14.35	13.1	15.03	13.22	12.79	13.52	15.1	13.72	13.82	13.77	11.72	13.51	11.92	12.34	12.34	12.34	14.51	14.22	14.6	14.74	14.81	13.2	13.04	14.75	18.12	18.46	17.33	17.91	17.14	18.38	18.38	21.04	20.03	18.99	18.59	17.98	18.86	17.82
643_SusD_Flavimarina_Hel1_48_sialidic_oligosaccharide_GH33_84	14.18	12.39	14.35	13.92	14.66	12.03	12.86	12.52	12.63	13.14	14.92	14.92	13.62	15.88	14.12	12.72	13.56	14.14	14.69	15.53	15.91	12.64	14.92	13.78	11.4	11.4	11.4	16.89	16.74	16.74	17.2	16.96	15.11	15.22	16.98	18.4	19.93	17.43	18.38	18.12	17.12	16.95	18.12	17.44	17.24	17.18	16.92	19.24	17.57
4174_SusD_Areni_MAR_2009_79_GH105_88_95_36_89_PL12	14.72	13.34	13.98	13.23	14.51	13.63	13.72	13.42	13.32	14.33	15.72	15.72	15.38	16.1	14.06	13.91	14.69	15.52	14.52	14.93	12.79	12.71	14.55	12.62	14.59	14.59	14.59	15.94	15.94	14.9	15.8	15.91	14.9	13.41	14.55	18.39	18.56	18.74	19.08	17.72	20.56	20.56	20	19.12	19.65	18.88	18.56	19.47	19.26
2109_SusD_Leeuwen_MAR_2009_132_xylan_GH43	16.74	14.54	16.57	14.01	13.72	16.27	15.84	15.23	14.91	15.97	14.39	14.7	16.11	16.57	13.12	14.78	15.2	15.6	17.89	17.53	16.89	13.98	12.07	12.17	12.48	12.48	12.48	14.29	15.05	15.22	14.92	15.14	14.37	12.81	17.26	19.52	20.21	19.56	18.97	19.55	19.38	19.38	17.81	17.64	18.29	19.08	19.18	19.97	18.09
583_SusD_Cytophag_TFI_002_GH15_PL5_ROOT	12.57	11.46	13.02	12.48	12.78	11.48	11.28	11.77	10.85	12.77	11.6	11.03	11.88	13.02	11.24	11.13	13.4	12.96	13.6	13.12	10.84	11.68	10.79	11.1	10.92	10.92	10.92	13.12	13.12	12.22	13.47	11.75	11.87	11.62	13.02	15.77	15.46	15.1	15.13	14.91	14.66	14.66	15.02	14.71	14.53	15.8	15.1	15.35	15.23
1989_SusD_Cellulophaga_Hel1_12_laminarin_imcompl_GH16_only	14.68	13.07	14.16	13.17	12.46	12.37	11.92	12.05	11.66	14.05	13.55	13.25	15.43	12.95	12.03	13.66	13.62	13.3	16.57	16.06	14.94	13.83	14.9	11.91	12.45	12.45	12.45	16.67	16.97	16.61	17.08	15.35	15.27	13.68	16.72	18.57	18.06	18.92	19.59	18.12	17.72	17.72	18.12	17.95	18.43	18.78	18.54	17.98	16.47
467_SusD_Flavo_MAR_2010_105_laminarin_GH3_16	14.2	12.92	13.46	13.75	12.46	12.23	11.9	11.3	11.94	13.96	12.95	12.65	13.93	12.69	11.61	12.97	13.32	12.87	15.09	15.05	14.22	12.72	13.95	11.5	12.45	12.45	12.45	15.75	15.75	14.8	16.04	15.65	15.27	13.54	16.3	17.58	17.41	18.34	17.76	16.3	17.61	17.61	17.32	17.32	17.81	17.15	18.43	16.49	16.36
1009_SusD_Flavo_MAR_2010_119_laminarin_GH3_16	14.2	12.92	13.46	13.75	12.46	12.23	11.9	11.3	11.94	13.96	12.95	12.65	13.93	12.69	11.61	12.97	13.32	12.87	15.09	15.05	14.22	12.72	13.95	11.5	12.45	12.45	12.45	15.75	15.75	14.8	16.04	15.65	15.27	13.54	16.3	17.58	17.41	18.34	17.76	16.3	17.61	17.61	17.32	17.32	17.81	17.15	18.43	16.49	16.36
2793_SusD_Psychroserpens_Hel1_66_laminarin_GH3_16	14.37	12.79	14.31	13.46	13.04	12.1	13.23	11.18	11.94	13.9	13.25	12.95	14.06	13.84	12.45	12.65	14.07	13.89	15.5	15.91	13.7	12.95	14.64	12.18	12.73	12.73	12.73	16.06	16.21	15.37	16.77	14.57	14.33	14.53	16.56	17.49	16.81	18.89	18.66	17.04	17.49	17.49	17.55	17.21	17.69	17.88	18.14	17.41	16.92
685_SusD_Polaribacter_Hel1_88_laminarin_GH3_16	14.77	12.57	13.48	13.39	12.83	12.19	13.03	11.84	11.89	13.86	12.58	12.58	14.95	12.87	11.69	14.06	12.37	13.38	15.75	14.79	13.34	12.32	15.14	11.84	13.36	13.36	13.36	14.64	14.64	14.6	14.75	13.78	14.13	13.32	15.56	18.51	18.17	17.03	16.95	16.01	17.66	17.66	17.04	17.21	18.54	17.03	17.8	16.89	17.09
1352_SusD_Gramella_MAR_2010_102_laminarin_GH3_16	16.38	11.86	14.97	14.06	13.93	13.62	13.73	13.54	12.69	14.44	13.56	13.41	15.02	13.3	13.22	13.62	14.05	13.81	15.12	14.46	13.49	14.1	13.53	12.55	14.2	14.2	14.2	15.44	16.07	17.19	17.35	15.35	14.37	13.93	19.32	18.86	18.51	17.56	19.23	17.74	17.33	17.5	17.39	17.39	17.88	18.42	17.82	16.55	14.87
2763_SusD_Leeuwen_MAR_2009_132_xylan_GH_43_10_115_2_67_89_28_92	18.46	15.85	17.66	15.55	16.59	15.93	15.14	13.37	15.42	16.75	15.71	16.02	18.03	18.57	14.64	16.64	14.73	15.74	17.92	18.4	16.67	14.49	14.29	15.86	14.62	14.62	14.62	17.34	17.96	16.95	18.82	14.46	14.04	14.92	18.02	20.89	20.03	20.93	21.88	22.03	18.8	18.8	20.93	20.41	19.69	20.03	21.16	21.31	21.12
4624_SusD_Aquimarina_MAR_2010_214_alpha-N-acetylgalactosamine_GH109_only	14.41	15.15	16.29	13.94	13.38	13.88	13.7	13.25	12.68	14.76	14.09	13.95	14.55	13.99	12.71	14.02	13.45	14.39	16.67	15.91	14.16	15.46	12.57	11.52	13.31	13.31	13.31	15.68	16.42	15.9	15.75	14.14	14.18	12.13	17	18.17	18.17	16.67	17.49	16.75	17.78	17.62	17.75	17.43	16.91	17.69	17.92	16.97	15.45
197_SusD_Zobellia_amur_MAR_2009_138_b-xylan_a-galactan_pullulan_dextran_GH43_27_36_49_5_2_CE1	14.5	13.06	14.12	13.89	13.75	14.33	13.25	15.2	12.46	15.34	14.65	15.1	15.86	12.87	13.71	13.89	14.03	14.69	13.89	15.23	13.77	11.99	13.9	13.24	13.38	13.38	13.38	13.58	14.16	14.1	14.24	12.32	12.17	12.59	14.51	16.03	15.54	15.54	17.33	16.61	16.67	16.67	16.64	16.31	15.95	16.72	17.13	16.31	14.61
2190_SusD_Flavo_MAR_2009_75_pectin_glucuronic_acid_GH105_106_28_CE8_12_PL1	18.17	15.96	16.92	14.64	14.81	14.22	14.02	15.65	13.88	17.4	15.71	15.87	15.89	14.46	13.45	11.57	14.53	15.4	15.43	15.54	14.35	12.48	13.1	11.9	13.43	13.43	13.43	15.9	15.9	14.73	15.2	13.26	12.7	13.27	16.78	18.17	17.61	18.21	17.01	18.01	17.12	17.12	18.36	17.82	16.88	17.9	16.91	17.68	16.79
268_SusD_Leeuwen_MAR_2009_132_NAG_GH20_CE9	16	15.56	14.55	14.61	14.76	16.19	14.42	15.16	17.36	18.03	15.53	15.21	16.58	15.43	16.24	12.85	17.17	16.4	17.41	16.4	16.43	13.91	15.88	13.55	15.08	15.08	15.08	14.79	14.79	15.17	16.87	15.76	16.09	14.31	16.26	18.85	19.03	19.82	20.04	17.87	17.03	17.03	16.55	16.19	16.88	17.44	18.25	18.02	16.79
3037_SusD_Cellulophaga_RHA_19_alpha-1;4-glucan_GH13_65	16.43	16.49	14.97	14.88	16.04	16.39	15.71	13.83	15.55	15.43	16.03	16.03	16.91	18.33	15.25	16.17	16.56	16.95	17.39	16.72	14.4	14.9	15.59	14.58	16.05	16.05	16.05	17.11	17.26	16.32	17.51	14.61	16.47	14.12	17.12	19.07	19.42	18.38	19.41	19.31	19.93	19.93	20.69	20	19.62	20.14	18.84	19.07	18.66
3015_SusD_Cellulophaga_RHA_19_alpha-N-acetylgalactosamine_GH109_only	14.74	12.33	11.89	12.35	14.43	13.44	12.95	13.41	14.65	12.83	15.31	14.82	14.65	14.26	13.21	12.56	14.22	15.77	12.99	14.35	15.15	11.56	14.48	13.98	13.31	13.31	13.31	13.6	13.14	12	12.77	12.31	12.94	11.13	15.02	17.8	17.61	17.03	16.33	17.13	16.94	16.76	18.42	18.05	18.42	16.88	16.76	16.45	17.13
823_SusD_Cellulophaga_Hel1_12_alpha-N-acetylgalactosamine_GH109_only	14.13	11.75	12.06	12.67	13.41	14.11	12.52	12.82	14.35	13.67	16.34	16.01	13.48	14.93	13.38	11.95	13.79	16.75	13.95	14.84	15.17	11.74	14.35	12.84	12.61	12.61	12.61	13.79	13.48	12.5	13.12	11.27	12.52	11.88	15.7	17.28	17.46	17.61	17.29	16.82	18.08	17.9	18.63	18.63	19.37	17.1	17.16	17.04	17.71
1881_SusD_Cellulophaga_RHA_19_alginate_PL6_7_17	13.61	13.09	13.19	10.46	12.08	14.17	12.58	12.62	14.31	13.96	14.79	14.63	15.7	12.31	11.14	12.6	11.32	13.77	14.37	14.84	12.37	12.7	11.84	11.81	13.18	13.18	13.18	13.66	13.51	12.48	12.63	11.57	13.21	11.21	15.25	16.79	16.79	16.58	15.64	15.76	16.55	16.55	16.91	16.37	17.24	16.46	17.09	17.79	16.34
3148_SusD_Cellulophaga_RHA_19_alpha-galactan_GH110_42	17.29	16.83	16.33	14.66	17.18	17.67	17.48	15.24	16.64	16.47	18.45	18.45	17.76	15.68	16.69	17.18	16.89	19.4	19.11	19.56	15.64	13.64	16.46	16.1	16.69	16.69	16.69	12.72	12.99	13.88	14.42	13.69	12.59	11.67	14.79	16.49	15.86	16.43	16.8	15.76	16.33	16.49	16.64	16.02	15.99	17	16.93	15.63	15.68
3635_SusD_Zobellia_amur_MAR_2009_138_GH29_AA3	17.59	16.13	16.47	14.66	16.62	16.38	16.19	14.51	15.76	16.01	16.62	16.46	16.82	15.09	15.56	16.16	16.89	18.06	18.96	19.11	14.62	14.74	15.34	15.43	15.58	15.58	15.58	12.87	13.14	13.9	14.71	12.59	11.48	11.82	13.76	16.64	16.49	15.04	15.7	15.44	15.55	15.71	16.33	15.86	15.37	16.38	16.61	15.47	15.68
890_SusD_Cellulophaga_RHA_19_GH3_only	14.81	10.01	13.68	13.14	13.88	12.65	12.3	12.55	13.35	13.46	13.28	13.28	14.99	14.52	12.7	13.03	14.5	13.66	13.83	13.64	14.31	13.09	11.78	13.32	12.64	12.64	12.64	15.14	15.74	14.85	15.15	15.84	15.14	12.1	14.6	15.63	15.63	16.17	16.14	16.9	18.64	18.64	18.53	19.23	18.85	17.99	18.23	16.2	16.98
333_SusD_Flavo_MAR_2010_105_xylan_GH43_CE1	14.81	10.73	13.38	13.29	13.3	12.35	12.44	13.28	13.8	14.22	13.88	13.88	14.51	14.52	11.84	13.03	14.05	14.39	13.68	13.94	15.37	13.51	12.9	13.87	11.38	11.38	11.38	15.14	15.89	14.24	15.61	14.75	14.53	11.95	14.6	15.28	16.15	16.17	15.61	16.2	16.9	16.9	17.66	17.83	17.63	17.65	16.84	16.55	16.98
876_SusD_Flavo_MAR_2010_119_xylan_GH43_CE1	14.81	10.73	13.38	13.29	13.3	12.35	12.44	13.28	13.8	14.22	13.73	13.73	14.51	14.52	11.84	13.03	14.2	14.24	13.53	13.94	15.37	13.66	13.04	13.87	11.38	11.38	11.38	15.14	15.89	14.39	15.61	14.75	14.53	11.95	14.6	15.28	16.15	16.17	15.61	16.2	16.9	16.9	17.48	17.66	17.45	17.65	16.67	16.55	17.15
1372_SusD_Zobellia_amur_MAR_2009_138_GH3_only	15.17	11.76	13.99	13.61	13.06	12.54	12.18	12.59	13.39	14.72	13.47	13.62	14.7	14.99	12.3	12.19	14.7	14.29	13.57	13.38	15.42	13.41	12.08	14.58	12.82	12.82	12.82	14.16	14.91	14.46	14.92	14.51	14.44	13.16	14.2	14.81	14.46	16.4	16.2	15.91	15.21	15.21	16.14	16.49	16.99	15.97	15.85	15.91	14.97
534_SusD_Maribacter_dok_2009_71_GH3_CE1	14.71	11.03	14.01	11.84	12	11.59	11.24	12.15	12.95	12.4	15.12	14.82	16.29	13.04	12.27	12.45	13.79	12.79	13.6	13.1	16.08	13.57	12.1	13.09	12.39	12.39	12.39	13.96	14.11	13.96	14.26	13.33	14.33	11.39	13.21	14.93	14.93	14.96	14.91	15.16	17.42	17.6	16.96	16.61	16.93	17.47	17.36	17.94	16.98
164_SusD_Maribacter_MAR_2009_60_GH3_CE1	14.55	10.89	13.86	11.7	11.86	11.44	11.09	12.01	12.95	12.4	15.12	14.82	16.13	12.89	12.13	12.3	13.64	12.65	13.6	13.1	15.93	13.57	11.95	12.95	12.25	12.25	12.25	13.96	14.11	13.81	14.11	13.33	14.33	11.24	13.05	15.1	15.1	15.13	15.09	15.33	17.6	17.77	17.31	16.96	17.28	17.82	17.53	18.12	16.98
1124_SusD_Maribacter_forsetii_GH3_CE1	15.02	11.17	14.01	12.41	12.43	11.59	11.39	12.59	13.1	12.56	15.42	15.12	16.61	13.34	12.55	12.15	14.09	13.38	13.6	12.95	16.23	13.71	12.38	13.36	12.68	12.68	12.68	14.11	14.11	13.81	13.96	13.18	14.18	11.53	12.89	14.93	14.58	14.96	14.74	14.81	17.07	17.25	17.13	16.61	16.93	17.47	16.84	17.42	16.64
276_SusD_Maribacter_MAR_2009_72_beta-xylan_GH3_CE1	14.86	10.89	14.01	11.98	12	11.59	11.09	12.01	12.95	12.56	14.67	14.67	16.61	13.34	12.41	12.74	13.94	13.09	13.75	13.7	16.08	13.43	12.24	13.22	11.97	11.97	11.97	14.11	14.26	13.81	14.26	13.18	14.02	11.68	13.84	15.1	15.45	15.13	15.44	14.98	16.9	17.07	16.78	16.43	16.75	17.3	17.71	17.94	16.64
1351_SusD_Flavo_MAR_2009_75_FCSP_GH29	13.78	11.17	14.31	12.13	12	11.74	11.69	11.86	12.35	13.48	13.92	13.77	15.18	13.49	11.27	11.71	13.18	12.94	14.33	13.68	16.03	13.84	12.38	12.67	12.39	12.39	12.39	13.94	14.99	14.09	14.39	14.09	14.48	11.37	13.68	14.58	14.58	16.17	16.32	15.51	17.25	17.42	18.36	18.01	18.15	17.65	17.19	17.6	17.15
805_SusD_Gillisia_Hel1_86_xylan_CE1_GH43_3_97	14.86	11.17	13.13	11.41	11.71	11.59	11.83	12.45	12.5	13.17	14.37	14.07	15.34	13.79	11.7	11.86	12.73	13.68	13.75	13.7	15.31	13.71	13.36	13.36	12.25	12.25	12.25	14.86	15.47	14.11	14.87	12.87	14.48	12.55	13.68	15.45	15.28	16	16.32	14.81	16.9	16.9	18.36	17.83	16.75	16.96	17.01	17.42	16.3
791_SusD_Gramella_MAR_2010_102_xylan_GH3_CE1	14.51	11.14	14.56	11.38	11.4	12.44	11.5	12.41	12.46	13.44	14.63	14.33	14.81	14.2	11.95	11.53	12.99	13.93	13.7	13.06	15.88	13.53	12.76	13.05	12.5	12.5	12.5	14.41	15.02	14.87	15.78	13.18	13.87	12.41	13.01	15.74	15.57	16.12	15.73	15.63	17.71	17.88	17.94	17.77	17.22	17.93	17.82	17.01	16.75
2743_SusD_Muricauda_MAR_2010_75_beta-xylan_rhamnan_GH43_78_3_CE1	14.68	12.3	13.11	12.54	12.27	12.02	11.67	13.16	12.78	13	14.05	14.2	16.77	14.07	11.68	12.13	13.01	13.8	14.18	13.98	15.9	14.27	12.78	12.79	12.38	12.38	12.38	14.84	16.04	13.79	15.15	14.09	14	11.24	13.81	15.77	15.77	16.15	15.59	14.96	16.87	16.87	17.63	17.28	16.9	16.75	17.5	16.17	16.27
1930_SusD_Olleya_Hel1_94_GH13_31_65_CE1	13.91	10.98	12.65	12.25	12.41	12.03	10.33	11.82	13.36	12.07	14.35	14.35	14.31	14.09	11.4	12.59	13.91	13.22	11.74	12.31	14.51	12.41	13.19	14.72	13.07	13.07	13.07	13.92	14.52	14.07	14.37	14.87	14.79	10.31	13.83	15.14	15.32	16.93	16.93	15.37	14.84	14.84	15.96	15.43	16.28	15.96	16.37	16.61	15.16
1052_SusD_Winogradskyella_RHA_55_beta-mannan_xylan_alpha-glucan_GH130_43_71_2_3_CE1	14.82	11.69	12.63	12.52	12.54	12.46	10.91	12.98	12.89	13	14.48	14.33	15.1	14.22	12.1	12.72	14.2	13.8	12.79	13.05	15.1	13.69	13.74	14.29	12.91	12.91	12.91	15.11	15.26	14.35	14.2	15.96	15.08	11.32	15.24	15.82	15.64	17.43	17.79	16.58	16.4	16.4	17.52	17.35	18.2	17.34	17.75	17.81	16.52
2465_SusD_Lacinutrix_Hel1_90_beta-mannan_GH113_only	15.08	14.75	16.59	13.13	14.31	12.97	14.17	12.24	14.29	16.34	14.01	13.53	15.56	15.12	14.31	12.58	14.71	14.15	15.73	15.06	13.78	13.73	12.8	12.17	13.27	13.27	13.27	14.33	14.48	15.66	16.59	13.87	13.29	13.11	15.46	17.64	17.82	17.92	17.86	19.01	16.97	16.97	16.61	16.61	16.76	18.85	17.18	17	17.18
1189_SusD_Flavo_MAR_2010_105_GH43_130	13.97	13.61	13.62	13.28	12.99	15.75	13.72	13.25	15.11	15.48	14.15	14.46	15.46	13.35	12.55	11.82	13.51	14.16	15.5	15.04	11.73	13.28	13.1	11.71	13.5	13.5	13.5	10.79	11.22	11.97	11.39	11.34	11.97	10.04	12.77	14.29	14.78	13.81	14.45	15.38	15.28	15.28	15.17	14.83	15.81	15.84	16.25	14.02	15.09
2729_SusD_Nonlabens_Hel1_33_55_pectin_glucuronic_acid_GH105_28_PL10	12.33	14.56	14.29	13.13	13.56	13.4	12.81	14.29	14.33	12.86	12.46	12.46	15.27	14.18	12.4	13.09	13.71	13.89	17.99	17.5	13.69	15.29	13.41	12.75	12.01	12.01	12.01	12.04	12.31	12.12	13.22	12.8	11.08	10.5	14.57	14.77	14.15	15.04	14.44	13.75	16.56	16.56	16.54	16.22	16.67	16.3	16.22	16.14	16.07
3197_SusD_Psychroserpens_Hel1_66_pectin_glucuronic_acid_GH105_28_43_PL1_9_10_CE8_12	11.89	13.04	13.03	12.86	13.84	12.57	13.22	13.3	14.75	13.87	12.34	12.62	14.67	14.33	11.73	13.23	12.86	13.6	16.52	17.06	14.12	15.29	14.25	11.8	10.89	10.89	10.89	12.3	12.57	11.97	12.52	12.92	11.22	10.09	14.57	14.17	14.64	15.06	14.78	14.08	16.74	16.74	16.72	16.09	15.76	16.8	16.25	16.01	15.33
2050_SusD_Flavo_Hel1_10_pectin_GH105_28_PL1_9_10_CE8_12	11.95	12.95	13.91	12.91	14.01	13.44	13.27	12.76	14.35	13.04	11.81	12.1	14.69	13.79	11.91	11.05	12.48	14.14	15.81	16.79	13.3	14.36	12.6	12.25	10.66	10.66	10.66	12.08	11.94	12.14	12.41	12.12	10.99	10.68	14.33	14.18	14.79	14.9	14.93	15.33	16.87	16.87	17.47	16.69	16.51	17.38	16.38	15.99	15.93
2736_SusD_Gramella_MAR_2010_147_pectin_GH105_28_43_97_2_PL9_10_CE8_12	11.57	13.57	14.55	12.96	14.21	12	11.83	13.56	14.29	14.43	12.31	12.73	14.18	14.89	12.11	13.49	12.41	14.18	17.21	17.16	13.77	16.37	14.09	12.06	11.44	11.44	11.44	12.4	12.4	12.35	12.89	11.63	11.07	10.72	13.28	15.22	14.75	15.48	14.58	13.73	16.69	16.69	16.22	15.76	16.04	16.61	15.76	15.34	15.46
1391_SusD_Flavimarina_Hel1_48_GH105_28_43_PL1_9_10_CE8_12	12.32	13.71	14.13	13.25	14.64	11.6	11.98	13.15	14.02	13.73	13.15	13.58	13.15	15.04	12.26	12.4	12.55	14.04	16.32	17.3	13.51	16.09	13.53	12.08	11.73	11.73	11.73	11.87	12.14	12.09	12.64	12.48	11.63	11.39	13.42	15.84	15.53	16.25	15.05	13.88	16.85	16.85	16.54	16.22	16.04	16.61	16.38	16.12	14.68
200_SusD_Gramella_Hel1_59_pectin_GH105_28_43_PL1_9_10_CE8_12	14.81	13.91	13.82	13.97	13.95	12.55	12.27	12.48	13.17	12.09	13.11	12.97	14.77	15.66	11.45	12.72	13.26	15.12	14.56	15.53	13.09	14.67	13.21	12.88	10.98	10.98	10.98	14.33	14.04	13.96	13.96	13.96	12.57	14.17	14.69	16.02	15.87	14.46	15.06	14.97	15.56	15.41	15.69	14.77	15.05	16.39	14.92	15.92	15.03
2217_SusD_Flavo_MAR_2009_75_pectin_glucuronic_acid_GH105_106_28_CE8_12_PL1	11.68	11.75	11.15	10.46	10.69	11.33	10.62	10.43	10.57	11.04	10.92	10.92	11.79	12.53	10.34	10.05	10.49	12.89	13.32	12.39	11.78	12.76	12.22	10.87	11.19	11.19	11.19	12.38	12.01	11.25	11.87	10.74	10.72	10.66	11.34	12.58	12.85	11.54	12.83	11.95	13.38	13.38	13.36	13.49	13.21	12.66	12.42	13.15	12.57
1631_SusD_Maribacter_dok_2009_71_acetylgalactosamin_GH109	10.37	7.21	9.87	9.05	8.78	8.94	7.89	8.54	8.18	8.04	9.78	9.64	8.89	8.99	8.16	8.14	7.86	8.74	9.68	8.92	11.19	9.5	8.34	8.08	8.38	8.38	8.38	8.38	8.24	8.01	8.15	7.22	8.04	9.22	8.87	9.98	9.98	9.52	10.74	10.02	9.64	9.64	9.48	9.15	9.3	9.92	9.62	10.82	9.48
887_SusD_Maribacter_Hel1_7_acetylgalactosamin_GH109_5	10.09	7.27	9.1	8.56	8.3	8.26	7.65	8.61	7.05	7.66	9.01	8.71	9	8.92	8.29	7.6	7.65	8.83	9.17	8.55	11.14	8.89	7.71	7.99	7.37	7.37	7.37	8.8	8.66	9.71	9.56	7.67	8.65	8.65	7.89	10.6	10.6	9.43	11.59	11.17	9.2	9.2	9.71	9.2	9.18	9.83	10.2	10.63	9.48
3035_SusD_Cellulophaga_RHA_52_alpha-mannan_GH92	9.59	7.38	8.49	8.65	8.25	7.34	6.56	8.27	8.21	7.47	9.56	9.12	8.01	8.44	6.97	8.01	7.35	8.06	8.09	8.06	10.64	8.43	6.58	7.68	5.95	5.95	5.95	9.04	9.18	9.5	8.77	7.49	7.59	8.88	8.62	9.18	9.18	8.02	9.98	10.77	9.15	9.15	8.98	9.15	8.46	9.11	8.8	9.04	8.42
2611_SusD_Flavimarina_Hel1_48_alpha-mannan_fucan_GH92_29_20	10.47	7.77	8.49	9.89	9.07	9.08	7.3	8.73	8.52	8.07	8.65	8.8	8.96	7.01	7.63	7.13	6.61	7.48	9.26	8.36	11.23	9.39	7.41	7.29	7.16	7.16	7.16	8.29	8.43	9.78	9.93	7.98	7.52	8.7	8.77	8.62	9.12	9.5	10.23	10.17	9.42	9.42	10.08	9.42	9.24	9.87	9.74	9.48	8.93
989_SusD_Maribacter_MAR_2009_72_FCSP_beta-mannan_GH29_130_32	9.14	6.96	8.49	8.52	8.79	8.94	7.9	8.33	8.14	8.01	9.26	9.41	9.84	7.01	8.11	8.16	7.27	7.85	8.97	7.92	10.64	8.43	7.12	7.55	7.59	7.59	7.59	8.61	8.75	9.45	9.01	7.48	7.31	8.32	8.04	9.37	8.86	8.73	9.83	9.25	8.49	8.49	9.51	9.51	9.66	9.29	9.66	9.4	9.48
1139_SusD_Flavo_MAR_2010_105_chitin_GH18_3	9.12	6.22	7.42	8.46	8.05	8.91	6.81	8.46	6.93	7.82	7.29	7.29	9.21	7.67	7.13	7.5	7.86	8.1	8.02	8.43	9.25	9.05	6.98	8.3	6.98	6.98	6.98	9.82	9.53	8.67	8.24	8.23	7.66	7.57	8.61	9.46	9.29	9.51	10.6	10.53	9.43	9.43	10.44	9.76	10.08	9.21	9.41	9.14	9.09
1681_SusD_Flavo_MAR_2010_119_chitin_GH18_3	9.12	6.22	7.42	8.46	8.05	8.91	6.81	8.46	6.93	7.82	7.29	7.29	9.21	7.67	7.13	7.5	7.86	8.1	8.02	8.43	9.25	9.05	6.98	8.3	6.98	6.98	6.98	9.82	9.53	8.67	8.24	8.23	7.66	7.57	8.61	9.46	9.29	9.51	10.6	10.53	9.43	9.43	10.44	9.76	10.08	9.21	9.41	9.14	9.09
4426_SusD_Aquimarina_MAR_2010_214_alpha-mannan_GH92_no_sulf	8.47	7.86	8.15	9.23	8.83	9.57	8.84	9.09	8.57	9.2	8.35	8.35	9.48	8.02	7.56	8.46	8.48	9.71	8.51	8.78	9.03	8.48	7.48	8.64	9.04	9.04	9.04	7.29	7.58	8.62	9.81	7.49	7.59	8.76	8.47	9.97	10.14	10.98	10.92	9.83	9.98	9.98	10.47	9.97	9.95	9.75	10.98	11.77	8.64
2197_SusD_Areni_MAR_2009_79_beta-mannan_GH130_92_29	7.85	7.5	7.34	8.3	7.23	9.66	9.77	9.4	8.94	10.64	8.06	7.64	9.88	7.86	10.12	8.78	9.25	9.71	10.56	10.39	8.23	8.83	8.94	8.91	8.67	8.67	8.67	9.14	9.28	8.76	9.46	9	8.09	7.7	8.76	8.37	8.22	9.31	9.68	10.08	7.44	7.44	8.19	7.89	8.33	8.91	9.09	8.84	7.59
4119_SusD_Tenaci_MAR_2009_124_NAG_GH20_only	9.91	8.74	8.18	8.95	8.26	8.93	9.51	7.93	9.44	11.01	8.89	8.44	9.94	8.8	9.71	9.54	8.73	9.97	10.22	9.46	10.64	8.74	8.06	7.87	9.17	9.17	9.17	8.95	9.38	9.82	10.26	8.89	6.99	8.57	9.79	10.39	10.22	10.56	10.17	10.26	9.85	9.85	11.54	11.38	10.85	10.51	11.02	11.6	10.53
2311_SusD_Aquimarina_MAR_2010_214_chitin_GH18	8.55	7.68	7	10.12	9.71	9.25	9.29	9.22	9.29	8.59	8.88	8.74	8.37	8.64	8.03	8.96	7.96	9.7	9.27	9.53	7.91	7.88	8.65	8.59	7.72	7.72	7.72	7.65	7.79	8.33	9.04	8.37	9.08	8.45	8.2	10.08	9.59	9.29	9.5	9.62	9.87	9.87	10.03	9.87	10.51	10.16	9.52	9.27	8.67
73_SusD_Polaribacter_Hel1_33_78_NAG_GH20_only	8.33	7.35	7.5	8.71	8.71	9.36	9.25	6.67	8.22	8.68	7.54	7.39	7.54	6.87	7.68	8.94	7.29	8.21	7.66	8.21	7.73	7.69	6.97	7.21	7.66	7.66	7.66	7.9	7.9	8.01	7.58	6.59	6.87	7.3	8.77	9.35	8.85	10.07	9.44	9.4	8.62	8.62	8.13	7.79	8.61	9.26	8.28	8.01	7.28
2434_SusD_Tenaci_MAR_2010_205_NAG_GH20_only	7.6	7.23	5.83	7.62	7.76	8.2	7.62	6.67	6.73	8.7	6.1	5.81	6.91	5.87	7.11	7.9	6.71	7.07	7.68	7.51	6.9	7.58	6.83	7.48	7.66	7.66	7.66	7.2	7.2	7.59	7.59	6.46	6.72	7.72	7.74	8.86	8.19	9.08	8.45	7.73	6.15	6.15	7.14	6.98	7.46	6.95	7.46	7.69	7.3
3481_SusD_Tenaci_MAR_2010_89_NAG_GH20_only	7.26	6.11	6.07	8.79	7.97	8.42	8.3	6.76	8.01	8.17	6.92	6.92	6.39	5.82	6.93	7.25	7.81	7.3	6.89	7.15	6.11	7.1	7.6	7.43	8.02	8.02	8.02	6.58	7.14	7.82	8.25	7.55	6.4	8.07	7.08	7.79	6.8	9.17	8.04	7.5	6.92	6.92	7.08	7.08	6.91	7.55	6.58	6.8	6.41
2801_SusD_Nonlabens_Hel1_33_55_alpha-1,4-glucan_2nd_SusCD_GH13_65_97	7.9	6.73	8.25	7.85	7.85	9.52	8.09	7.49	9.09	8.11	6.59	6.44	8.57	7.36	7.77	7.53	10.09	7.96	8.25	8.67	8.93	7.12	6.61	7.57	7.58	7.58	7.58	8.47	8.61	9.36	10.1	7.62	7.17	8.72	7.88	9.41	9.76	8.39	10.21	9.27	7.97	7.97	8.67	8.15	8.3	8.1	9.17	9.41	7.97
1953_SusD_Dokdonia_Hel1_5_beta-mannan_GH113_only	9.15	6.44	7.81	8.87	9.15	9.38	9.04	8.13	8.98	7.8	6.79	6.79	8.58	6.77	7.08	7.56	9.38	7.68	9.35	8.57	8.83	7.58	7.59	7.84	8.03	8.03	8.03	7.74	7.88	9.23	9.82	7.09	6.63	8.58	7.73	9.52	9.7	9.91	10.7	9.91	8.95	8.95	8.77	8.25	8.41	9.08	9.11	9.52	8.95
1648_SusD_Salegentibacter_Hel1_6_alpha-mannan_GH92_125_2_43_76	10.26	8.81	10.56	9.23	9.23	8.95	9.54	9.58	9.19	10.8	9.31	9.92	10.45	9.51	8.61	8.08	11.08	9.79	11.95	11.76	10.66	9.21	8.13	7.1	7.56	7.56	7.56	9.5	9.79	9.8	9.65	8.08	7.04	8.4	9.83	10.25	10.42	11.88	11.23	10.46	10.18	10.18	11.23	11.23	10.33	9.77	9.82	10.82	9.11
289_SusD_Areni_MAR_2009_79_alpha-1	7.95	8.23	9.37	9.6	8.48	7.2	6.85	8.76	8.37	8.15	7.01	6.87	9.02	8.39	8.49	9.54	8.74	8.73	9.16	8.99	9.33	8.59	8.2	8.08	7.98	7.98	7.98	9.34	9.19	9.97	9.69	8.04	7.77	8.74	9.62	9.49	9.65	9.05	11.18	9.21	9.61	9.61	9.29	9.29	9.59	8.78	9.75	9.97	8.98
266_SusD_Zobellia_amur_MAR_2009_138_alpha-mannan_GH92_GH33	7.38	9.31	9.38	9.61	7.8	7.64	6.72	8.2	8.53	7.73	7.16	7.02	9.95	8.55	9.07	8.97	9.04	8.6	9.46	9	8.18	7.78	8.21	8.09	8.67	8.67	8.67	9.36	8.94	10	9.43	7.92	7.79	8.48	9.5	8.6	8.92	10.06	10.13	8.63	8.87	8.87	9.67	9.19	9.18	8.83	9.02	9.71	9.67
3621_SusD_Areni_MAR_2009_79_GH2_33	8.68	9.26	8.67	7.98	7.58	8.8	7.56	7.64	7.39	7.73	6.98	6.7	8.27	7.22	7.16	7.59	7.84	6.89	7.59	7.71	7.89	8.47	6.99	6.62	7.4	7.4	7.4	8.51	8.37	9.13	9.83	6.58	7.01	7.82	9.12	9.61	9.61	8.24	9.08	9.49	9.13	9.13	9.75	9.13	9.58	9.4	9.58	9.33	9.27
239_SusD_Zobellia_amur_MAR_2009_138_alpha-mannan_GH92_GH33	8.82	9.26	8.95	8.39	8.39	7.98	6.56	7.36	7.24	7.87	7.54	7.12	7.97	6.67	7.02	7.74	7.84	6.89	8.3	8.56	8.31	8.2	7.12	6.88	6.87	6.87	6.87	7.67	7.67	9.13	9.13	6.17	6.73	8.5	8.4	9.15	8.84	7.93	8.76	8.86	8.05	8.05	8.82	8.36	8.04	7.7	9.12	9.02	7.88
2173_SusD_Aquimarina_MAR_2010_214_alpha-mannan_GH92_130	8.54	7.24	7.6	9.2	7.65	7.94	8.96	7.88	8.47	8.22	7.82	7.82	8.87	7.23	7.64	9.56	7.6	8.79	9.19	9.3	8.01	7.3	6.93	7.53	7.48	7.48	7.48	7.43	7.05	8.71	8.21	6.99	7.03	7.27	8.61	7.87	7.16	8.85	8.37	8.17	8.12	8.12	8.82	8.4	8.25	7.95	8.4	8.46	7.98
1318_SusD_Polaribacter_Hel1_33_49_alpha-mannan_GH92_88_2_3	8.85	8.88	9.27	6.79	7.62	8.05	7.85	8.13	7.99	8.32	7.54	7.39	8.41	7.94	7.79	8.42	7.55	8.63	8.82	10.23	8.56	7.59	7.54	7.56	7.18	7.18	7.18	8.71	8.71	9.48	9.91	6.86	6.28	8.18	8.84	8.37	9	7.62	9.25	8.1	8.18	8.18	8.96	8.81	8.32	9.39	9.12	9.05	7.52
1645_SusD_Polaribacter_Hel1_33_96_alpha-mannan_GH92_88_2_3	8.85	8.88	9.27	6.79	7.62	8.05	7.85	8.13	7.99	8.32	7.54	7.39	8.41	7.94	7.79	8.42	7.55	8.63	8.82	10.23	8.56	7.59	7.67	7.69	7.32	7.32	7.32	8.71	8.71	9.48	9.91	6.86	6.28	8.18	8.84	8.37	9	7.62	9.25	8.1	8.18	8.18	8.96	8.81	8.32	9.39	9.12	9.05	7.52
1040_SusD_Polaribacter_Hel1_33_78_alpha-mannan_GH92_88_2_3	8.85	8.88	9.27	6.79	7.62	8.05	7.85	8.13	7.85	8.32	7.54	7.39	8.41	8.09	7.79	8.42	7.55	8.63	8.82	10.23	8.56	7.59	7.54	7.56	7.18	7.18	7.18	8.71	8.71	9.48	9.91	6.86	6.28	8.18	8.84	8.37	9	7.62	9.25	8.1	8.18	8.18	8.96	8.81	8.32	9.39	9.12	9.05	7.52
3548_SusD_Flavo_MAR_2009_75_glucuronic_acid_GH28	9.06	8.86	9.68	8.13	8.42	9.82	10.77	8.42	9.32	9.11	9.53	8.93	9.62	8.1	9.72	9.63	8.48	9.8	10.56	9.92	10.18	8.16	8.95	8.89	9.96	9.96	9.96	8.7	8.55	7.78	8.23	8.61	10.6	8.7	8.35	10.61	11.3	9.95	10.37	11.17	9.34	9.34	10.03	10.03	10.19	8.78	9.15	10.09	9.84
2195_SusD_Areni_MAR_2009_79_beta-mannan_GH130_92_29	9.94	8.12	8.1	7.49	8.17	9.38	8.63	8.8	7.58	7.98	6.97	6.97	10.22	8.46	7.11	7.55	8.92	7.96	8.63	8.45	7.9	8.59	6.18	6.3	6.99	6.99	6.99	8.83	8.97	9.7	10.85	8.6	8	8.25	8.26	10.65	9.65	8.32	9.38	8.99	9.17	9.17	8.17	8	8.65	9.12	9.65	8.65	7.99
489_SusD_Muricauda_MAR_2010_75_arabinoribose_GH51_127	12.41	8.58	10.55	10.21	11.05	10.69	10.68	9.3	10.53	10.53	9.27	9.57	12.42	10.26	8.75	10.03	9.8	9.2	10.18	11.19	9.51	10.04	9.23	8.16	9.36	9.36	9.36	8.82	8.97	8.33	9.67	8.96	8.82	9.76	9.57	11.07	11.59	12.35	12.39	10.24	11.53	11.53	10.48	10.14	10.46	10.77	10.48	11.81	11.13
[truncated: 313 more columns]

## Sheet: Fig_7_SusC_identity_matrix
Supplementary Table S4 Protein identity matrix of Figure 7 depicting a tree of expressed SusC-like proteins identified in 0.2 µm filtered bacterioplankton during North Sea spring blooms in 2009-2012 using proteomics (bold). The most closely related SusC-sequences from North Sea Flavobacteriia isolates in this study were integrated in the tree. Protein names correspond to sequence identifier, isol…		1715_TBDR_Flavo_MAR_2010_119_alpha-1-1-glucan_GH13_37	1172_TBDR_Flavo_MAR_2010_105_alpha-1-1-glucan_GH13_37	TBDR_expr_0416_315739_Flavobacteriaceae_2011_MID	896_TBDR_Polaribacter_Hel1_33_96_laminarin_GH16_17_30_3	2073_TBDR_Polaribacter_Hel1_33_49_laminarin_GH16_17_30_3	1805_TBDR_Polaribacter_Hel1_33_78_laminarin_GH16_17_30_3	TBDR_expr_0414_717573_Polaribacter_2009_MID_LATE	TBDR_expr_0518_432844_Flavobacteriaceae_2009_2010_PRE_MID	3376_TBDR_Polaribacter_Hel1_88_laminarin_GH16_17_30_3	TBDR_expr_0504_369818_Polaribacter_2010_MID	TBDR_expr_0606_30694_Bacteria_2009_2010_2011_MID	TBDR_expr_0526_835423_Bacteroidetes_2009_2010_MID	460_TBDR_Muricauda_MAR_2010_75_beta-mannan_GH130_5_26_36_9_CE2	TBDR_expr_0414_704131_Formosa_agariphila_2009_MID_LATE	1257_TBDR_Formosa_Hel3_A1_48_sulfated_xylan_GH43_10_5	582_TBDR_Cytophagales_TFI_002_ROOT
Ga0052906_1729_Flavo_MAR_2010_119_alpha-1-1-glucan_GH13_37	1715_TBDR_Flavo_MAR_2010_119_alpha-1-1-glucan_GH13_37		100	42.77	24.3	24.3	24.2	24.61	19.69	25.4	14.83	22.56	24.88	23.77	17.79	23.53	20.56
Ga0052874_1177_Flavo_MAR_2010_105_alpha-1-1-glucan_GH13_37	1172_TBDR_Flavo_MAR_2010_105_alpha-1-1-glucan_GH13_37	100		42.77	24.3	24.3	24.2	24.61	19.69	25.4	14.83	22.56	24.88	23.77	17.79	23.53	20.56
0416_315739	TBDR_expr_0416_315739_Flavobacteriaceae_2011_MID	42.77	42.77		18.33	18.33	18.23	17.42	12.07	19.86	17.98	0	0.68	18.11	11.06	17.05	16.56
Ga0040984_0912_Polaribacter_Hel1_33_96_laminarin_GH16_17_30_3	896_TBDR_Polaribacter_Hel1_33_96_laminarin_GH16_17_30_3	24.3	24.3	18.33		100	99.7	67.5	48.13	53.5	28.1	33.08	35.68	29.14	24.04	28.17	22.52
PHEL49_2085_Polaribacter_Hel1_33_49_laminarin_GH16_17_30_3	2073_TBDR_Polaribacter_Hel1_33_49_laminarin_GH16_17_30_3	24.3	24.3	18.33	100		99.7	67.5	48.13	53.5	28.1	33.08	35.68	29.14	24.04	28.17	22.52
Ga0040983_1853_Polaribacter_Hel1_33_78_laminarin_GH16_17_30_3	1805_TBDR_Polaribacter_Hel1_33_78_laminarin_GH16_17_30_3	24.2	24.2	18.23	99.7	99.7		67.41	48.26	53.4	28.1	33.08	35.68	29.06	24.04	28.35	22.61
0414_717573	TBDR_expr_0414_717573_Polaribacter_2009_MID_LATE	24.61	24.61	17.42	67.5	67.5	67.41		45.19	50.57	27.59	33.08	35.14	28.48	24.94	28.83	23.15
0518_432844	TBDR_expr_0518_432844_Flavobacteriaceae_2009_2010_PRE_MID	19.69	19.69	12.07	48.13	48.13	48.26	45.19		54.67	14.63	36.84	36.22	27.03	23.93	22.93	18.63
P161DRAFT_3474_Polaribacter_Hel1_88_laminarin_GH16_17_30_3	3376_TBDR_Polaribacter_Hel1_88_laminarin_GH16_17_30_3	25.4	25.4	19.86	53.5	53.5	53.4	50.57	54.67		24.32	33.08	33.51	28.35	24.13	27.7	21.88
0504_369818	TBDR_expr_0504_369818_Polaribacter_2010_MID	14.83	14.83	17.98	28.1	28.1	28.1	27.59	14.63	24.32		3.01	3.37	14.26	9.24	15.43	13.2
0606_30694	TBDR_expr_0606_30694_Bacteria_2009_2010_2011_MID	22.56	22.56	0	33.08	33.08	33.08	33.08	36.84	33.08	3.01		99.25	60.15	31.34	37.31	18.8
0526_835423	TBDR_expr_0526_835423_Bacteroidetes_2009_2010_MID	24.88	24.88	0.68	35.68	35.68	35.68	35.14	36.22	33.51	3.37	99.25		52.31	32.45	34.04	19.89
FG28DRAFT_0478_Muricauda_MAR_2010_75_beta-mannan_GH130_5_26_36_9_CE2	460_TBDR_Muricauda_MAR_2010_75_beta-mannan_GH130_5_26_36_9_CE2	23.77	23.77	18.11	29.14	29.14	29.06	28.48	27.03	28.35	14.26	60.15	52.31		25.14	26.96	24.43
0414_704131	TBDR_expr_0414_704131_Formosa_agariphila_2009_MID_LATE	17.79	17.79	11.06	24.04	24.04	24.04	24.94	23.93	24.13	9.24	31.34	32.45	25.14		52.88	21.35
FORMA_02080_Formosa_Hel3_A1_48_sulfated_xylan_GH43_10_5	1257_TBDR_Formosa_Hel3_A1_48_sulfated_xylan_GH43_10_5	23.53	23.53	17.05	28.17	28.17	28.35	28.83	22.93	27.7	15.43	37.31	34.04	26.96	52.88		24.4
Ga0075136_0590_Cytophagales_TFI_002_ROOT	582_TBDR_Cytophagales_TFI_002_ROOT	20.56	20.56	16.56	22.52	22.52	22.61	23.15	18.63	21.88	13.2	18.8	19.89	24.43	21.35	24.4

## Sheet: Fig_8_SusD_identity_matrix
Supplementary Table S4 Protein identity matrix of Figure 8 depicting a tree of expressed SusD-like proteins identified in 0.2 µm filtered bacterioplankton during North Sea spring blooms in 2009-2012 using proteomics (bold). The most closely related SusD-sequences from North Sea Flavobacteriia isolates in this study were integrated in the tree. Protein names correspond to sequence identifier, isol…		SusD_expr_0518_256623_Polaribacter_LATE	698_SusD_Psychroserpens_Hel1_66_laminarin_GH3_16	2152_SusD_Cellulophaga_RHA_52_laminarin_GH3_16	1828_SusD_Formosa_Hel1_33_131_laminarin_GH3_16	SusD_expr_0518_339406_Gramella_forsetii_MID_LATE	2505_SusD_Lutibacter_Hel1_33_5_laminarin_GH16_17_30_2	2215_SusD_Polaribacter_Hel1_85_laminarin_GH16_17_30_2_3	1183_SusD_Polaribacter_KT25b_laminarin_GH16_17_30	1804_SusD_Polaribacter_Hel1_33_78_laminarin_GH16_17_30_3	897_SusD_Polaribacter_Hel1_33_96_laminarin_GH16_17_30_3	2072_SusD_Polaribacter_Hel1_33_49_laminarin_GH16_17_30_3	SusD_expr_0518_224897_Formosa_LATE	SusD_expr_0504_271412_Polaribacter_2010_MID	SusD_expr_0416_306780_Psychroflexus_2009_LATE	SusD_expr_0408_444950_Polaribacter_2010_PRE	SusD_expr_0504_280779_Leeuwenhoekiella_2009_2010_2011_PRE_MID	SusD_expr_0526_488771_Polaribacter_LATE	SusD_expr_0416_303687_Flavobacteriales_bacterium_ALC-1_2012_PRE	461_SusD_Muricauda_MAR_2010_75_beta-mannan_GH130_26_36_5_9_CE2	SusD_expr_0324_397012_Flavobacteria_bacterium_MS024-3C_2011_LATE	SusD_expr_0510_336498_Flavobacteria_bacterium_MS024-3C_2009_MID_LATE	1716_SusD_Flavo_MAR_2010_119_alpha-1-1-glucan_GH13_37	1173_SusD_Flavo_MAR_2010_105_alpha-1-1-glucan_GH13_37	SusD_expr_0510_451843_Maribacter_2011_MID	SusD_expr_0510_320412_Maribacter_MID_LATE	SusD_expr_0518_298042_Psychroflexus_2010_2011_MID	SusD_expr_0428_311601_Flavobacteriaceae_2010_MID	SusD_expr_0526_287809_Psychroflexus_2010_MID_LATE	3599_SusD_Maribacter_forsetii_DSM_18668_alpha-1-4-glucan_GH13_65	866_SusD_Muricauda_MAR_2010_75_alpha-1-4-glucan_GH13_65	SusD_expr_0526_369145_Leeuwenhoekiella_2009_LATE	SusD_expr_0518_443443_Flavobacteriaceae_MID_LATE	1258_SusD_Formosa_Hel3_A1_48_sulfated_xylan_GH43_10_5	583_SusD_Cytophagales_TFI_002_ROOT	SusD_expr_0518_380551_Flavobacteriaceae_2011_LATE	SusD_expr_0518_304303_Flavobacteriaceae_2010_LATE	SusD_expr_0510_248030_Flavobacteriaceae_2012_LATE	SusD_expr_0526_855470_Dyadobacter_2009_LATE	SusD_expr_0428_344573_Formosa_2009_LATE	489_SusD_Muricauda_MAR_2010_75_arabinan_GH51_127
0518_256623	SusD_expr_0518_256623_Polaribacter_LATE		67.13	67.61	65.74	51.1	51.6	45.8	45.78	44.28	44.28	44.28	47.49	42.41	22.28	25.49	23.29	22.26	21.92	24.05	19.44	19.38	19.59	19.59	19.43	18.01	18.45	17.25	18.99	14.9	14.55	18.5	18.85	16.69	13.85	11.31	11.64	13.06	13.06	12.48	12.59
GQ40DRAFT_0704_Psychroserpens_Hel1_66_laminarin_GH3_16	698_SusD_Psychroserpens_Hel1_66_laminarin_GH3_16	67.13		70.24	64.84	48.71	49.01	45.59	47.53	43.97	43.97	43.97	45.04	40.69	22.56	25.49	23.22	23.05	22.83	25.73	18.39	18.34	19.05	19.05	18.6	18.34	18.09	17.41	18.62	15.59	14.92	17.77	18.58	16.83	14.72	11.95	11.64	10.97	14.29	12.14	11.93
JM80DRAFT_2975_Cellulophaga_RHA_52_laminarin_GH3_16	2152_SusD_Cellulophaga_RHA_52_laminarin_GH3_16	67.61	70.24		73.36	50.4	51.9	47.2	48.8	46.15	46.15	46.15	46.33	43.68	21.9	23.53	22.91	23.08	22.51	26.64	19.95	20.24	19.42	19.42	19.68	18.7	19.38	19.23	20.63	16.44	15.92	17.93	18.78	16.95	16.13	13.24	12.05	11.96	14.4	12.45	12.23
FORMB_10080_Formosa_Hel1_33_131_laminarin_GH3_16	1828_SusD_Formosa_Hel1_33_131_laminarin_GH3_16	65.74	64.84	73.36		48.02	48.52	45.51	46.65	44.26	44.26	44.26	43.99	42.83	22.35	21.57	23.52	23.18	22.01	25.86	20.94	20.71	18.88	18.88	19.93	18.34	19.01	18.34	19.2	16.27	15.25	17.71	18.24	17.28	14.56	12.29	11.66	10.75	14.4	10.89	10.88
0518_339406	SusD_expr_0518_339406_Gramella_forsetii_MID_LATE	51.1	48.71	50.4	48.02		78.32	62.97	65.92	40.04	40.04	40.04	42.75	39.74	22.41	19.61	23.76	23.42	21.22	22.66	18.88	19	18.69	18.69	19.11	19.52	18.09	18.07	17.4	15.54	16.06	17.75	18.11	17.85	15.7	10.9	11.35	10.89	11.74	11.75	11.72
Ga0052900_2535_Lutibacter_Hel1_33_5_laminarin_GH16_17_30_2	2505_SusD_Lutibacter_Hel1_33_5_laminarin_GH16_17_30_2	51.6	49.01	51.9	48.52	78.32		64.03	67.01	40.98	40.98	40.98	42.28	40.3	23.06	21.57	24.57	24.91	21.76	23.32	17.99	17.93	18.83	18.83	19.11	18.45	19.1	18.77	18.42	16.9	16.55	18.07	18.25	18.49	16.64	11.21	10.96	10.51	12.15	11.55	11.52
PHEL85_898_Polaribacter_Hel1_85_laminarin_GH16_17_30_2_3	2215_SusD_Polaribacter_Hel1_85_laminarin_GH16_17_30_2_3	45.8	45.59	47.2	45.51	62.97	64.03		77.15	38.43	38.43	38.43	39.89	40.32	21.78	19.3	23.63	23.46	20.59	22.39	18.37	18.32	17.68	17.68	17.88	18.66	18.78	18.29	18.63	16.97	16.47	18.52	18.05	19.63	15.02	11.69	11.3	11.01	10.48	11.44	11.07
Ga0114009_1229_Polaribacter_KT25b_laminarin_GH16_17_30	1183_SusD_Polaribacter_KT25b_laminarin_GH16_17_30	45.78	47.53	48.8	46.65	65.92	67.01	77.15		39.7	39.7	39.7	41.43	40.15	23.37	21.57	23.85	24.02	20.42	22.45	18.5	18.45	18.65	18.65	19.07	18.45	18.58	18.42	18.6	16.21	16.21	17.47	18.35	17.91	14.95	13.32	11.96	11.09	12.9	11.21	11.36
Ga0040983_1852_Polaribacter_Hel1_33_78_laminarin_GH16_17_30_3	1804_SusD_Polaribacter_Hel1_33_78_laminarin_GH16_17_30_3	44.28	43.97	46.15	44.26	40.04	40.98	38.43	39.7		99.81	99.81	66.41	59.74	21.74	19.64	23.88	24.05	23.14	24.5	17.96	17.74	18.27	18.27	18.52	17.58	17.37	17.38	19.25	14.48	14.98	19.55	18.36	17.46	14.91	10.31	10.69	11.19	13.47	11.67	11.28
Ga0040984_0913_Polaribacter_Hel1_33_96_laminarin_GH16_17_30_3	897_SusD_Polaribacter_Hel1_33_96_laminarin_GH16_17_30_3	44.28	43.97	46.15	44.26	40.04	40.98	38.43	39.7	99.81		100	66.41	59.93	21.91	19.64	24.05	24.21	23.14	24.5	17.96	17.74	18.27	18.27	18.52	17.58	17.37	17.55	19.42	14.48	15.14	19.55	18.36	17.46	14.91	10.31	10.69	11.36	13.47	11.67	11.28
PHEL49_2084_Polaribacter_Hel1_33_49_laminarin_GH16_17_30_3	2072_SusD_Polaribacter_Hel1_33_49_laminarin_GH16_17_30_3	44.28	43.97	46.15	44.26	40.04	40.98	38.43	39.7	99.81	100		66.41	59.93	21.91	19.64	24.05	24.21	23.14	24.5	17.96	17.74	18.27	18.27	18.52	17.58	17.37	17.55	19.42	14.48	15.14	19.55	18.36	17.46	14.91	10.31	10.69	11.36	13.47	11.67	11.28
0518_224897	SusD_expr_0518_224897_Formosa_LATE	47.49	45.04	46.33	43.99	42.75	42.28	39.89	41.43	66.41	66.41	66.41		56.1	22.34	20.75	22.45	22.11	23.3	25.08	18.8	18.58	17.6	17.6	17.94	17.74	18.97	19.34	20.9	15.08	16.44	18.64	18.82	15.92	14.24	11.83	11.48	11.76	13.88	11.94	11.19
0504_271412	SusD_expr_0504_271412_Polaribacter_2010_MID	42.41	40.69	43.68	42.83	39.74	40.3	40.32	40.15	59.74	59.93	59.93	56.1		20.5	21.43	22.95	22.3	21.7	22.89	18.61	18.23	16.28	16.28	17.64	15.76	16.69	16.86	18.89	14.36	14.19	18.21	17.37	17.67	14.77	11.02	11.73	11.67	15.35	11.81	11.09
0416_306780	SusD_expr_0416_306780_Psychroflexus_2009_LATE	22.28	22.56	21.9	22.35	22.41	23.06	21.78	23.37	21.74	21.91	21.91	22.34	20.5		36.54	52.46	51.93	53.17	50.88	19.51	19.62	18.53	18.53	17.24	16.88	15.76	15.92	16.88	15.35	15.03	16.69	16.73	16.67	14.18	10.49	10.62	10.96	10.29	10.62	9.98
0408_444950	SusD_expr_0408_444950_Polaribacter_2010_PRE	25.49	25.49	23.53	21.57	19.61	21.57	19.3	21.57	19.64	19.64	19.64	20.75	21.43	36.54		94.12	82.35	46.33	45.1	19.61	19.61	27.45	27.45	21.15	29.41	22.22	22.22	22.22	19.61	19.61	9.43	11.32	8.62	22.22	15.95	18.52	16.98	0	5.88	17.65
0504_280779	SusD_expr_0504_280779_Leeuwenhoekiella_2009_2010_2011_PRE_MID	23.29	23.22	22.91	23.52	23.76	24.57	23.63	23.85	23.88	24.05	24.05	22.45	22.95	52.46	94.12		89.38	55.74	49.21	17.41	17.52	17.7	17.7	17.21	17.49	16.64	16.96	16.96	15.8	16.27	17.07	17.43	17.45	14.9	11.59	11.68	11.6	10.95	9.95	10.63
0526_488771	SusD_expr_0526_488771_Polaribacter_LATE	22.26	23.05	23.08	23.18	23.42	24.91	23.46	24.02	24.05	24.21	24.21	22.11	22.3	51.93	82.35	89.38		56.48	48.34	17.73	17.83	17.07	17.07	17.21	17.33	16.96	16.8	17.12	15.32	16.27	16.91	16.78	17.14	14.29	11.87	10.95	11.09	10.58	9.27	10.63
0416_303687	SusD_expr_0416_303687_Flavobacteriales_bacterium_ALC-1_2012_PRE	21.92	22.83	22.51	22.01	21.22	21.76	20.59	20.42	23.14	23.14	23.14	23.3	21.7	53.17	46.33	55.74	56.48		51.41	17.45	17.23	17.09	17.09	16.63	16.18	15.65	15.13	16.32	15.69	15.86	15.96	15.82	15.89	12.97	10.86	10.67	10.66	11.48	11.65	11.27
FG28DRAFT_0479_Muricauda_MAR_2010_75_beta-mannan_GH130_26_36_5_9_CE2	461_SusD_Muricauda_MAR_2010_75_beta-mannan_GH130_26_36_5_9_CE2	24.05	25.73	26.64	25.86	22.66	23.32	22.39	22.45	24.5	24.5	24.5	25.08	22.89	50.88	45.1	49.21	48.34	51.41		18.64	18.75	18.46	18.46	17.33	17.44	17.44	17.77	17.93	15.87	15.56	14.52	15.2	15.65	15.18	11.3	10	10.39	11.96	10.25	10.26
0324_397012	SusD_expr_0324_397012_Flavobacteria_bacterium_MS024-3C_2011_LATE	19.44	18.39	19.95	20.94	18.88	17.99	18.37	18.5	17.96	17.96	17.96	18.8	18.61	19.51	19.61	17.41	17.73	17.45	18.64		98.38	58.83	58.83	59.33	53.5	23.16	23.92	24.1	24.15	24.83	14.58	15.62	14.66	16.08	9.04	10.22	10.6	9.79	11.19	11.36
0510_336498	SusD_expr_0510_336498_Flavobacteria_bacterium_MS024-3C_2009_MID_LATE	19.38	18.34	20.24	20.71	19	17.93	18.32	18.45	17.74	17.74	17.74	18.58	18.23	19.62	19.61	17.52	17.83	17.23	18.75	98.38		59.14	59.14	59.85	54.19	23.12	24.05	24.05	24.11	24.96	14.52	15.4	14.93	16.03	8.97	10.18	10.55	9.7	11.15	11.32
Ga0052906_1730_Flavo_MAR_2010_119_alpha-1-1-glucan_GH13_37	1716_SusD_Flavo_MAR_2010_119_alpha-1-1-glucan_GH13_37	19.59	19.05	19.42	18.88	18.69	18.83	17.68	18.65	18.27	18.27	18.27	17.6	16.28	18.53	27.45	17.7	17.07	17.09	18.46	58.83	59.14		100	58.69	58.1	22.3	22.36	22.88	23.81	22.62	14.21	15.92	14.31	15.74	11.95	10.55	13.21	9.33	10.07	11.66
Ga0052874_1178_Flavo_MAR_2010_105_alpha-1-1-glucan_GH13_37	1173_SusD_Flavo_MAR_2010_105_alpha-1-1-glucan_GH13_37	19.59	19.05	19.42	18.88	18.69	18.83	17.68	18.65	18.27	18.27	18.27	17.6	16.28	18.53	27.45	17.7	17.07	17.09	18.46	58.83	59.14	100		58.69	58.1	22.3	22.36	22.88	23.81	22.62	14.21	15.92	14.31	15.74	11.95	10.55	13.21	9.33	10.07	11.66
0510_451843	SusD_expr_0510_451843_Maribacter_2011_MID	19.43	18.6	19.68	19.93	19.11	19.11	17.88	19.07	18.52	18.52	18.52	17.94	17.64	17.24	21.15	17.21	17.21	16.63	17.33	59.33	59.85	58.69	58.69		54.53	23.67	23.92	24.1	22.11	21.93	14.16	14.55	13.93	16.53	11.84	12.04	12.18	11.11	11.31	11.33
0510_320412	SusD_expr_0510_320412_Maribacter_MID_LATE	18.01	18.34	18.7	18.34	19.52	18.45	18.66	18.45	17.58	17.58	17.58	17.74	15.76	16.88	29.41	17.49	17.33	16.18	17.44	53.5	54.19	58.1	58.1	54.53		23.97	24.57	23.18	22.24	22.92	15.22	15.73	14.13	15.4	11.35	11.52	11.96	9.33	9.72	11.84
0518_298042	SusD_expr_0518_298042_Psychroflexus_2010_2011_MID	18.45	18.09	19.38	19.01	18.09	19.1	18.78	18.58	17.37	17.37	17.37	18.97	16.69	15.76	22.22	16.64	16.96	15.65	17.44	23.16	23.12	22.3	22.3	23.67	23.97		86.02	77.01	45.09	44.36	15.7	15.54	14.77	13.53	11.58	12.19	12.32	9.36	10.76	11.36
0428_311601	SusD_expr_0428_311601_Flavobacteriaceae_2010_MID	17.25	17.41	19.23	18.34	18.07	18.77	18.29	18.42	17.38	17.55	17.55	19.34	16.86	15.92	22.22	16.96	16.8	15.13	17.77	23.92	24.05	22.36	22.36	23.92	24.57	86.02		77.52	46.32	46.14	15.17	15.36	14.26	14.13	11.49	12.33	12.81	9.96	10.7	11.13
0526_287809	SusD_expr_0526_287809_Psychroflexus_2010_MID_LATE	18.99	18.62	20.63	19.2	17.4	18.42	18.63	18.6	19.25	19.42	19.42	20.9	18.89	16.88	22.22	16.96	17.12	16.32	17.93	24.1	24.05	22.88	22.88	24.1	23.18	77.01	77.52		44.12	43.2	16.38	14.32	15.08	15.07	12.09	12.72	12.1	9.96	10.88	11.3
P177DRAFT_03617_Maribacter_forsetii_DSM_18668_alpha-1-4-glucan_GH13_65	3599_SusD_Maribacter_forsetii_DSM_18668_alpha-1-4-glucan_GH13_65	14.9	15.59	16.44	16.27	15.54	16.9	16.97	16.21	14.48	14.48	14.48	15.08	14.36	15.35	19.61	15.8	15.32	15.69	15.87	24.15	24.11	23.81	23.81	22.11	22.24	45.09	46.32	44.12		71.32	11.43	13.33	12.77	15.02	11.89	10	10.55	8.63	10.09	9.35
FG28DRAFT_0887_Muricauda_MAR_2010_75_alpha-1-4-glucan_GH13_65	866_SusD_Muricauda_MAR_2010_75_alpha-1-4-glucan_GH13_65	14.55	14.92	15.92	15.25	16.06	16.55	16.47	16.21	14.98	15.14	15.14	16.44	14.19	15.03	19.61	16.27	16.27	15.86	15.56	24.83	24.96	22.62	22.62	21.93	22.92	44.36	46.14	43.2	71.32		12.46	13.84	14.08	13.62	12.76	10.38	10.9	8.99	9.06	10.68
0526_369145	SusD_expr_0526_369145_Leeuwenhoekiella_2009_LATE	18.5	17.77	17.93	17.71	17.75	18.07	18.52	17.47	19.55	19.55	19.55	18.64	18.21	16.69	9.43	17.07	16.91	15.96	14.52	14.58	14.52	14.21	14.21	14.16	15.22	15.7	15.17	16.38	11.43	12.46		64.03	52.94	13.39	10.8	11.11	11.76	9.8	9.14	10.34
0518_443443	SusD_expr_0518_443443_Flavobacteriaceae_MID_LATE	18.85	18.58	18.78	18.24	18.11	18.25	18.05	18.35	18.36	18.36	18.36	18.82	17.37	16.73	11.32	17.43	16.78	15.82	15.2	15.62	15.4	15.92	15.92	14.55	15.73	15.54	15.36	14.32	13.33	13.84	64.03		48.85	13.11	11.37	10.55	11.6	9.02	9.66	10.01
FORMA_02070_Formosa_Hel3_A1_48_sulfated_xylan_GH43_10_5	1258_SusD_Formosa_Hel3_A1_48_sulfated_xylan_GH43_10_5	16.69	16.83	16.95	17.28	17.85	18.49	19.63	17.91	17.46	17.46	17.46	15.92	17.67	16.67	8.62	17.45	17.14	15.89	15.65	14.66	14.93	14.31	14.31	13.93	14.13	14.77	14.26	15.08	12.77	14.08	52.94	48.85		13.86	10.72	10.31	11.31	9.38	8.88	9.21
Ga0075136_0591_Cytophagales_TFI_002	583_SusD_Cytophagales_TFI_002_ROOT	13.85	14.72	16.13	14.56	15.7	16.64	15.02	14.95	14.91	14.91	14.91	14.24	14.77	14.18	22.22	14.9	14.29	12.97	15.18	16.08	16.03	15.74	15.74	16.53	15.4	13.53	14.13	15.07	15.02	13.62	13.39	13.11	13.86		9.79	9.72	9.44	10.31	8.91	8.75
0518_380551	SusD_expr_0518_380551_Flavobacteriaceae_2011_LATE	11.31	11.95	13.24	12.29	10.9	11.21	11.69	13.32	10.31	10.31	10.31	11.83	11.02	10.49	15.95	11.59	11.87	10.86	11.3	9.04	8.97	11.95	11.95	11.84	11.35	11.58	11.49	12.09	11.89	12.76	10.8	11.37	10.72	9.79		80.45	75.74	43.17	30.31	31.87
0518_304303	SusD_expr_0518_304303_Flavobacteriaceae_2010_LATE	11.64	11.64	12.05	11.66	11.35	10.96	11.3	11.96	10.69	10.69	10.69	11.48	11.73	10.62	18.52	11.68	10.95	10.67	10	10.22	10.18	10.55	10.55	12.04	11.52	12.19	12.33	12.72	10	10.38	11.11	10.55	10.31	9.72	80.45		77.06	39.89	31.1	30.45
0510_248030	SusD_expr_0510_248030_Flavobacteriaceae_2012_LATE	13.06	10.97	11.96	10.75	10.89	10.51	11.01	11.09	11.19	11.36	11.36	11.76	11.67	10.96	16.98	11.6	11.09	10.66	10.39	10.6	10.55	13.21	13.21	12.18	11.96	12.32	12.81	12.1	10.55	10.9	11.76	11.6	11.31	9.44	75.74	77.06		38.25	31.4	30.6
0526_855470	SusD_expr_0526_855470_Dyadobacter_2009_LATE	13.06	14.29	14.4	14.4	11.74	12.15	10.48	12.9	13.47	13.47	13.47	13.88	15.35	10.29	0	10.95	10.58	11.48	11.96	9.79	9.7	9.33	9.33	11.11	9.33	9.36	9.96	9.96	8.63	8.99	9.8	9.02	9.38	10.31	43.17	39.89	38.25		25.77	25.12
0428_344573	SusD_expr_0428_344573_Formosa_2009_LATE	12.48	12.14	12.45	10.89	11.75	11.55	11.44	11.21	11.67	11.67	11.67	11.94	11.81	10.62	5.88	9.95	9.27	11.65	10.25	11.19	11.15	10.07	10.07	11.31	9.72	10.76	10.7	10.88	10.09	9.06	9.14	9.66	8.88	8.91	30.31	31.1	31.4	25.77		32.29
FG28DRAFT_0509_Muricauda_MAR_2010_75_arabinan_GH51_127	489_SusD_Muricauda_MAR_2010_75_arabinan_GH51_127	12.59	11.93	12.23	10.88	11.72	11.52	11.07	11.36	11.28	11.28	11.28	11.19	11.09	9.98	17.65	10.63	10.63	11.27	10.26	11.36	11.32	11.66	11.66	11.33	11.84	11.36	11.13	11.3	9.35	10.68	10.34	10.01	9.21	8.75	31.87	30.45	30.6	25.12	32.29
