# Supplementary material for: Polysaccharide utilization loci of North Sea Flavobacteriia as basis for using SusC/D-protein expression for predicting major phytoplankton glycans
Source: ISME J. 2018 Aug 15;13(1):76–91. doi: 10.1038/s41396-018-0242-6 (PMC6298971; doi:10.1038/s41396-018-0242-6)
Supplement: Supplementary file 9 — Supplementary Table S5 [file 41396_2018_242_MOESM9_ESM.xlsx]

## Sheet: Genomes
Organism	weblink	16S tree order	Isolation source	location	Cultivation method	Cultivation medium	Gliding motility	Gliding type	Sequencing platform	Genome size [bp]	Genome size [Kbp]	Genome size [Mbp]	Gene count	No. of scaffolds	16S rRNA operons	No. of PULs	Sulfa-tases	Histidine kinases	Mannitol 2-dehydrog.	Bacterio-rhodopsin	CAZymes	Degrad. CAZYmes	Degrad. CAZYmes/Mb	Degrad. CAZYme families	Degrad. CAZYme families/Mb	Peptidases	Peptidases/Mb	Peptidase:CAZyme ratio	comment	laminarin	alginate	starch, glycogen	α-mannan	β-mannan	other mannose-rich substrates	FCSP	β-xylose	rhamnose	pectin	α-galactan	carrageenan	fructose	chitin	N-acetyl-glucosamin	sialic acid oligosaccharides	trehalose	digeneaside		Organism
Polaribacter sp. Hel1_88	JGI link	1	seawater	Helgoland	96 pin	HaHa agar	-	-	PB RS, Illu HiSeq 2500	3996527	3996.53	3.99653	3552	1	3	7	26	28	0	1	127	70	17.5152	30	7.50652	167	41.7863	1.31496	many sulfatases, PUL for alginate	+	+	+						+		+									Polaribacter sp. Hel1_88
Polaribacter sp. KT25b	https://img.jgi.doe.gov/cgi-bin/m/main.cgi?section=TaxonDetail&page=taxonDetail&taxon_oid=2667527435	2	seawater	Helgoland	plating	ASM Schut			Pacbio RS	3951460	3951.46	3.95146	3545	1	3	11	40	20	1	0	146	90	22.7764	40	10.1228	142	35.9361	0.972603	many sulfatases, PULs for alginate, fucoidan	+	+	+				+				+	+						+		Polaribacter sp. KT25b
Polaribacter sp. Hel1_85	-	3	seawater	Helgoland	96 pin	HaHa agar	+	even around the colony	454 + Sanger	3914068	3914.07	3.91407	3440	4	4	8	31	37	1	0	139	73	18.6507	32	8.17564	162	41.3892	1.16547	many sulfatases, PULs for alginate, fucoidan	+	+	+				+													Polaribacter sp. Hel1_85
Polaribacter sp. Hel1_33_49	-	4	seawater	Helgoland	dil.-to-ext.	liquid Haha medium	-	-	454 + Sanger	3012752	3012.75	3.01275	2620	2	3	5	12	24	0	1	105	50	16.5961	20	6.63845	136	45.1415	1.29524	significantly fewer sulfatases, no alginate or fucoidan	+		+			+														Polaribacter sp. Hel1_33_49
Polaribacter sp. Hel1_33_78	https://img.jgi.doe.gov/cgi-bin/mer/main.cgi?section=TaxonDetail&page=taxonDetail&taxon_oid=2634166548	5	seawater	Helgoland	dil.-to-ext.	liquid Haha medium		aggregate formation	Pacbio RS	3227823	3227.82	3.22782	2875	1	3	6	7	11	0	1	107	51	15.8001	21	6.50593	149	46.1611	1.39252	significantly fewer sulfatases, no alginate or fucoidan	+					+									+					Polaribacter sp. Hel1_33_78
Polaribacter sp. Hel1_33_96	JGI link	6	seawater	Helgoland	dil.-to-ext.	liquid Haha medium		adherent to tube wall	Pacbio RS	3095995	3095.99	3.09599	2739	1	4	4	7	12	0	1	104	50	16.1499	22	7.10595	135	43.6047	1.29808	significantly fewer sulfatases, no alginate or fucoidan	+		+			+														Polaribacter sp. Hel1_33_96
Tenacibaculum sp. MAR_2009_124	https://img.jgi.doe.gov/cgi-bin/mer/main.cgi?section=TaxonDetail&page=taxonDetail&taxon_oid=2634166274	7	phytoplankton 20 μm	Sylt, List	plating	NAG	+	fast spreading as thin film	Pacbio RS	5524492	5524.49	5.52449	4714	8	6	7	8	36	0	0	117	55	9.95567	34	6.15441	226	40.9087	1.93162	Chitin, laminarin, starch, GH20 PUL	+		+								+			+	+					Tenacibaculum sp. MAR_2009_124
Tenacibaculum sp. MAR_2010_89	https://img.jgi.doe.gov/cgi-bin/mer/main.cgi?section=TaxonDetail&page=taxonDetail&taxon_oid=2634166900	8	porewater	Sylt, West beach	96 pin	HaHa agar	-	-	Pacbio RS	4172912	4172.91	4.17291	3748	5	7	2	1	34	0	0	84	26	6.23066	21	5.03246	200	47.9282	2.38095	GH20 PUL, GH18 and GH19 in genome (chitin), chitin binding CBM12														+	+					Tenacibaculum sp. MAR_2010_89
Tenacibaculum sp. MAR_2010_205	JGI link	9	seawater	Sylt, List	96 pin	HaHa agar	-	-	Pacbio RS	3240681	3240.68	3.24068	3085	3	6	1	1	21	0	0	47	15	4.62866	12	3.70293	128	39.4979	2.7234	GH20 PUL, GH18 and GH19 in genome (chitin), chitin binding CBM12															+					Tenacibaculum sp. MAR_2010_205
Lutibacter sp. Hel1_33_5	JGI link	10	seawater	Helgoland	dil.-to-ext.	liquid Haha medium	-	-	Pacbio RS	3101420	3101.42	3.10142	2729	1	2	4	4	37	0	0	97	38	12.2525	24	7.73839	131	42.2387	1.35052		+	+				+	+													Lutibacter sp. Hel1_33_5
Flavobacteriaceae bacterium sp. Hel1_10	JGI link	11	seawater	Helgoland	96 pin	HaHa agar	-	-	PB RS, Illu HiSeq 2000&2500	4106053	4106.05	4.10605	3688	1	2	10	1	29	0	1	182	88	21.4318	39	9.49817	167	40.6717	0.917582	Huge xylosidase and xylanase rich PUL, other sugars: galactose, ribulose, glucoronic acid, alpha- and beta-glucose	+		+		+			+		+			+							Flavobacteriaceae bacterium sp. Hel1_10
Flavobacteriaceae bacterium sp. MAR_2010_10	JGI link	12	porewater	Sylt, West beach	96 pin	HaHa agar	-	-	Pacbio RS	3286688	3286.69	3.28669	2988	1	2	1	0	34	0	0	88	19	5.7809	13	3.95535	177	53.8536	2.01136							+														Flavobacteriaceae bacterium sp. MAR_2010_10
Flavobacteriaceae bacterium sp. MAR_2010_118	JGI link	13	porewater	Sylt, West beach	96 pin	HaHa agar	-	-	Pacbio RS	3318152	3318.15	3.31815	2989	1	2	1	0	31	0	0	97	23	6.93157	16	4.82196	202	60.8773	2.08247		+																			Flavobacteriaceae bacterium sp. MAR_2010_118
Lacinutrix sp. Hel1_90	JGI link	14	seawater	Helgoland	96 pin	HaHa agar	-	-	Pacbio RS	3819763	3819.76	3.81976	3506	2	3	4	1	30	0	1	109	35	9.16287	19	4.97413	169	44.2436	1.55046		+		+												+					Lacinutrix sp. Hel1_90
Olleya sp. Hel1_94	JGI link	15	seawater	Helgoland	96 pin	HaHa agar	-	-	Pacbio RS	3564561	3564.56	3.56456	3331	2	6	5	0	25	0	0	112	37	10.38	23	6.45241	145	40.6782	1.29464	PULs: laminarin, alginate, starch, xyloglucose	+	+	+															+		Olleya sp. Hel1_94
Winogradskyella sp. RHA_55	JGI link	16	mussel surface	Sylt, List, Beach	plating	2216E	-	-	Pacbio RS	3688345	3688.34	3.68834	3258	1	3	6	4	10	0	0	131	40	10.845	23	6.23586	162	43.9221	1.23664				+															+		Winogradskyella sp. RHA_55
Psychroserpens sp. Hel1_66	JGI link	17	seawater	Helgoland	96 pin	HaHa agar	-	-	Pacbio RS	3842990	3842.99	3.84299	3475	1	2	6	2	34	0	1	146	48	12.4903	28	7.28599	173	45.017	1.18493		+		+							+										Psychroserpens sp. Hel1_66
Flavobacteriaceae bacterium sp. MAR_2010_105	JGI link	18	porewater	Sylt, West beach	96 pin	HaHa agar	-	-	Pacbio RS	3306947	3306.95	3.30695	2964	1	2	11	4	26	0	0	133	64	19.3532	30	9.07181	158	47.7782	1.18797		+	+	+											+		+	+			Flavobacteriaceae bacterium sp. MAR_2010_105
Flavobacteriaceae bacterium sp. MAR_2010_119	JGI link	19	porewater	Sylt, West beach	96 pin	HaHa agar	-	-	Pacbio RS	3210171	3210.17	3.21017	2863	1	2	9	2	24	0	0	119	50	15.5755	26	8.09926	162	50.4646	1.36134		+	+												+			+			Flavobacteriaceae bacterium sp. MAR_2010_119
Flavobacteriaceae bacterium sp. MAR_2010_188	https://img.jgi.doe.gov/cgi-bin/m/main.cgi?section=TaxonDetail&page=taxonDetail&taxon_oid=2667527226	20	porewater	Sylt, West beach	96 pin	HaHa agar	-	-	Pacbio RS	3817562	3817.56	3.81756	3387	1	2	6	1	18	0	0	148	49	12.8354	29	7.59647	196	51.3417	1.32432		+															+	+			Flavobacteriaceae bacterium sp. MAR_2010_188
Formosa sp. Hel1_33_131	-	21	seawater	Helgoland	dil.-to-ext.	liquid Haha medium	-	-	454 + Sanger	2735158	2735.16	2.73516	2591	1	2	5	7	5	0	1	63	24	8.77463	13	4.75292	114	41.6795	1.80952	5 PULs, 7 sulfatases	+					+								+						Formosa sp. Hel1_33_131 (Formosa clade B)
Formosa sp. Hel3_A1_48	-	22	seawater	Helgoland	dil.-to-ext.	liquid Haha medium	-	-	454 + Sanger	2016454	2016.45	2.01645	1894	1	2	7	16	3	0	1	66	33	16.3654	17	8.43064	91	45.1287	1.37879	1 PUL, no sulfatases	+							+												Formosa sp. Hel3_A1_48 (Formosa clade A)
Formosa sp. Hel1_31_208	https://img.jgi.doe.gov/cgi-bin/mer/main.cgi?section=TaxonDetail&page=taxonDetail&taxon_oid=2634166173	23	seawater	Helgoland	dil.-to-ext.	liquid Haha medium	-	-	Pacbio RS	3098671	3098.67	3.09867	2854	1	2	1	0	7	0	1	92	25	8.06797	18	5.80894	181	58.4121	1.96739	7 PULs, 16 sulfatases	+																			Formosa sp. Hel1_31_208 (Formosa clade C)
Dokdonia sp. Hel1_5	JGI link	24	seawater	Helgoland	96 pin	HaHa agar	-	-	PB RS, Illu HiSeq 2000&2500	3584841	3584.84	3.58484	3252	1	3	0	0	33	0	0	98	19	5.3001	14	3.90533	182	50.7693	1.85714	no sulfatases in Dokdonia species																				Dokdonia sp. Hel1_5
Dokdonia sp. Hel1_53	JGI link	25	seawater	Helgoland	96 pin	HaHa agar	-	-	Pacbio RS	2932582	2932.58	2.93258	2673	1	4	0	0	24	0	0	89	22	7.50192	14	4.77395	140	47.7395	1.57303	2 out of 3 have no clear cut PUL																				Dokdonia sp. Hel1_53
Dokdonia sp. Hel1_63	JGI link	26	seawater	Helgoland	96 pin	HaHa agar	-	-	Pacbio RS	3472909	3472.91	3.47291	3130	1	6	2	0	27	0	2	103	28	8.06241	21	6.0468	156	44.9191	1.51456			+	+																	Dokdonia sp. Hel1_63
Aquimarina sp. MAR_2010_214	JGI link	27	seawater	Sylt, List	96 pin	HaHa agar	-	-	Pacbio RS	5982454	5982.45	5.98245	5319	1	3	9	0	47	0	0	133	55	9.19355	25	4.17889	269	44.9648	2.02256	Chitin degradation	+		+			+								+						Aquimarina sp. MAR_2010_214
Muricauda sp. MAR_2010_75	JGI link	28	seawater	Sylt, List	96 pin	HaHa agar	-	-	Pacbio RS	4424696	4424.7	4.4247	4028	1	2	10	5	39	0	0	140	72	16.2723	38	8.58816	194	43.8448	1.38571	THE Beta-mannan PUL (3x GH26 beta-mannanases, GH130 manno-/mannanoligosaccharide phosphorylase), closely related TBDR+SusD proteins expressed, substrate incubation by Greta showed strong reaction to (beta-)galactomannan. 2 beta-xylan-PULs (one likely xyloglucuronan-PUL)			+		+			+	+						+					Muricauda sp. MAR_2010_75
Flavobacteriaceae bacterium sp. MAR_2009_75	JGI link	29	phytoplankton 20 μm	Sylt, List	plating	SYL	+	flame-like gliding pattern	Pacbio RS	4764584	4764.58	4.76458	4049	1	2	22	44	34	1	0	189	112	23.5068	50	10.4941	186	39.038	0.984127			+					+	+	+	+					+					Flavobacteriaceae bacterium sp. MAR_2009_75
Zobellia amurskyensis MAR_2009_138	JGI link	30	phytoplankton 20 μm	Sylt, List	plating	cellobiose	-	-	Pacbio RS	5358002	5358	5.358	4409	2	3	40	95	56	0	0	236	154	28.7421	52	9.70511	181	33.7812	0.766949			+	+				+	+	+			+				+		+		Zobellia amurskyensis MAR_2009_138
Maribacter forsetii DSM_18668	JGI link	31	seawater	Helgoland	plating	2216E	+	rhizoid spreading along along the streaking	PB RS, Illu HiSeq 2000&2500	4514366	4514.37	4.51437	3903	1	3	9	12	48	0	0	118	59	13.0694	35	7.75303	195	43.1954	1.65254	relatively small contained fucoidan PUL (one SusCD pair)		+	+			+	+											+		Maribacter forsetii DSM_18668
Maribacter dokdonensis MAR_2009_71	https://img.jgi.doe.gov/cgi-bin/m/main.cgi?section=TaxonDetail&page=taxonDetail&taxon_oid=2667527236	32	phytoplankton 20 μm	Sylt, List	plating	NAG	+	rhizoid spreading along along the streaking	Pacbio RS	4622542	4622.54	4.62254	4010	2	3	9	28	34	1	0	145	77	16.6575	35	7.57159	207	44.7806	1.42759	very big, highly sulfated fucoidan PUL (four SusCD pairs)		+	+				+	+										+		Maribacter dokdonensis MAR_2009_71
Maribacter dokdonensis MAR_2009_60	https://img.jgi.doe.gov/cgi-bin/m/main.cgi?section=TaxonDetail&page=taxonDetail&taxon_oid=2675903128	33	phytoplankton 20 μm	Sylt, List	plating	NAG	-	-	Pacbio RS	4505700	4505.7	4.5057	3961	1	3	8	20	30	1	0	146	74	16.4236	37	8.21182	189	41.9469	1.29452	very big, highly sulfated fucoidan PUL (four SusCD pairs)		+	+				+	+										+		Maribacter dokdonensis MAR_2009_60
Maribacter sp. MAR_2009_72	JGI link	34	phytoplankton 20 μm	Sylt, List	plating	glucose	-	-	Pacbio RS	4347041	4347.04	4.34704	3736	1	3	9	14	48	0	0	159	82	18.8634	38	8.74158	197	45.3182	1.23899	no clear fucoidan PUL (one sulfated GH29 PUL, but GH95 and 117 missing)			+					+	+	+						+				Maribacter sp. MAR_2009_72
Maribacter sp. Hel1_7	JGI link	35	seawater	Helgoland	96 pin	HaHa agar	+	rhizoid spreading along along the streaking	PB RS, Illu HiSeq 2500	4775040	4775.04	4.77504	4226	3	4	12	8	45	0	0	144	72	15.0784	39	8.16747	204	42.7222	1.41667	no clear fucoidan PUL (one sulfated GH29 PUL, but GH95 and 117 missing)		+	+	+		+	+	+					+					+		Maribacter sp. Hel1_7
Arenibacter palladensis MAR_2009_79	JGI link	36	phytoplankton 20 μm	Sylt, List	plating	glucose	-	-	Pacbio RS	5354411	5354.41	5.35441	4450	1	3	25	60	38	0	0	189	117	21.8511	47	8.77781	186	34.7377	0.984127			+	+			+	+		+	+			+		+	+				Arenibacter palladensis MAR_2009_79
Cellulophaga sp. Hel1_12	JGI link	37	seawater	Helgoland	96 pin	HaHa agar	-	-	Pacbio RS	4031126	4031.13	4.03113	3566	1	3	5	11	29	0	1	96	46	11.4112	26	6.44981	202	50.1101	2.10417		+		+					+	+											Cellulophaga sp. Hel1_12
Cellulophaga sp. RHA_19	JGI link	38	red algae (Polysiphonia lanosa) from 20µm phytoplankton net	Sylt, List, Beach	plating	CAA	+	rhizoid spreading along along the streaking	Pacbio RS	3934755	3934.76	3.93476	3470	1	4	12	27	22	1	0	133	73	18.5526	37	9.40338	143	36.3428	1.07519			+	+			+	+				+	+						+		Cellulophaga sp. RHA_19
Cellulophaga sp. RHA_52	JGI link	39	phytoplankton 20 μm	Sylt, List	plating	2216E	+	thin film spreading or as waves	Pacbio RS	3733251	3733.25	3.73325	3316	1	4	9	14	35	0	0	119	62	16.6075	31	8.30375	145	38.8401	1.21849		+	+					+					+						+		Cellulophaga sp. RHA_52
Ulvibacter sp. MAR_2010_11	JGI link	40	porewater	Sylt, West beach	96 pin	HaHa agar	-	-	Pacbio RS	3033586	3033.59	3.03359	2826	1	2	0	3	22	0	0	83	16	5.27429	13	4.28536	156	51.4243	1.87952																					Ulvibacter sp. MAR_2010_11
Gramella forsetii KT0803	-	41	seawater	Helgoland	dil.-to-ext.	ASM Schut			454 + Sanger	3798470	3798.47	3.79847	3429	1	3	10	2	37	0	0	151	63	16.5856	27	7.10813	160	42.1222	1.0596	CBM16 Binding to cellulose and glucomannan	+	+	+				+	+					+							Gramella forsetii KT0803
Gramella sp. MAR_2010_102	https://img.jgi.doe.gov/cgi-bin/mer/main.cgi?section=TaxonDetail&page=taxonDetail&taxon_oid=2634166337	42	porewater	Sylt, West beach	96 pin	HaHa agar	+	rhizoid spreading along along the streaking	Pacbio RS	3545081	3545.08	3.54508	3264	1	3	5	2	8	1	0	140	46	12.9757	22	6.20578	169	47.6717	1.20714		+		+												+					Gramella sp. MAR_2010_102
Gramella sp. MAR_2010_147	https://img.jgi.doe.gov/cgi-bin/mer/main.cgi?section=TaxonDetail&page=taxonDetail&taxon_oid=2634166336	43	porewater	Sylt, West beach	96 pin	HaHa agar	-	-	Pacbio RS	3158483	3158.48	3.15848	2889	1	3	7	5	7	0	0	128	54	17.0968	27	8.54841	150	47.4912	1.17188		+		+							+					+					Gramella sp. MAR_2010_147
Gramella sp. Hel1_59	JGI link	44	seawater	Helgoland	96 pin	HaHa agar	+	rhizoid spreading along along the streaking	Pacbio RS	3436904	3436.9	3.4369	3260	1	3	3	0	26	0	0	128	42	12.2203	27	7.85591	163	47.4264	1.27344	few sulfatases	+		+							+										Gramella sp. Hel1_59
Salegentibacter sp. Hel1_6	JGI link	45	seawater	Helgoland	96 pin	HaHa agar	-	-	Pacbio RS	4212161	4212.16	4.21216	3821	1	3	9	1	33	0	1	178	81	19.23	37	8.78409	167	39.6471	0.938202	THE alpha-mannan PUL (expression shown with alpha-mannan (yeast-derived))	+		+	+	+	+		+					+							Salegentibacter sp. Hel1_6
Gillisia sp. Hel1_29	JGI link	46	seawater	Helgoland	96 pin	HaHa agar	-	-	PB RS, Illu HiSeq 2500	3959304	3959.3	3.9593	3613	9	4	4	0	29	0	0	125	30	7.57709	17	4.29368	167	42.1791	1.336		+		+																	Gillisia sp. Hel1_29
Gillisia sp. Hel1_33_143	https://img.jgi.doe.gov/cgi-bin/mer/main.cgi?section=TaxonDetail&page=taxonDetail&taxon_oid=2634166549	47	seawater	Helgoland	dil.-to-ext.	liquid Haha medium	-	-	Pacbio RS	3475961	3475.96	3.47596	3266	1	5	3	1	11	0	0	119	31	8.9184	18	5.17842	157	45.1674	1.31933	almost no sulfatases	+		+																	Gillisia sp. Hel1_33_143
Gillisia sp. Hel1_86	JGI link	48	seawater	Helgoland	96 pin	HaHa agar	-	-	Pacbio RS	4245106	4245.11	4.24511	3964	1	3	8	0	28	0	0	135	52	12.2494	27	6.36027	161	37.926	1.19259		+	+	+										+					+		Gillisia sp. Hel1_86
Leeuwenhoekiella sp. MAR_2009_132	JGI link	49	phytoplankton 20 μm	Sylt, List	plating	cellobiose	-	-	PB RS, Illu HiSeq 2000&2500	4310829	4310.83	4.31083	3786	8	4	17	6	35	0	1	205	117	27.141	53	12.2946	160	37.1158	0.780488	many degradative CAZyme families in many PULs, few sulfatates	+	+	+		+			+		+					+					Leeuwenhoekiella sp. MAR_2009_132
Flavimarina sp. Hel1_48	JGI link	50	seawater	Helgoland	96 pin	HaHa agar	+	outwards push even around the colony	PB RS, Illu HiSeq 2000&2500	4140757	4140.76	4.14076	3654	4	2	15	0	28	0	0	214	104	25.1162	50	12.0751	174	42.0213	0.813084	many degradative CAZyme families in many PULs, no sulfatates			+		+	+		+		+						+				Flavimarina sp. Hel1_48
Nonlabens sp. Hel1_56	JGI link	51	seawater	Helgoland	96 pin	HaHa agar	-	-	Pacbio RS	4014021	4014.02	4.01402	3605	3	3	2	1	32	0	1	116	40	9.96507	24	5.97904	146	36.3725	1.25862	2 PULs: starch, laminarin	+		+																	Nonlabens sp. Hel1_56
Nonlabens sp. Hel1_38	JGI link	52	seawater	Helgoland	96 pin	HaHa agar	-	-	Pacbio RS	3036616	3036.62	3.03662	2795	1	2	1	0	32	0	0	80	20	6.58628	13	4.28108	136	44.7867	1.7	1 PUL: starch			+								+									Nonlabens sp. Hel1_38
Nonlabens sp. Hel1_33_55	https://img.jgi.doe.gov/cgi-bin/m/main.cgi?section=TaxonDetail&page=taxonDetail&taxon_oid=2667527234	53	seawater	Helgoland	dil.-to-ext.	liquid Haha medium	-	-	Pacbio RS	3253859	3253.86	3.25386	2996	1	2	4	8	16	0	2	117	44	13.5224	30	9.21982	144	44.2551	1.23077	heavily sulfated fucoxylan PUL with expressed SusD protein, laminarin, pectin	+		+				+			+										Nonlabens sp. Hel1_33_55
sum							11			203009083	203009	203.009	181501	96	168	396	542	1469		18									sum	30	20	37	2	5		14	14	7	10	5	4	6	6	11	6	3	11
min										2016454	2016.45	2.01645	1894	1	2	0	0	3		0	47	15	4.62866	12	3.70293	91	33.7812	0.766949	share	0.566038	0.377358	0.698113	0.0377358	0.0943396		0.264151	0.264151	0.132075	0.188679	0.0943396	0.0754717	0.113208	0.113208	0.207547	0.113208	0.0566038	0.207547
max										5982454	5982.45	5.98245	5319	9	7	40	95	56		2	236	154	28.7421	53	12.2946	269	60.8773	2.7234
average										3.83036e+06	3830.36	3.83036	3424.55	1.81132	3.16981	7.4717	10.2264	27.717		0.339623	126.698	55.0377	13.9642	27.8113	7.1549	167.151	44.1003	1.41151
		seawater
		porewater
		20 μm pp
Substrate
The strains were isolated on HaHa agar, 2216E agar or SYL agar
(ARA arabinose, CAA casamino acids, CEL cellobiose, GAL galactose, GLU glucose, MAL malate, NAG N-acetylglucosamine, RAM rhamnose, XYL xylose)
2216E: ZoBell's marine medium 2216 with yeast extract (=2216E, also called marine agar 2216)
SYL agar medium with: ARA arabinose, CAA casamino acids, CEL cellobiose, GAL galactose, GLU glucose, MAL malate, NAG N-acetylglucosamine, RAM rhamnose, XYL xylose)
[truncated: 18 more columns]

## Sheet: selected_CAZymes
polysaccharide					laminarin					α-1,4-glucan						alginate								α-mannose-rich substrate					β-mannose-rich substrate					FCSP					β-xylose-containing substrate					rhamnose-containing substr.					pectin-like substrate
					diatoms, brown algae					glycogen (bacteria, animals, funghi) starch (green plant cell wall)						brown algae								diatoms, brown algae, yeast					red algae					diatom exudates, brown algae					green, red, brown algae, diatoms					green algae					seagrass, terrestrial plants
The GH families listed here might be indicative of a certain substrate, but annotation in general has to be context-based and should be based on more than a single evidence. Likewise, many GH families are poly-specificity, which has to be taken into account when judging the reliability of PUL function predictions.					diverse, most common exo-acting β-D-glucosidases, α-L-arabinofuranosidases, β-D-xylopyranosidases and N-acetyl-β-D-glucosaminidases	Endo-1,3-β-glucanase (most in this dataset), other β-1,3 and β-1,4 glycosidic bonds in various glucans and galactans	Exo-beta-1,3-glucanase (most of the Flavobacteriia in this dataset), some domains classify as Glycoside-Pentoside-Hexuronide (GPH):Cation Symporter Family which catalyze uptake of sugars (mostly glycosides) in symport with a monovalent cation (H+ or Na+)	β-1,6-glucanase, β-xylosidase, β-glucosylceramidase		diverse α-glucoside linkages	α-glucosidase, oligosaccharide α-1,4-glucosyltransferase, maltases/glucoamylases, isomaltosyltransferase, α-xylosidase, α-glucan lyases	Phosphorylases acting on α-glucosidic linkages (e.g. maltose- , trehalose phosphorylase), α,α-trehalase	α-glucosidases, (degrading from maltose to maltoheptaose in length and α-1,2, 3, 4, 6 linkage types), α-galactosidases	glycogen-binding function, appended to GH13 modules (α-glucoside linked substrates)		alginate lyase (so far mostly proteobacteria, none in Flavobacteriia)	alginate lyase (MG-specific, =poly(beta-D-mannuronate) lyase)	alginate lyase (M-, G- and MG-specific)	heparin-sulfate lyase	alginate lyase; exo-oligoalginate lyase; β-1,4-glucuronan lyase	oligo-alginate lyase, alginate lyase	alginate lyase, oligoalginate lyase		α-mannosidase (broad specificity: mannosyl-oligosaccharide α-1,2/3/6-mannosidases)	Endo-α-1,6-mannanase	Exo-α-mannosidases (α-1,2/3/4/6)	Exo-α-1,6-mannosidase		diverse, most common endoglucanase (cellulase) and endomannanase, as well as exoglucanases, exomannanases and β-glucosidase and β-mannosidases and more.	endo-β-1,4-mannanase, some β-1,3:1,4-glucanases and β-1,3-xylanases	β-mannanase (possibly false positive hit)	β-1,2/4-mannooligosaccharide phosphorylase, β-1,2-mannosidase		exo-acting α-fucosidases	1,2-α-L-fucosidases (α-Fuc-1,2-Gal linkage), 1,2-α-L-galactosidase (arabinoxylans)		α-1,3-L-neoagarooligosaccharide hydrolase, α-1,3-L-neoagarobiase		endo-beta-1,4-xylanase, rarely endo-beta-1,3-xylanase	endo-β-1,4-xylanase, glucuronoarabinoxylan endo-β-1,4-xylanase, β-xylosidase, β-glucosidase, β-glucuronidase, β-fucosidase, endo-β-1,6-glucanase & -galactanase	β-xylosidase, α-L-arabinofuranosidase (targeting very different glycans) and arabinanase are most common. A significant number of enzymes in this family display both α-L-arabinofuranosidase and β-D-xylosidase activity.	α-glucuronidase in xylooligosaccharides and xylans		α-L-rhamnosidase	unsaturated rhamnogalacturonyl hydrolase, d-4,5-unsaturated β-glucuronyl hydrolase	α-L-rhamnosidase	L-rhamnose		polygalacturonases, hydrolysing the α-1,4 glycosidic linkage between galacturonate residues in polygalacturonic acid (which forms the smooth homogalacturonan region of pectin)
Organism	16S tree order	Mbp	medium	sulf.	GH3	GH16	GH17	GH30		GH13	GH31	GH65	GH97	CBM48		PL5	PL6	PL7	PL12	PL14	PL15	PL17		GH38	GH76	GH92	GH125		GH5	GH26	GH113	GH130		GH29	GH95		GH117		GH10	GH30	GH43	GH115		GH78	GH105	GH106	CBM67		GH28
Polaribacter sp. Hel1_88	1	3.99653	HaHa agar	26	3	5	3	2		8	2	1	1	3		0	3	3	0	0	0	1		0	0	1	0		1	1	1	0		0	0		0		0	2	3	1		3	0	0	1		0
Polaribacter sp. KT25b	2	3.95146	MPM	40	2	7	2	3		6	2	1	3	3		0	3	3	0	0	0	1		0	0	0	0		0	1	1	1		5	3		5		0	3	4	0		1	0	0	0		0
Polaribacter sp. Hel1_85	3	3.91407	HaHa agar	31	4	1	2	2		6	2	1	2	3		0	4	5	0	0	0	1		0	0	0	0		1	0	1	0		3	3		5		0	2	4	0		0	0	0	0		0
Polaribacter sp. Hel1_33_49	4	3.01275	liquid Haha	12	5	6	2	2		6	2	1	0	3		0	0	0	0	0	0	0		0	0	6	0		1	2	1	0		0	0		0		0	2	0	0		0	0	0	0		0
Polaribacter sp. Hel1_33_78	5	3.22782	liquid Haha	7	5	6	2	4		2	1	0	0	2		0	0	0	1	0	0	0		0	0	6	0		1	2	1	0		0	0		0		0	4	0	0		0	0	0	0		0
Polaribacter sp. Hel1_33_96	6	3.09599	liquid Haha	7	4	6	2	2		6	2	1	0	3		0	0	0	1	0	0	0		0	1	6	0		1	1	1	0		0	0		0		0	2	0	0		0	0	0	0		0
Tenacibaculum sp. MAR_2009_124	7	5.52449	NAG	8	2	2	4	1		6	2	2	1	2		0	0	0	0	0	0	0		0	0	2	0		2	0	1	0		0	0		0		0	1	0	0		0	0	0	0		1
Tenacibaculum sp. MAR_2010_89	8	4.17291	HaHa agar	1	2	0	1	0		0	0	0	0	0		0	0	0	0	0	0	0		0	0	1	0		1	0	1	0		0	0		0		0	0	0	0		1	0	0	0		0
Tenacibaculum sp. MAR_2010_205	9	3.24068	HaHa agar	1	1	0	0	0		0	0	0	0	0		0	0	0	0	0	0	0		0	0	0	0		1	0	1	0		0	0		0		0	0	0	0		0	0	0	0		0
Lutibacter sp. Hel1_33_5	10	3.10142	liquid Haha	4	3	1	2	1		1	1	0	0	2		0	3	3	0	1	0	1		0	0	2	0		0	0	2	0		1	0		0		0	1	0	0		0	0	0	0		0
Flavobacteriaceae bacterium sp. Hel1_10	11	4.10605	HaHa agar	1	6	4	2	3		9	2	1	3	4		0	0	0	0	0	0	0		0	0	0	0		5	2	1	1		0	1		0		3	3	7	1		0	1	0	0		1
Flavobacteriaceae bacterium sp. MAR_2010_10	12	3.28669	HaHa agar	0	1	0	0	0		0	0	0	0	0		0	0	0	0	0	0	0		0	0	2	0		0	0	1	0		0	0		0		0	0	0	0		0	0	0	0		0
Flavobacteriaceae bacterium sp. MAR_2010_118	13	3.31815	HaHa agar	0	1	1	2	1		0	0	0	0	2		0	0	0	0	0	0	0		0	0	1	0		0	0	1	0		0	0		0		0	1	0	0		0	0	0	0		0
Lacinutrix sp. Hel1_90	14	3.81976	HaHa agar	1	2	2	0	0		5	2	1	0	2		0	0	0	2	0	0	0		0	0	1	0		0	0	1	0		0	0		0		0	0	0	0		0	0	0	0		0
Olleya sp. Hel1_94	15	3.56456	HaHa agar	0	3	2	0	0		5	2	1	1	3		0	1	3	1	0	0	1		0	0	1	0		1	0	1	0		0	0		0		0	0	1	0		0	0	0	0		0
Winogradskyella sp. RHA_55	16	3.68834	2216E	4	3	0	0	4		5	2	1	1	2		0	1	1	0	0	0	0		0	0	0	0		0	0	1	1		0	0		0		0	4	1	0		1	0	0	0		0
Psychroserpens sp. Hel1_66	17	3.84299	HaHa agar	2	4	3	0	2		9	2	1	1	3		0	0	0	0	0	0	0		0	0	1	0		1	0	1	0		0	0		0		0	2	1	0		0	1	0	0		1
Flavobacteriaceae bacterium sp. MAR_2010_105	18	3.30695	HaHa agar	4	5	3	0	0		9	1	1	0	3		0	3	4	1	0	0	1		0	0	0	0		0	0	1	1		1	1		0		0	0	2	0		1	0	0	0		0
Flavobacteriaceae bacterium sp. MAR_2010_119	19	3.21017	HaHa agar	2	5	3	0	0		8	1	1	0	3		1	3	4	1	0	0	1		0	0	0	0		0	0	1	1		0	0		0		0	0	2	0		1	0	0	0		0
Flavobacteriaceae bacterium sp. MAR_2010_188	20	3.81756	HaHa agar	1	4	2	0	0		8	1	2	1	3		0	0	0	0	0	0	0		0	1	0	0		2	0	1	1		0	0		0		0	0	1	0		1	0	0	0		0
Formosa sp. Hel1_33_131 (Formosa clade B)	21	2.73516	liquid Haha	7	2	3	3	1		0	0	0	0	0		0	0	0	0	0	0	0		0	0	4	0		1	0	2	0		0	0		0		0	1	0	0		0	0	0	0		0
Formosa sp. Hel3_A1_48 (Formosa clade A)	22	2.01645	liquid Haha	16	3	3	3	5		0	0	0	0	0		0	0	0	0	0	0	0		0	0	0	0		2	0	0	0		0	0		0		2	5	1	0		0	0	0	0		0
Formosa sp. Hel1_31_208 (Formosa clade C)	23	3.09867	liquid Haha	0	1	2	2	1		0	0	0	0	0		0	0	0	0	0	0	0		0	1	1	0		0	1	1	0		0	0		0		0	1	0	0		0	0	0	0		0
Dokdonia sp. Hel1_5	24	3.58484	HaHa agar	0	2	0	0	0		1	1	0	0	1		0	0	0	1	0	0	0		0	0	2	0		0	0	1	0		0	0		0		0	0	0	0		0	0	0	0		0
Dokdonia sp. Hel1_53	25	2.93258	HaHa agar	0	2	2	0	0		4	1	1	0	1		0	0	0	0	0	0	0		0	0	0	0		1	0	1	0		0	0		0		0	0	0	0		0	0	0	0		0
Dokdonia sp. Hel1_63	26	3.47291	HaHa agar	0	1	1	0	0		5	1	1	0	2		0	1	1	1	0	0	1		0	0	1	0		2	0	1	0		0	0		0		0	0	0	0		0	0	0	0		0
Aquimarina sp. MAR_2010_214	27	5.98245	HaHa agar	0	6	3	0	0		5	1	1	0	0		0	0	0	0	0	0	0		0	0	6	0		4	0	1	1		1	0		0		0	0	0	0		0	0	0	0		0
Muricauda sp. MAR_2010_75	28	4.4247	HaHa agar	5	3	0	0	1		6	2	1	2	2		0	0	0	0	0	0	0		0	1	0	0		2	3	1	2		1	0		0		2	1	8	1		2	1	0	1		0
Flavobacteriaceae bacterium sp. MAR_2009_75	29	4.76458	SYL	44	5	2	0	0		8	2	1	1	2		0	1	0	0	0	0	1		0	1	2	0		3	0	1	1		7	0		3		1	0	7	1		5	4	3	4		6
Zobellia amurskyensis MAR_2009_138	30	5.358	cellobiose	95	3	4	0	1		8	1	1	3	3		0	3	4	0	0	0	1		0	0	2	0		4	1	1	0		8	1		8		3	1	18	0		6	3	1	4		3
Maribacter forsetii DSM_18668	31	4.51437	2216E	12	4	1	0	0		6	1	1	1	4		1	2	4	0	0	0	1		0	0	1	0		2	0	1	0		1	1		1		0	0	0	1		2	0	0	1		1
Maribacter dokdonensis MAR_2009_71	32	4.62254	NAG	28	5	2	0	0		6	1	1	1	4		0	2	5	1	0	0	1		0	0	1	0		2	0	1	0		7	2		4		1	0	4	0		1	0	0	1		1
Maribacter dokdonensis MAR_2009_60	33	4.5057	NAG	20	4	3	0	0		6	1	1	1	4		0	2	5	1	0	0	1		0	0	1	0		1	0	1	0		5	1		4		1	0	4	1		2	0	0	1		1
Maribacter sp. MAR_2009_72	34	4.34704	glucose	14	5	1	0	0		7	2	1	0	4		0	0	0	0	0	0	0		0	0	1	0		2	0	2	1		2	0		0		1	0	5	2		7	4	2	5		3
Maribacter sp. Hel1_7	35	4.77504	HaHa agar	8	5	1	0	0		7	1	1	1	4		1	1	4	0	0	0	1		3	1	1	0		3	0	1	1		3	0		0		1	0	1	1		2	0	0	1		0
Arenibacter palladensis MAR_2009_79	36	5.35441	glucose	60	3	2	0	1		5	3	1	1	3		0	1	1	2	0	0	0		2	0	10	0		0	0	1	1		5	4		3		0	1	2	0		3	6	1	4		1
Cellulophaga sp. Hel1_12	37	4.03113	HaHa agar	11	3	2	4	1		5	1	1	1	2		0	0	0	0	0	0	0		0	0	0	0		0	0	1	1		0	0		0		0	1	2	0		3	0	1	1		0
Cellulophaga sp. RHA_19	38	3.93476	CAA	27	3	7	0	0		3	0	1	0	1		0	1	1	0	0	0	1		0	0	2	0		3	0	1	1		2	0		4		0	0	4	0		0	0	0	0		2
Cellulophaga sp. RHA_52	39	3.73325	2216E	14	5	8	0	0		3	0	1	0	1		0	1	2	0	0	0	1		0	0	2	0		3	0	1	1		3	0		2		0	0	3	0		0	0	0	0		1
Ulvibacter sp. MAR_2010_11	40	3.03359	HaHa agar	3	1	0	0	0		0	0	0	0	0		0	0	0	0	0	0	0		0	0	1	0		0	0	1	0		0	0		0		0	0	0	0		0	0	0	0		0
Gramella forsetii KT0803	41	4.51437	ASW	2	3	7	0	0		4	1	1	2	2		0	1	4	0	0	0	1		0	0	0	0		0	0	1	0		1	0		1		0	0	6	0		1	0	0	0		0
Gramella sp. MAR_2010_102	42	3.54508	HaHa agar	2	5	4	0	1		6	1	1	1	2		0	0	0	0	0	0	0		0	0	0	0		2	1	1	0		0	0		0		0	1	1	0		0	0	0	0		0
Gramella sp. MAR_2010_147	43	3.15848	HaHa agar	5	4	3	0	0		5	1	2	2	2		0	0	0	0	0	0	0		0	0	0	0		1	0	1	1		0	0		0		0	0	3	0		0	1	0	0		3
Gramella sp. Hel1_59	44	3.4369	HaHa agar	0	2	3	0	0		5	1	1	1	2		0	0	0	0	0	0	0		0	0	0	0		1	0	1	0		0	0		0		0	0	1	0		0	1	0	0		1
Salegentibacter sp. Hel1_6	45	4.21216	HaHa agar	1	5	2	0	0		4	1	1	2	1		0	0	0	0	0	0	0		0	1	6	1		2	2	0	3		0	1		0		3	0	9	1		0	0	0	0		0
Gillisia sp. Hel1_29	46	3.9593	HaHa agar	0	4	3	0	0		3	1	1	1	0		0	0	0	0	0	0	0		0	0	0	0		1	0	1	1		0	0		0		0	0	0	0		0	0	0	0		0
Gillisia sp. Hel1_33_143	47	3.47596	liquid Haha	1	4	3	0	0		3	1	1	1	0		0	0	0	0	0	0	0		0	0	0	0		1	0	1	0		0	0		0		0	0	0	0		0	0	0	0		0
Gillisia sp. Hel1_86	48	4.24511	HaHa agar	0	4	4	0	2		5	2	1	1	1		0	1	2	1	0	0	1		0	0	0	0		1	0	1	1		0	0		0		0	2	2	0		0	0	0	0		0
Leeuwenhoekiella sp. MAR_2009_132	49	4.31083	HaHa agar	6	6	3	0	3		9	3	1	1	4		0	1	1	0	0	0	1		0	0	4	0		3	3	1	3		2	0		0		2	3	10	4		1	3	1	0		3
Flavimarina sp. Hel1_48	50	4.14076	cellobiose	0	4	0	0	2		9	2	1	2	5		0	0	0	0	0	0	0		0	0	5	1		6	2	1	2		3	1		0		4	2	9	1		0	1	0	0		1
Nonlabens sp. Hel1_56	51	4.01402	HaHa agar	1	2	2	3	1		7	1	1	1	3		0	0	0	0	0	0	0		0	0	1	0		2	0	1	0		0	0		0		0	1	0	0		0	0	0	0		0
Nonlabens sp. Hel1_38	52	3.03662	HaHa agar	0	1	0	0	0		4	0	1	0	1		0	0	0	1	0	0	0		0	0	1	0		0	0	1	0		0	0		0		0	0	0	0		0	0	0	0		0
Nonlabens sp. Hel1_33_55	53	3.25386	liquid Haha	8	3	2	3	1		6	1	1	1	2		0	0	0	0	0	0	0		0	0	1	0		1	0	1	0		1	0		0		1	1	1	0		0	1	0	0		1
[truncated: 29 more columns]

## Sheet: CAZyme_counts
			The characterized AA1 enzymes are multicopper oxidases that use diphenols and related substances as donors with oxygen as the acceptor. The AA1 family is currently divided into 3 subfamilies including laccases, ferroxidases and laccase-like multicopper oxidases.		AA3 enzymes belong to the glucose-methanol-choline (GMC) oxidoreductases family. AA3 enzymes are flavoproteins containing a flavin-adenine dinucleotide (FAD)-binding domain. Family AA3 can be divided into 4 subfamilies: AA3_1 (mostly cellobiose dehydrogenases), AA3_2 (including both aryl alcohol oxidase and glucose 1-oxidase), AA3_3 (alcohol oxidase) and AA3_4 (pyranose 2-oxidase).			All experimentally characterized proteins in this family are 1,4-benzoquinone reductases. These are intracellular enzymes involved in the biodegradation of aromatic compounds	The glucooligosaccharide oxidases (GOO) found in this family oxidize the reducing end glycosyl residues of oligosaccharides linked by alpha- or beta-1,4 bonds and glucose.							β-1,3-glucan, β-1,3-1,4-glucan, β-1,6-glucan, xylan, cellulose	chitin	β-1,3-glucan, β-1,3-1,4-glucan, and β-1,4-glucan, β-1,4-xylan, cellulose			xylanases		β-1,4-glucan and β-1,3-1,4-mixed linked glucans (e.g. in Clotridium thermocellum Cel26A-Cel5E)	chitin				Binding to cellulose and glucomannan				starch		xylan, in one case mixed β-1,3/β-1,4-glucans										galactose, lactose, polygalacturonic acid, β-D-galactosyl-1,4-β-D-N-acetylglucosamine			xylans and mannans	calcium-dependent binding of xylans and xylooligosaccharides
species name	GenDB database name	16S tree order	AA1	AA2	AA3	AA4	AA5	AA6	AA7	AA8	AA9	AA10	CBM1	CBM2	CBM3	CBM4	CBM5	CBM6	CBM7	CBM8	CBM9	CBM10	CBM11	CBM12	CBM13	CBM14	CBM15	CBM16	CBM17	CBM18	CBM19	CBM20	CBM21	CBM22	CBM23	CBM24	CBM25	CBM26	CBM27	CBM28	CBM29	CBM30	CBM31	CBM32	CBM33	CBM34	CBM35	CBM36	CBM37
Polaribacter sp. Hel1_88	COGITO_Polaribacter_Hel1_88_G22	1	1	0	0	0	0	0	0	0	0	0	0	0	0	1	0	1	0	0	1	0	0	0	0	0	0	0	0	0	0	0	0	2	0	0	0	0	0	0	0	0	0	3	0	0	0	0	0
Polaribacter sp. KT25b	COGITO_Polaribacter_KT25b_G22	2	0	0	0	0	0	0	0	0	0	0	0	0	0	1	0	1	0	0	0	0	0	0	1	0	0	0	0	0	0	0	0	0	0	0	0	0	0	0	0	0	0	1	0	0	1	0	0
Polaribacter sp. Hel1_85	COGITO_Polaribacter_Hel1_85_G22	3	0	0	0	0	0	0	0	0	0	0	0	0	0	1	0	2	0	0	1	0	0	0	0	0	0	0	0	0	0	0	0	1	0	0	0	0	0	0	0	0	0	3	0	0	2	0	0
Polaribacter sp. Hel1_33_49	COGITO_Polaribacter_Hel1_33_49_G22	4	0	0	1	0	0	0	0	0	0	0	0	0	0	0	0	2	0	0	3	0	0	0	0	0	0	0	0	0	0	0	0	0	0	0	0	0	0	0	0	0	0	1	0	0	0	0	0
Polaribacter sp. Hel1_33_78	COGITO_Polaribacter_Hel1_33_78_G22	5	0	0	1	0	0	0	0	0	0	0	0	0	0	0	0	2	0	0	3	0	0	0	0	0	0	0	0	0	0	0	0	0	0	0	0	0	0	0	0	0	0	1	0	0	0	0	0
Polaribacter sp. Hel1_33_96	COGITO_Polaribacter_Hel1_33_96_G22	6	1	0	1	0	0	0	0	0	0	0	0	0	0	0	0	2	0	0	3	0	0	0	0	0	0	0	0	0	0	0	0	0	0	0	0	0	0	0	0	0	0	1	0	0	0	0	0
Tenacibaculum sp. MAR_2009_124	COGITO_Tenacibaculum_MAR_2009_124_G22	7	0	0	3	0	0	0	0	0	0	0	0	0	0	0	3	1	0	0	3	0	0	4	0	0	0	0	0	0	0	0	0	0	0	0	0	0	0	0	0	0	0	3	0	0	0	0	0
Tenacibaculum sp. MAR_2010_89	COGITO_Tenacibaculum_MAR_2010_89_G22	9	0	0	0	0	0	0	0	0	0	0	0	0	0	0	3	0	0	0	2	0	0	3	0	0	0	0	0	0	0	0	0	0	0	0	0	0	0	0	0	0	0	0	0	0	0	0	0
Tenacibaculum sp. MAR_2010_205	COGITO_Tenacibaculum_MAR_2010_205_G22	8	0	0	1	0	0	0	0	0	0	0	0	0	0	0	1	0	0	0	0	0	0	1	0	0	0	0	0	0	0	0	0	0	0	0	0	0	0	0	0	0	0	0	0	0	0	0	0
Lutibacter sp. Hel1_33_5	COGITO_Lutibacter_Hel1_33_5_G22	10	0	0	0	0	0	0	0	0	0	0	0	0	0	0	0	1	0	0	3	0	0	0	0	0	0	0	0	0	0	0	0	0	0	0	0	0	0	0	0	0	0	3	0	0	0	0	0
Flavobacteriaceae bacterium sp. Hel1_10	COGITO_Sediminibacter_Hel1_10_G22	11	1	0	0	0	0	0	0	0	0	0	0	0	0	0	0	3	0	0	0	0	1	0	0	0	0	0	0	0	0	0	0	1	0	0	0	0	0	0	0	0	0	3	0	0	2	1	0
Flavobacteriaceae bacterium sp. MAR_2010_10	COGITO_Flavobacteriaceae_bacterium_MAR_2010_10_G22	12	0	0	0	0	0	0	0	0	0	0	0	0	0	0	0	0	0	0	2	0	0	0	0	0	0	0	0	0	0	0	0	0	0	0	0	0	0	0	0	0	0	1	0	0	0	0	0
Flavobacteriaceae bacterium sp. MAR_2010_118	COGITO_Flavobacteriaceae_bacterium_MAR_2010_118_G22	13	0	0	0	0	0	0	0	0	0	0	0	0	0	0	0	0	0	0	2	0	1	0	0	0	0	0	0	0	0	0	0	0	0	0	0	0	0	0	0	0	0	2	0	0	0	0	0
Lacinutrix sp. Hel1_90	COGITO_Lacinutrix_Hel1_90_G22	14	1	0	0	0	0	0	0	0	0	0	0	0	0	0	0	0	0	0	1	0	1	0	0	0	0	0	0	0	0	0	0	0	0	0	0	0	0	0	0	0	0	1	0	0	0	0	0
Olleya sp. Hel1_94	COGITO_Olleya_Hel1_94_G22	15	1	0	0	0	0	0	0	0	0	0	0	0	0	1	0	0	0	0	1	0	0	0	0	0	0	0	0	0	0	0	0	0	0	0	0	0	0	0	0	0	0	2	0	0	0	0	0
Winogradskyella sp. RHA_55	COGITO_Winogradskyella_RHA_55_G22	16	0	0	0	0	0	0	0	0	0	0	0	0	0	0	0	0	0	0	2	0	0	0	0	0	0	0	0	0	0	0	0	0	0	0	0	0	0	0	0	0	0	2	0	0	0	0	0
Psychroserpens sp. Hel1_66	COGITO_Psychroserpens_Hel1_66_G22	17	2	0	0	0	0	0	0	0	0	0	0	0	0	1	0	0	0	0	2	0	0	0	0	0	0	0	0	0	0	0	0	0	0	0	0	0	0	0	0	0	0	2	0	0	0	0	0
Flavobacteriaceae bacterium sp. MAR_2010_105	COGITO_Flavobacteriaceae_bacterium_MAR_2010_105_G22	18	0	0	2	0	0	0	0	0	0	0	0	0	0	0	0	0	0	0	1	0	0	0	0	0	0	0	0	0	0	1	0	0	0	0	0	0	0	0	0	0	0	4	0	0	0	0	0
Flavobacteriaceae bacterium sp. MAR_2010_119	COGITO_Flavobacteriaceae_bacterium_sp_MAR_2010_119_G22	19	0	0	3	0	0	0	0	0	0	0	0	0	0	0	0	0	0	0	1	0	0	0	0	0	0	0	0	0	0	1	0	0	0	0	0	0	0	0	0	0	0	1	0	0	0	0	0
Flavobacteriaceae bacterium sp. MAR_2010_188	COGITO_Flavobacteriaceae_bacterium_MAR_2010_188_G22	20	1	0	5	0	0	0	2	0	0	0	0	0	0	0	0	0	0	0	3	0	1	0	0	0	0	0	0	0	0	0	0	0	0	0	0	0	0	0	0	0	0	0	0	0	0	0	0
Formosa sp. Hel1_33_131 (Formosa clade B)	COGITO_Formosa_Hel1_33_131_G22	21	0	0	0	0	0	0	0	0	0	0	0	0	0	0	0	0	0	0	1	0	0	0	0	0	0	0	0	0	0	0	0	1	0	0	0	0	0	0	0	0	0	0	0	0	0	0	0
Formosa sp. Hel3_A1_48 (Formosa clade A)	COGITO_Formosa_Hel3_A1_48_G22	22	0	0	0	0	0	0	0	0	0	0	0	0	0	0	0	1	0	0	1	0	0	0	0	0	0	0	0	0	0	0	0	1	0	0	0	0	0	0	0	0	0	0	0	0	0	0	0
Formosa sp. Hel1_31_208	COGITO_Formosa_Hel1_31_208_G22	23	0	0	0	0	0	0	0	0	0	0	0	0	0	0	0	0	0	0	3	0	1	0	0	0	0	0	0	0	0	0	0	0	0	0	0	0	0	0	0	0	0	0	0	0	0	0	0
Dokdonia sp. Hel1_5	COGITO_Dokdonia_Hel1_5_G22	24	1	0	1	0	0	0	0	0	0	0	0	0	0	0	0	0	0	0	2	0	0	1	0	0	0	0	0	0	0	0	0	0	0	0	0	0	0	0	0	0	0	1	0	0	0	0	0
Dokdonia sp. Hel1_53	COGITO_Dokdonia_Hel1_53_G22	25	1	0	1	0	0	0	0	0	0	0	0	0	0	1	0	1	0	0	2	0	0	0	0	0	0	0	0	0	0	0	0	0	0	0	0	0	0	0	0	0	0	0	0	0	0	0	0
Dokdonia sp. Hel1_63	COGITO_Dokdonia_Hel1_63_G22	26	1	0	1	0	0	0	0	0	0	0	0	0	0	0	0	0	0	0	2	0	0	0	0	0	0	0	0	0	0	0	0	0	0	0	0	0	0	0	0	0	0	1	0	0	0	0	0
Aquimarina sp. MAR_2010_214	COGITO_Aquimarina_MAR_2010_214_G22	27	0	0	0	0	0	0	0	0	0	1	0	0	0	0	4	6	0	0	7	0	0	4	1	0	0	0	0	0	0	0	0	0	0	0	0	0	0	0	0	0	0	5	0	0	1	0	0
Muricauda sp. MAR_2010_75	COGITO_Muricauda_MAR_2010_75_G22	28	2	0	4	0	0	0	0	0	0	0	0	0	0	1	0	0	0	0	9	0	0	0	0	0	0	0	0	0	0	0	0	0	0	0	0	0	0	0	0	0	0	1	0	0	0	0	0
Flavobacteriaceae bacterium sp. MAR_2009_75	COGITO_Flavobacteriaceae_bacterium_MAR_2009_75_G22	29	1	0	3	0	1	0	0	0	0	0	0	0	0	1	0	4	0	0	2	0	0	0	0	0	0	0	0	0	0	2	0	1	0	0	0	0	0	0	0	0	0	2	0	0	0	0	0
Zobellia amurskyensis MAR_2009_138	COGITO_Zobellia_uliginosa_MAR_2009_138_G22	30	0	0	4	0	0	0	0	0	0	0	0	0	0	1	0	1	0	0	2	0	0	0	0	0	0	0	0	0	0	2	0	0	0	0	0	0	0	0	0	0	0	1	0	0	0	0	0
Maribacter forsetii DSM_18668	COGITO_Maribacter_forsetii_DSM_18668_G22	31	0	0	3	0	0	0	0	0	0	0	0	0	0	0	0	0	0	0	2	0	0	0	0	0	0	0	0	0	0	1	0	0	0	0	0	0	0	0	0	0	0	0	0	0	0	0	0
Maribacter dokdonensis MAR 2009 71	COGITO_Maribacter_dokdonensis_MAR_2009_71_G22	32	1	0	3	0	0	0	0	0	0	0	0	0	0	0	0	0	0	0	3	0	0	0	0	0	0	0	0	0	0	0	0	0	0	0	0	0	0	0	0	0	0	2	0	0	0	0	0
Maribacter dokdonensis MAR 2009 60	COGITO_Maribacter_MAR_2009_60_G22	33	0	0	3	0	0	0	0	0	0	0	0	0	0	0	0	0	0	0	3	0	0	0	0	0	0	0	0	0	0	1	0	0	0	0	0	0	0	0	0	0	0	2	0	0	0	0	0
Maribacter sp. MAR_2009_72	COGITO_Maribacter_MAR_2009_72_G22	34	0	0	4	0	2	0	1	0	0	0	0	0	0	0	0	2	0	0	4	0	1	0	0	0	0	0	0	0	0	1	0	0	0	0	0	0	0	0	0	0	0	3	0	0	0	0	0
Maribacter sp. Hel1_7	COGITO_Maribacter_Hel1_7_G22	35	3	0	5	0	0	0	1	0	0	0	0	0	0	0	0	1	0	0	3	0	0	0	0	0	0	0	0	0	0	1	0	0	0	0	0	0	0	0	0	0	0	3	0	0	0	0	0
Arenibacter palladensis MAR_2009_79	COGITO_Arenibacter_palladensis_MAR_2009_79_G22	36	1	0	5	0	0	0	1	0	0	0	0	0	0	0	0	1	0	0	6	0	0	0	0	0	0	0	0	0	0	0	0	0	0	0	0	0	0	0	0	0	0	4	0	0	0	0	0
Cellulophaga sp. Hel1_12	COGITO_Cellulophaga_Hel1_12_G22	37	2	0	2	0	0	0	0	0	0	0	0	0	1	0	0	1	0	0	2	0	0	0	0	0	0	0	0	0	0	0	0	0	0	0	0	0	0	0	0	0	0	1	0	0	0	0	0
Cellulophaga sp. RHA_19	COGITO_Algibacter_RHA_19_G22	38	0	0	3	0	0	0	0	0	0	0	0	0	0	0	0	2	0	0	4	0	1	0	1	0	0	0	0	0	0	0	0	0	0	0	0	0	0	0	0	0	0	2	0	0	1	0	0
Cellulophaga sp. RHA_52	COGITO_Cellulophaga_RHA_52_G22	39	0	0	2	0	0	0	0	0	0	0	0	0	0	0	0	2	0	0	3	0	1	0	1	0	0	0	0	0	0	0	0	0	0	0	0	0	0	0	0	0	0	2	0	0	1	0	0
Ulvibacter sp. MAR_2010_11	COGITO_Ulvibacter_MAR_2010_11_G22	40	0	0	0	0	0	0	1	0	0	0	0	0	0	0	0	0	0	0	2	0	0	0	0	0	0	0	0	0	0	0	0	0	0	0	0	0	0	0	0	0	0	1	0	0	0	0	0
Gramella forsetii KT0803	COGITO_Gramella_forsetii_KT0803_G22	41	4	0	1	0	0	1	1	0	0	0	0	0	0	0	0	1	0	0	1	0	1	0	0	0	0	3	0	0	0	0	0	1	0	0	0	0	0	0	0	0	0	1	0	0	0	0	0
Gramella sp. MAR_2010_102	COGITO_Gramella_MAR_2010_102_G22	42	0	0	1	0	0	1	0	0	0	0	0	0	0	0	0	1	0	0	1	0	0	0	0	0	0	0	0	0	0	0	0	0	0	0	0	0	0	0	0	0	0	1	0	0	0	0	0
Gramella sp. MAR_2010_147	COGITO_Gramella_MAR_2010_147_G22	43	0	0	1	0	0	0	1	0	0	0	0	0	0	0	0	0	0	0	1	0	0	0	0	0	0	0	0	0	0	0	0	0	0	0	0	0	0	0	0	0	0	1	0	0	0	0	0
Gramella sp. Hel1_59	COGITO_Gramella_Hel1_59_G22	44	1	0	2	0	0	1	0	0	0	0	0	0	0	0	0	0	0	0	0	0	0	0	0	0	0	0	0	0	0	0	0	0	0	0	0	0	0	0	0	0	0	0	0	0	0	0	0
Salegentibacter sp. Hel1_6	COGITO_Salegentibacter_Hel1_6_G22	45	2	0	2	0	0	1	0	0	0	0	0	0	0	1	0	2	0	0	1	0	0	0	0	0	0	0	0	0	0	0	0	1	0	0	0	0	0	0	0	1	0	2	0	0	0	1	0
Gillisia sp. Hel1_29	COGITO_Gillisia_Hel1_29_G22	46	9	0	0	0	0	0	0	0	0	0	0	0	0	0	0	0	0	0	1	0	0	0	0	0	0	0	0	0	0	0	0	0	0	0	0	0	0	0	0	0	0	0	0	0	0	0	0
Gillisia sp. Hel1_33_143	COGITO_Gillisia_Hel1_33_143_G22	47	5	0	0	0	0	0	0	0	0	0	0	0	0	0	0	0	0	0	1	0	0	0	0	0	0	0	0	0	0	0	0	0	0	0	0	0	0	0	0	0	0	0	0	0	0	0	0
Gillisia sp. Hel1_86	COGITO_Gillisia_Hel1_86_G22	48	3	0	0	0	0	0	1	0	0	0	0	0	0	0	0	2	0	0	2	0	0	0	0	0	0	0	0	0	0	0	0	0	0	0	0	0	0	0	0	0	0	1	0	0	0	0	0
Leeuwenhoekiella sp. MAR_2009_132	COGITO_Leeuwenhoekiella_Hel1_48_G22	49	2	0	3	0	0	0	0	0	0	0	0	0	0	1	0	0	0	0	2	0	0	0	0	0	0	0	0	0	0	0	0	1	0	0	0	0	0	0	0	0	0	3	0	0	0	0	0
Flavimarina sp. Hel1_48	COGITO_Leeuwenhoekiella_MAR_2009_132_G22	50	3	0	2	0	0	1	0	0	0	0	0	0	0	2	0	0	0	0	3	0	0	0	0	0	0	0	0	0	0	1	0	1	0	0	0	0	0	0	0	0	0	3	0	0	1	0	0
Nonlabens sp. Hel1_56	COGITO_Nonlabens_Hel1_56_G22	51	2	0	0	0	0	0	0	0	0	0	0	0	0	0	0	0	0	0	1	0	0	0	0	0	0	0	0	0	0	0	0	0	0	0	0	0	0	0	0	0	0	0	0	0	0	0	0
Nonlabens sp. Hel1_38	COGITO_Nonlabens_Hel1_38_G22	52	1	0	0	0	0	0	0	0	0	0	0	0	0	0	0	0	0	0	0	0	1	0	0	0	0	0	0	0	0	0	0	0	0	0	0	0	0	0	0	0	0	1	0	0	0	0	0
Nonlabens sp. Hel1_33_55	COGITO_Nonlabens_Hel1_33_55_G22	53	1	0	0	0	0	0	0	0	0	0	0	0	0	0	0	0	0	0	0	0	1	0	0	0	0	0	0	0	0	0	0	0	0	0	0	0	0	0	0	0	0	1	0	0	0	0	0
sum of 53 Flavobacteria			54	0	73	0	3	5	9	0	0	1	0	0	1	13	11	43	0	0	111	0	11	13	4	0	0	3	0	0	0	11	0	11	0	0	0	0	0	0	0	1	0	79	0	0	9	2	0
[truncated: 314 more columns]

## Sheet: CAZymes_peptidases
												TOTAL					RELATIVE					ABSOLUTE
organism	16S rRNA tree order	genome size [Mbp]	∑ GHs	∑ GTs	∑ CBMs	∑ PLs	∑ CEs	∑ S family peptidases	∑ M family peptidases	∑ other peptidases	∑ C family peptidases	Peptidases	C family peptidases	M family peptidases	S family peptidases	other peptidases	Peptidases per Mbp	C family peptidases/Mb	M family peptidases/Mb	S family peptidases/Mb	other peptidases/Mb	∑ GH	∑ CE	∑ CBM	∑ GT	∑ PL	∑ CAZymes	∑ CAZy families	∑ degradative CAZymes (GH + PL + CE)
Polaribacter sp. Hel1_88	1	3.99653	0.900403	0.647659	0.236948	0.110576	0.284338	0.758234	0.742438	0.0789827	0.236948	167	18	69	71	9	41.7863	4.50391	17.265	17.7654	2.25196	57	6	15	41	7	127	50	70
Polaribacter sp. KT25b	2	3.95146										142	15	57	62	8	35.9361	3.79607	14.425	15.6904	2.02457	77	6	11	45	7	146	59	90
Polaribacter sp. Hel1_85	3	3.91407	0.856202	0.749177	0.259919	0.152893	0.305787	0.733888	0.565705	0.091736	0.198761	162	16	56	78	12	41.3892	4.08782	14.3074	19.9281	3.06586	56	7	17	49	10	139	50	73
Polaribacter sp. Hel1_33_49	4	3.01275	0.620205	0.578858	0.165388	0	0.192953	0.551294	0.523729	0.082694	0.17917	136	14	52	61	9	45.1415	4.64691	17.26	20.2473	2.9873	45	5	12	42	0	105	35	50
Polaribacter sp. Hel1_33_78	5	3.22782										149	16	58	66	9	46.1611	4.9569	17.9688	20.4472	2.78826	45	5	11	44	1	107	36	51
Polaribacter sp. Hel1_33_96	6	3.09599										135	14	52	60	9	43.6047	4.52197	16.7959	19.3799	2.90698	44	5	12	40	1	104	38	50
Tenacibaculum sp. MAR_2009_124	7	5.52449										226	28	73	106	19	40.9087	5.06834	13.2139	19.1873	3.43923	48	7	19	40	0	117	56	55
Tenacibaculum sp. MAR_2010_89	8	4.17291										200	29	80	74	17	47.9282	6.94958	19.1713	17.7334	4.07389	22	4	12	46	0	84	39	26
Tenacibaculum sp. MAR_2010_205	9	3.24068	0.254625	0.578693	0.138886	0	0.138886	0.717579	0.995352	0.0925909	0.324068	128	17	55	51	5	39.4979	5.24581	16.9717	15.7374	1.54289	11	4	6	25	0	47	25	15
Lutibacter sp. Hel1_33_5	10	3.10142	0.370319	0.709778	0.200589	0.13887	0.200589	0.648058	0.586338	0.0617198	0.185159	131	13	51	60	7	42.2387	4.19163	16.4441	19.346	2.25703	24	5	13	46	9	97	40	38
Flavobacteriaceae bacterium sp. Hel1_10	11	4.10605	0.913928	0.980155	0.251661	0.0662267	0.304643	0.741739	0.622531	0.0264907	0.19868	167	16	67	76	8	40.6717	3.89669	16.3174	18.5093	1.94834	69	14	19	74	5	182	63	88
Flavobacteriaceae bacterium sp. MAR_2010_10	12	3.28669	0.146727	0.924381	0.0880363	0.0146727	0.132054	0.909708	0.689618	0.1614	0.220091	177	16	69	79	13	53.8536	4.86812	20.9938	24.0364	3.95535	10	8	6	63	1	88	30	19
Flavobacteriaceae bacterium sp. MAR_2010_118	13	3.31815	0.188838	0.863259	0.134884	0.0134884	0.175349	0.903724	0.741863	0.107907	0.188838	202	15	79	95	13	60.8773	4.52059	23.8084	28.6304	3.91784	14	8	10	64	1	97	34	23
Lacinutrix sp. Hel1_90	14	3.81976	0.364542	0.966828	0.190196	0.0316993	0.253594	0.744933	0.88758	0.110947	0.269444	169	19	74	65	11	44.2436	4.97413	19.3729	17.0168	2.87976	23	10	12	61	2	109	39	35
Olleya sp. Hel1_94	15	3.56456	0.381917	0.98662	0.190959	0.0954793	0.222785	0.636529	0.732008	0.0954793	0.222785	145	14	62	57	12	40.6782	3.92755	17.3934	15.9907	3.36647	24	7	12	62	6	112	43	37
Winogradskyella sp. RHA_55	16	3.68834										162	19	62	71	10	43.9221	5.15136	16.8097	19.2498	2.71124	30	8	11	80	2	131	41	40
Psychroserpens sp. Hel1_66	17	3.84299	0.504918	1.17814	0.168306	0.0420765	0.210383	0.673225	0.729327	0.0981786	0.238434	173	18	72	72	11	45.017	4.68385	18.7354	18.7354	2.86235	36	9	12	84	3	146	46	48
Flavobacteriaceae bacterium sp. MAR_2010_105	18	3.30695	0.609516	0.700295	0.168589	0.116716	0.220463	0.648421	0.609516	0.0518737	0.181558	158	15	63	72	8	47.7782	4.53591	19.0508	21.7723	2.41915	47	8	13	54	9	133	50	64
Flavobacteriaceae bacterium sp. MAR_2010_119	19	3.21017	0.428023	0.74904	0.133757	0.133757	0.18726	0.682161	0.65541	0.0535028	0.18726	162	16	62	77	7	50.4646	4.98416	19.3136	23.9863	2.18057	32	8	10	56	10	119	46	50
Flavobacteriaceae bacterium sp. MAR_2010_188	20	3.81756										196	16	82	82	16	51.3417	4.19116	21.4797	21.4797	4.19116	41	8	10	81	0	148	52	49
Formosa sp. Hel1_33_131 (Formosa clade B)	21	2.73516	0.388097	0.646828	0.0739232	0	0.0739232	0.665309	0.535943	0.0739232	0.277212	114	15	40	48	11	41.6795	5.48414	14.6244	17.5493	4.02171	21	3	4	35	0	63	25	24
Formosa sp. Hel3_A1_48 (Formosa clade A)	22	2.01645	0.412122	0.397403	0.0883119	0.0147186	0.117749	0.382685	0.397403	0.0294373	0.176624	91	13	35	37	6	45.1287	6.44696	17.3572	18.349	2.97552	28	4	6	27	1	66	30	33
Formosa sp. Hel1_31_208 (Formosa clade C)	23	3.09867										181	15	80	75	11	58.4121	4.84078	25.8175	24.2039	3.54991	16	8	9	58	1	92	33	25
Dokdonia sp. Hel1_5	24	3.58484	0.188676	1.06916	0.141507	0.015723	0.172953	0.754703	0.880487	0.141507	0.220122	182	17	81	73	11	50.7693	4.74219	22.5951	20.3635	3.06848	12	6	9	68	1	98	35	19
Dokdonia sp. Hel1_53	25	2.93258	0.239394	0.852843	0.119697	0	0.149622	0.613448	0.673297	0.0897729	0.194508	140	14	61	57	8	47.7395	4.77395	20.8008	19.4368	2.72797	16	6	8	57	0	89	36	22
Dokdonia sp. Hel1_63	26	3.47291	0.312875	1.0012	0.140794	0.0625749	0.140794	0.578818	0.907337	0.109506	0.219012	156	17	76	54	9	44.9191	4.89503	21.8837	15.5489	2.59149	20	4	9	64	4	103	42	28
Aquimarina sp. MAR_2010_214	27	5.98245										269	24	105	126	14	44.9648	4.01173	17.5513	21.0616	2.34018	47	8	32	45	0	133	46	55
Muricauda sp. MAR_2010_75	28	4.4247	0.931515	0.667586	0.29498	0	0.372606	0.900464	0.91599	0.155252	0.186303	194	14	86	82	12	43.8448	3.16406	19.4364	18.5323	2.71205	60	12	19	43	0	140	62	72
Flavobacteriaceae bacterium sp. MAR_2009_75	29	4.76458										186	15	76	88	7	39.038	3.14823	15.951	18.4696	1.46917	90	16	23	49	6	189	77	112
Zobellia amurskyensis MAR_2009_138	30	5.358	1.91668	0.827659	0.304927	0.159724	0.363008	0.813139	0.667935	0.0580813	0.246846	181	17	66	91	7	33.7812	3.17282	12.318	16.9839	1.30646	132	11	21	57	11	236	76	154
Maribacter forsetii DSM_18668	31	4.51437	0.77242	0.755255	0.205979	0.137319	0.257473	0.858244	1.16721	0.120154	0.240308	195	15	95	75	10	43.1954	3.32273	21.0439	16.6136	2.21515	45	6	12	44	8	118	55	59
Maribacter dokdonensis MAR_2009_71	32	4.62254										207	14	100	86	7	44.7806	3.02864	21.6331	18.6045	1.51432	60	8	14	50	9	145	57	77
Maribacter dokdonensis MAR_2009_60	33	4.5057										189	14	85	83	7	41.9469	3.10718	18.865	18.4211	1.55359	57	8	18	51	9	146	58	74
Maribacter sp. MAR_2009_72	34	4.34704	0.983429	0.669872	0.32781	0.0285052	0.356315	0.855156	0.855156	0.0855156	0.185284	197	17	87	82	11	45.3182	3.91071	20.0136	18.8634	2.53046	69	11	23	47	2	159	63	82
Maribacter sp. Hel1_7	35	4.77504	0.909531	0.747115	0.276108	0.129933	0.324833	0.925773	1.15316	0.0649665	0.243624	204	18	95	84	7	42.7222	3.7696	19.8951	17.5915	1.46596	56	8	17	46	8	144	64	72
Arenibacter palladensis MAR_2009_79	36	5.35441	1.61319	0.737948	0.377555	0.0686463	0.32607	1.01253	0.87524	0.0686463	0.274585	186	20	75	83	8	34.7377	3.73524	14.0071	15.5012	1.4941	94	19	22	43	4	189	72	117
Cellulophaga sp. Hel1_12	37	4.03113	0.694438	0.575875	0.20325	0	0.0846875	1.05013	0.999313	0.1355	0.287938	202	18	82	88	14	50.1101	4.46525	20.3417	21.8301	3.47298	41	5	12	34	0	96	47	46
Cellulophaga sp. RHA_19	38	3.93476										143	17	62	58	6	36.3428	4.32047	15.757	14.7404	1.52487	64	6	15	42	3	133	60	73
Cellulophaga sp. RHA_52	39	3.73325	0.873375	0.702125	0.23975	0.0685	0.119875	0.702125	0.71925	0.0685	0.23975	145	17	60	60	8	38.8401	4.55367	16.0718	16.0718	2.1429	51	7	14	41	4	119	55	62
Ulvibacter sp. MAR_2010_11	40	3.03359										156	14	62	70	10	51.4243	4.615	20.4379	23.075	3.29643	10	6	6	60	0	83	32	16
Gramella forsetii KT0803	41	3.79847	0.644758	0.939104	0.196231	0.0840989	0.23828	0.658774	0.700824	0.112132	0.224264	160	20	71	60	9	42.1222	5.26528	18.6917	15.7958	2.36938	46	11	14	67	6	151	57	63
Gramella sp. MAR_2010_102	42	3.54508										169	17	72	74	6	47.6717	4.79538	20.3098	20.874	1.69249	34	12	9	83	0	140	46	46
Gramella sp. MAR_2010_147	43	3.15848										150	17	62	62	9	47.4912	5.38233	19.6297	19.6297	2.84947	36	15	8	64	3	128	51	54
Gramella sp. Hel1_59	44	3.4369	0.383517	1.1358	0.0737533	0.044252	0.088504	0.752284	0.66378	0.0590026	0.236011	163	19	63	74	7	47.4264	5.52823	18.3305	21.531	2.03672	26	13	5	77	3	128	48	42
Salegentibacter sp. Hel1_6	45	4.21216	0.974241	1.08886	0.229233	0	0.257887	0.616064	0.673373	0.128944	0.24356	167	22	64	68	13	39.6471	5.22297	15.1941	16.1437	3.0863	68	13	16	76	0	178	67	81
Gillisia sp. Hel1_29	46	3.9593	0.355322	1.38745	0.0676804	0	0.101521	0.795245	0.829085	0.169201	0.253802	167	17	68	68	14	42.1791	4.29368	17.1747	17.1747	3.53598	21	9	4	82	0	125	35	30
Gillisia sp. Hel1_33_143	47	3.47596										157	15	65	67	10	45.1674	4.31535	18.6999	19.2752	2.8769	22	9	4	79	0	119	36	31
Gillisia sp. Hel1_86	48	4.24511	0.590053	1.14733	0.147513	0.0819519	0.180294	0.803128	0.852299	0.196684	0.245856	161	16	65	66	14	37.926	3.76905	15.3117	15.5473	3.29792	36	11	9	70	5	135	50	52
Leeuwenhoekiella sp. MAR_2009_132	49	4.31083	1.36916	0.921812	0.203341	0.0542243	0.230453	0.664247	0.610023	0.0542243	0.203341	160	17	66	69	8	37.1158	3.94356	15.3103	16.0062	1.85579	101	12	15	68	4	205	78	117
Flavimarina sp. Hel1_48	50	4.14076	1.02921	0.9574	0.28722	0.0359025	0.323123	0.658213	0.586408	0.09574	0.167545	174	15	71	76	12	42.0213	3.62253	17.1466	18.3541	2.89802	86	15	24	80	3	214	77	104
Nonlabens sp. Hel1_56	51	4.01402	0.62604	1.21525	0.147304	0	0.165716	0.736518	0.754931	0.0920647	0.276194	146	16	59	57	14	36.3725	3.98603	14.6985	14.2002	3.48777	34	6	8	66	0	116	42	40
Nonlabens sp. Hel1_38	52	3.03662	0.200216	0.867605	0.116793	0.0166847	0.166847	0.700758	0.617334	0.116793	0.233586	136	16	55	58	7	44.7867	5.26902	18.1123	19.1002	2.3052	12	7	7	52	1	80	29	20
Nonlabens sp. Hel1_33_55	53	3.25386										144	16	55	64	9	44.2551	4.91724	16.903	19.669	2.76595	34	7	7	65	3	117	50	44
min		2.01645	0.146727	0.397403	0.0676804	0	0.0739232	0.382685	0.397403	0.0264907	0.167545	91	13	35	37	5						10	3	4	25	0	47	25	15
max		5.98245	1.91668	1.38745	0.377555	0.159724	0.372606	1.05013	1.16721	0.196684	0.324068	269	29	105	126	19						132	19	32	84	11	236	78	154
average		3.83036	0.655669	0.854982	0.188337	0.0548346	0.212618	0.738493	0.746205	0.0954015	0.225928	167.151	16.8302	68.6792	71.6604	9.98113						43.3962	8.37736	12.566	56.3585	3.26415	126.698	48.3585	55.0377
